# Supplementary material for: Deep Phylogenetic Analysis of Haplogroup G1 Provides Estimates of SNP and STR Mutation Rates on the Human Y-Chromosome and Reveals Migrations of Iranic Speakers
Source: PLoS One. 2015 Apr 7;10(4):e0122968. doi: 10.1371/journal.pone.0122968 (PMC4388827; doi:10.1371/journal.pone.0122968)
Supplement: S1 Data — (ZIP) [file pone.0122968.s001.zip]

Archive with 42 entries (42 files):
- 6 Kazakh samples_Intersect.bed
- all 20 samples_Intersect.bed
- Armenian1_confidence_regions.bed
- Armenian2_confidence_regions.bed
- Armenian3_confidence_regions.bed
- Armenian4_confidence_regions.bed
- Armenian5_confidence_regions.bed
- Armenian6_confidence_regions.bed
- Bashkir1_confidence_regions.bed
- Bashkir2_confidence_regions.bed
- Bashkir3_confidence_regions.bed
- G2-OUTGROUP_confidence_regions.bed
- Kazakh1_confidence_regions.bed
- Kazakh2_confidence_regions.bed
- Kazakh3_confidence_regions.bed
- Kazakh4_confidence_regions.bed
- Kazakh5_confidence_regions.bed
- Kazakh6_confidence_regions.bed
- Kazakh7_confidence_regions.bed
- Kazakh8_confidence_regions.bed
- Kazakh9_confidence_regions.bed
- Mongol1_confidence_regions.bed
- Armenian1.vcf
- Armenian2.vcf
- Armenian3.vcf
- Armenian4.vcf
- Armenian5.vcf
- Armenian6.vcf
- Bashkir1.vcf
- Bashkir2.vcf
- Bashkir3.vcf
- G2-OUTGROUP.vcf
- Kazakh1.vcf
- Kazakh2.vcf
- Kazakh3.vcf
- Kazakh4.vcf
- Kazakh5.vcf
- Kazakh6.vcf
- Kazakh7.vcf
- Kazakh8.vcf
- Kazakh9.vcf
- Mongol1.vcf
