# Supplementary material for: Deep Phylogenetic Analysis of Haplogroup G1 Provides Estimates of SNP and STR Mutation Rates on the Human Y-Chromosome and Reveals Migrations of Iranic Speakers
Source: PLoS One. 2015 Apr 7;10(4):e0122968. doi: 10.1371/journal.pone.0122968 (PMC4388827; doi:10.1371/journal.pone.0122968)
Supplement: S1 Data — (ZIP) [file pone.0122968.s001.zip › 6 Kazakh samples_Intersect.bed]

chrY	2649862	2651063
chrY	2651312	2651319
chrY	2651324	2651813
chrY	2652075	2654963
chrY	2655000	2658789
chrY	2658792	2660546
chrY	2660549	2662338
chrY	2662365	2662375
chrY	2662376	2665015
chrY	2665030	2665039
chrY	2665052	2665267
chrY	2665270	2665319
chrY	2665320	2665321
chrY	2665322	2665325
chrY	2665944	2666501
chrY	2666644	2666667
chrY	2666668	2667304
chrY	2667416	2667419
chrY	2667420	2667424
chrY	2667425	2667426
chrY	2667427	2667428
chrY	2667445	2668010
chrY	2668011	2668842
chrY	2668844	2668852
chrY	2669074	2669075
chrY	2669108	2669687
chrY	2669694	2669753
chrY	2669754	2669764
chrY	2669804	2669805
chrY	2681271	2681272
chrY	2681273	2681322
chrY	2681326	2682245
chrY	2682246	2682264
chrY	2682271	2682358
chrY	2682370	2682692
chrY	2683480	2683497
chrY	2683498	2683947
chrY	2684790	2685063
chrY	2685064	2685071
chrY	2685115	2685133
chrY	2685134	2685577
chrY	2685787	2685803
chrY	2685804	2686415
chrY	2686421	2686428
chrY	2686429	2686431
chrY	2686553	2686588
chrY	2686589	2686603
chrY	2686606	2687908
chrY	2687919	2687924
chrY	2687930	2687931
chrY	2687990	2688071
chrY	2688072	2688549
chrY	2689390	2689410
chrY	2689688	2690687
chrY	2690694	2690707
chrY	2690824	2691732
chrY	2691795	2693087
chrY	2693122	2693126
chrY	2693528	2695418
chrY	2695635	2696352
chrY	2696360	2696371
chrY	2696619	2696629
chrY	2696630	2697281
chrY	2699785	2699832
chrY	2699833	2700088
chrY	2700089	2700523
chrY	2700524	2701001
chrY	2701434	2702337
chrY	2702392	2703525
chrY	2703528	2704260
chrY	2704264	2706674
chrY	2706676	2706677
chrY	2706678	2706679
chrY	2706680	2706684
chrY	2706813	2706841
chrY	2706844	2707419
chrY	2707423	2708046
chrY	2708758	2711866
chrY	2711882	2711883
chrY	2711927	2713217
chrY	2713235	2716988
chrY	2717116	2717119
chrY	2717187	2717280
chrY	2717306	2717309
chrY	2717321	2717341
chrY	2717342	2717348
chrY	2717349	2717386
chrY	2717468	2718867
chrY	2718868	2718869
chrY	2718870	2718876
chrY	2719085	2721897
chrY	2721898	2721901
chrY	2721902	2721905
chrY	2721906	2721909
chrY	2722061	2724253
chrY	2724394	2724410
chrY	2724420	2724421
chrY	2724423	2724685
chrY	2724741	2725598
chrY	2725599	2725641
chrY	2725647	2726116
chrY	2726119	2728088
chrY	2728204	2728210
chrY	2728211	2728250
chrY	2728251	2728254
chrY	2728268	2728610
chrY	2728617	2729528
chrY	2729535	2729583
chrY	2730147	2734065
chrY	2734071	2738678
chrY	2738985	2740235
chrY	2740703	2741101
chrY	2741104	2741167
chrY	2741320	2742659
chrY	2742662	2744646
chrY	2746115	2746673
chrY	2746862	2747780
chrY	2747789	2747798
chrY	2747844	2750590
chrY	2750885	2752356
chrY	2752369	2752415
chrY	2752419	2752438
chrY	2752517	2752520
chrY	2752680	2752725
chrY	2752728	2753010
chrY	2753142	2753697
chrY	2753699	2753714
chrY	2753918	2755349
chrY	2755561	2758124
chrY	2758867	2759146
chrY	2759162	2759171
chrY	2759186	2759192
chrY	2759193	2759360
chrY	2760108	2760133
chrY	2760147	2762005
chrY	2762006	2762009
chrY	2762010	2762014
chrY	2762178	2762491
chrY	2762494	2762684
chrY	2762685	2762691
chrY	2762692	2762696
chrY	2762697	2762700
chrY	2762701	2762704
chrY	2762705	2763579
chrY	2763748	2763750
chrY	2763751	2763752
chrY	2763753	2763755
chrY	2763756	2763759
chrY	2763760	2763761
chrY	2763762	2763767
chrY	2763768	2763773
chrY	2763776	2763803
chrY	2763804	2763901
chrY	2763904	2766746
chrY	2766871	2767674
chrY	2774160	2774683
chrY	2774684	2774691
chrY	2774693	2774698
chrY	2774699	2774701
chrY	2774703	2774704
chrY	2775521	2777828
chrY	2777831	2778332
chrY	2778333	2778338
chrY	2778339	2778347
chrY	2778660	2783474
chrY	2783673	2784149
chrY	2784636	2784660
chrY	2784661	2785036
chrY	2785044	2785051
chrY	2785430	2785935
chrY	2787406	2788150
chrY	2793214	2794318
chrY	2794319	2794914
chrY	2795088	2795537
chrY	2795677	2797230
chrY	2797238	2797242
chrY	2797245	2798710
chrY	2798712	2798834
chrY	2798880	2798882
chrY	2798956	2798974
chrY	2798989	2799425
chrY	2799444	2799445
chrY	2799454	2799455
chrY	2799616	2802805
chrY	2802809	2803307
chrY	2803451	2803499
chrY	2803738	2803804
chrY	2804092	2804116
chrY	2804117	2804133
chrY	2804159	2805444
chrY	2805478	2805551
chrY	2805552	2806030
chrY	2806035	2806077
chrY	2806078	2806089
chrY	2806256	2806716
chrY	2806813	2809608
chrY	2809748	2810401
chrY	2810407	2810408
chrY	2810409	2810415
chrY	2810435	2811389
chrY	2811397	2811401
chrY	2811472	2811480
chrY	2811481	2811486
chrY	2811496	2812392
chrY	2812395	2812730
chrY	2812979	2813569
chrY	2813771	2814699
chrY	2814700	2814753
chrY	2815058	2817011
chrY	2817296	2817704
chrY	2817714	2817833
chrY	2817848	2817860
chrY	2817925	2818103
chrY	2818214	2818244
chrY	2818272	2820012
chrY	2820105	2821377
chrY	2821380	2822740
chrY	2822741	2823324
chrY	2823327	2824359
chrY	2824360	2824383
chrY	2824556	2824725
chrY	2824726	2824736
chrY	2824737	2825206
chrY	2825208	2825227
chrY	2825399	2827909
chrY	2827912	2832735
chrY	2832940	2832953
chrY	2832954	2833172
chrY	2833173	2833174
chrY	2833178	2833193
chrY	2833194	2833202
chrY	2833203	2833214
chrY	2833230	2833232
chrY	2833433	2834838
chrY	2834861	2834865
chrY	2834881	2835539
chrY	2835542	2835607
chrY	2835611	2835614
chrY	2835815	2836425
chrY	2836430	2836431
chrY	2836560	2839849
chrY	2839860	2839870
chrY	2840080	2840087
chrY	2840088	2840094
chrY	2840095	2840099
chrY	2840108	2840118
chrY	2840126	2842210
chrY	2842239	2842240
chrY	2842242	2842243
chrY	2842314	2842315
chrY	2842324	2842325
chrY	2842346	2842907
chrY	2842944	2842947
chrY	2843207	2843777
chrY	2843778	2843792
chrY	2844026	2844149
chrY	2844152	2844224
chrY	2844336	2845117
chrY	2845264	2845651
chrY	2845882	2845906
chrY	2845938	2846627
chrY	2846630	2847133
chrY	2847347	2847862
chrY	2847874	2847883
chrY	2847890	2850857
chrY	2850861	2850953
chrY	2851015	2852375
chrY	2852802	2853297
chrY	2853700	2854685
chrY	2854993	2855364
chrY	2855590	2855605
chrY	2855606	2856368
chrY	2859159	2859554
chrY	2859596	2859952
chrY	2859990	2860003
chrY	2860007	2860008
chrY	2860009	2860010
chrY	2860019	2860021
chrY	2860025	2860036
chrY	2860040	2860043
chrY	2860299	2860479
chrY	2860484	2860486
chrY	2860487	2860490
chrY	2860494	2860495
chrY	2860496	2860498
chrY	2860503	2861320
chrY	2861504	2861525
chrY	2861526	2861559
chrY	2861562	2862474
chrY	2862475	2862480
chrY	2862515	2862541
chrY	2862552	2862813
chrY	2862814	2862892
chrY	2862893	2865096
chrY	2865101	2865117
chrY	2865145	2865159
chrY	2865225	2865556
chrY	2866861	2867880
chrY	2867885	2873786
chrY	2873991	2876771
chrY	2876904	2877883
chrY	2878007	2878008
chrY	2878009	2878039
chrY	2878052	2881232
chrY	2881539	2881576
chrY	2881577	2881580
chrY	2881581	2881582
chrY	2881585	2881586
chrY	2881587	2883475
chrY	2883484	2883541
chrY	2883542	2884082
chrY	2884093	2884094
chrY	2884105	2884106
chrY	2884543	2884797
chrY	2884804	2884814
chrY	2884937	2885071
chrY	2885072	2885384
chrY	2885777	2888705
chrY	2888708	2888776
chrY	2888870	2892536
chrY	2892542	2892570
chrY	2892571	2892583
chrY	2892754	2894995
chrY	2900980	2901305
chrY	2901340	2901384
chrY	2901588	2903230
chrY	2903231	2903232
chrY	2903319	2903328
chrY	2903368	2903384
chrY	2903385	2903407
chrY	2903408	2903434
chrY	2903441	2903443
chrY	2903456	2905813
chrY	2905990	2906031
chrY	2906032	2906530
chrY	2907239	2908039
chrY	2908102	2908137
chrY	2908138	2908905
chrY	2908906	2908918
chrY	2909282	2909519
chrY	2909759	2914850
chrY	2914899	2914900
chrY	2925934	2925942
chrY	2925947	2926230
chrY	2970930	2971002
chrY	2971003	2971031
chrY	2971032	2971110
chrY	2974489	2975390
chrY	2980448	2980656
chrY	2980788	2980791
chrY	2980800	2981056
chrY	3011757	3012006
chrY	3012286	3012312
chrY	3012331	3012356
chrY	3015966	3016210
chrY	3060399	3060569
chrY	3060570	3060591
chrY	3060592	3060619
chrY	3060620	3060705
chrY	3060706	3060950
chrY	3073889	3074590
chrY	3078594	3079280
chrY	3092114	3092410
chrY	3148169	3148370
chrY	3159038	3161694
chrY	3161695	3164080
chrY	3164114	3164135
chrY	3164189	3164400
chrY	3164780	3164850
chrY	3178427	3178660
chrY	3250847	3251250
chrY	3251349	3251700
chrY	3274947	3275198
chrY	3284306	3284505
chrY	3284676	3284677
chrY	3284703	3284905
chrY	3343408	3343630
chrY	3366719	3366920
chrY	3388709	3388960
chrY	3405585	3407368
chrY	3407517	3407670
chrY	3409218	3409450
chrY	3436564	3436860
chrY	3544948	3545438
chrY	3546123	3546242
chrY	3546249	3546328
chrY	3546329	3546388
chrY	3592811	3593050
chrY	3593299	3593950
chrY	3621455	3622056
chrY	3680483	3680538
chrY	3680539	3680764
chrY	3680931	3681214
chrY	3704727	3704741
chrY	3704742	3704754
chrY	3704757	3705010
chrY	3712339	3712372
chrY	3712374	3712460
chrY	3712461	3712545
chrY	3712546	3712569
chrY	3712570	3712787
chrY	3712788	3712814
chrY	3712815	3712824
chrY	3712825	3712827
chrY	3712828	3712874
chrY	3712875	3712886
chrY	3712887	3712906
chrY	3712907	3713005
chrY	3713006	3713094
chrY	3713095	3713190
chrY	3713191	3713203
chrY	3713204	3713244
chrY	3713245	3713291
chrY	3713292	3713308
chrY	3713309	3713314
chrY	3713315	3713347
chrY	3713348	3713456
chrY	3713457	3713459
chrY	3713460	3713562
chrY	3713563	3713605
chrY	3713606	3713629
chrY	3713630	3713799
chrY	3713800	3713936
chrY	3713937	3713953
chrY	3713954	3713984
chrY	3713985	3714027
chrY	3714028	3714031
chrY	3714032	3714069
chrY	3714070	3714111
chrY	3714112	3714169
chrY	3714170	3714245
chrY	3714246	3714344
chrY	3714345	3714352
chrY	3714353	3714362
chrY	3714363	3714434
chrY	3714435	3714500
chrY	3714501	3714555
chrY	3714556	3714713
chrY	3714714	3714731
chrY	3714732	3714775
chrY	3714776	3714802
chrY	3714803	3714820
chrY	3714821	3714890
chrY	3714939	3715021
chrY	3715022	3715129
chrY	3715130	3715247
chrY	3715249	3715285
chrY	3715286	3715337
chrY	3715338	3715430
chrY	3715431	3715497
chrY	3715498	3715592
chrY	3715593	3715641
chrY	3715642	3715663
chrY	3715664	3715697
chrY	3715698	3715805
chrY	3715806	3715865
chrY	3715866	3716029
chrY	3716030	3716033
chrY	3716034	3716078
chrY	3716079	3716090
chrY	3716189	3716203
chrY	3716204	3716286
chrY	3716287	3716310
chrY	3716311	3716314
chrY	3716315	3716331
chrY	3716332	3716384
chrY	3716385	3716588
chrY	3716589	3716590
chrY	3716591	3716677
chrY	3716678	3716686
chrY	3716687	3716776
chrY	3716799	3716819
chrY	3716883	3716910
chrY	3716911	3716999
chrY	3717000	3717056
chrY	3717058	3717069
chrY	3717070	3717094
chrY	3717095	3717101
chrY	3717105	3717185
chrY	3717186	3717335
chrY	3717336	3717471
chrY	3717472	3717544
chrY	3717549	3717567
chrY	3717568	3717722
chrY	3717723	3717753
chrY	3717754	3717867
chrY	3717869	3717920
chrY	3717921	3717941
chrY	3717942	3718065
chrY	3718066	3718094
chrY	3718095	3718266
chrY	3718267	3718282
chrY	3718283	3718468
chrY	3718469	3718511
chrY	3718512	3718513
chrY	3718514	3718537
chrY	3718538	3718591
chrY	3718592	3718594
chrY	3718595	3718600
chrY	3718601	3718670
chrY	3718671	3718714
chrY	3718715	3718724
chrY	3718725	3718808
chrY	3718809	3718824
chrY	3718825	3718861
chrY	3718862	3718894
chrY	3718895	3718924
chrY	3718925	3719000
chrY	3719001	3719029
chrY	3719030	3719065
chrY	3719066	3719070
chrY	3719071	3719077
chrY	3719078	3719093
chrY	3719094	3719114
chrY	3719115	3719193
chrY	3719194	3719227
chrY	3719228	3719252
chrY	3719253	3719264
chrY	3719265	3719303
chrY	3719304	3719365
chrY	3719366	3719372
chrY	3719373	3719388
chrY	3719389	3719412
chrY	3719413	3719472
chrY	3719473	3719484
chrY	3719485	3719490
chrY	3719491	3719526
chrY	3719527	3719533
chrY	3719534	3719625
chrY	3719626	3719650
chrY	3719651	3719664
chrY	3719666	3719800
chrY	3719801	3719823
chrY	3719824	3719855
chrY	3719856	3719918
chrY	3719919	3720006
chrY	3720007	3720057
chrY	3720058	3720140
chrY	3720189	3720216
chrY	3720217	3720250
chrY	3720251	3720276
chrY	3720277	3720301
chrY	3720302	3720318
chrY	3720319	3720320
chrY	3720321	3720335
chrY	3720336	3720337
chrY	3720338	3720387
chrY	3720388	3720390
chrY	3720392	3720462
chrY	3720464	3720501
chrY	3720502	3720505
chrY	3720506	3720516
chrY	3720517	3720580
chrY	3720581	3720600
chrY	3720601	3720616
chrY	3720617	3720886
chrY	3720887	3720892
chrY	3720893	3720899
chrY	3720900	3720945
chrY	3720946	3721033
chrY	3721037	3721153
chrY	3721154	3721190
chrY	3849596	3849810
chrY	3851869	3851893
chrY	3851903	3852120
chrY	3876183	3876470
chrY	3876537	3876538
chrY	3876550	3876560
chrY	3876563	3876582
chrY	3876583	3876585
chrY	3876588	3876870
chrY	3987239	3987257
chrY	3987265	3987540
chrY	4002552	4002697
chrY	4002698	4002800
chrY	4049229	4049380
chrY	4070300	4070490
chrY	4077820	4078371
chrY	4093569	4093820
chrY	4113163	4114451
chrY	4114455	4114580
chrY	4201266	4201480
chrY	4229569	4229870
chrY	4243014	4243172
chrY	4243175	4243550
chrY	4257049	4257300
chrY	4261939	4262230
chrY	4271983	4272220
chrY	4282287	4282410
chrY	4293089	4293390
chrY	4351646	4352630
chrY	4352829	4352830
chrY	4352879	4353630
chrY	4371202	4371730
chrY	4388796	4389350
chrY	4389351	4389362
chrY	4389364	4389366
chrY	4389367	4389368
chrY	4438059	4438360
chrY	4472584	4472720
chrY	4472721	4472747
chrY	4472748	4472761
chrY	4509579	4509830
chrY	4553987	4554323
chrY	4554324	4554380
chrY	4567279	4567285
chrY	4567286	4567312
chrY	4567313	4567434
chrY	4567483	4567648
chrY	4567892	4568120
chrY	4580709	4582160
chrY	4703169	4703420
chrY	4740482	4740683
chrY	4769622	4769634
chrY	4769635	4770243
chrY	4770247	4770349
chrY	4770350	4770356
chrY	4770364	4770376
chrY	4770377	4770384
chrY	4780084	4780927
chrY	4862059	4862270
chrY	4862919	4863070
chrY	4872045	4872296
chrY	4872792	4873546
chrY	4874362	4874588
chrY	4874589	4874623
chrY	4874628	4874629
chrY	4874976	4875127
chrY	4888724	4889200
chrY	4889487	4889750
chrY	4899271	4899498
chrY	4899747	4899998
chrY	4919634	4919919
chrY	4925600	4925619
chrY	4925636	4925637
chrY	4925668	4925671
chrY	4925693	4925694
chrY	4925696	4925727
chrY	4925730	4925879
chrY	4928948	4929170
chrY	4929543	4929720
chrY	4929869	4930156
chrY	4930169	4930170
chrY	4931545	4931555
chrY	4931569	4931846
chrY	4957190	4957479
chrY	4969362	4969840
chrY	5059720	5059950
chrY	5060291	5060850
chrY	5185629	5185778
chrY	5185877	5185878
chrY	5185927	5186178
chrY	5204699	5204877
chrY	5204880	5205000
chrY	5246845	5246847
chrY	5246865	5247126
chrY	5263843	5263851
chrY	5263867	5263890
chrY	5263891	5263926
chrY	5263929	5264052
chrY	5275012	5275259
chrY	5317152	5317161
chrY	5317162	5317362
chrY	5317411	5317412
chrY	5317561	5318112
chrY	5446559	5446810
chrY	5459373	5459382
chrY	5459384	5459610
chrY	5494801	5495060
chrY	5601185	5601430
chrY	5612812	5612817
chrY	5612824	5613260
chrY	5674835	5675234
chrY	5690259	5690460
chrY	5690559	5690810
chrY	5708589	5708840
chrY	5727555	5727830
chrY	5816989	5817290
chrY	5851533	5851534
chrY	5851539	5851770
chrY	5852733	5853000
chrY	5853003	5853004
chrY	5853014	5853015
chrY	5853020	5853021
chrY	5853041	5853050
chrY	5853051	5853052
chrY	5853057	5853370
chrY	5858616	5858890
chrY	5864089	5864443
chrY	5864444	5864516
chrY	5873832	5874020
chrY	5910568	5910636
chrY	5910803	5910805
chrY	5910854	5911045
chrY	5999638	5999939
chrY	6000088	6000233
chrY	6000234	6000589
chrY	6000792	6000953
chrY	6000954	6001239
chrY	6063559	6063960
chrY	6092459	6092690
chrY	6102483	6105699
chrY	6105700	6105820
chrY	6106119	6106133
chrY	6106134	6106345
chrY	6106347	6106628
chrY	6106629	6106895
chrY	6106896	6107137
chrY	6107138	6107470
chrY	6108003	6113970
chrY	6114219	6114270
chrY	6115333	6115520
chrY	6117309	6117420
chrY	6119363	6119670
chrY	6119723	6119820
chrY	6120193	6120620
chrY	6120987	6121028
chrY	6121029	6121330
chrY	6123419	6123432
chrY	6124069	6124563
chrY	6124975	6125020
chrY	6125069	6125103
chrY	6125548	6125568
chrY	6125569	6125727
chrY	6125729	6125730
chrY	6125919	6126092
chrY	6126093	6126203
chrY	6126204	6126320
chrY	6126369	6126520
chrY	6126569	6126570
chrY	6127718	6127756
chrY	6128392	6128427
chrY	6128682	6128865
chrY	6129032	6129461
chrY	6129698	6129869
chrY	6129870	6130015
chrY	6130016	6130170
chrY	6130319	6130398
chrY	6131450	6131470
chrY	6134839	6138990
chrY	6139039	6141501
chrY	6141639	6144440
chrY	6144978	6146365
chrY	6146410	6147440
chrY	6147677	6148540
chrY	6148739	6148744
chrY	6148745	6148748
chrY	6148749	6149283
chrY	6149396	6149590
chrY	6150075	6154835
chrY	6154836	6155140
chrY	6155389	6156740
chrY	6162945	6163570
chrY	6165509	6168310
chrY	6168549	6168658
chrY	6168659	6168733
chrY	6168734	6173592
chrY	6176757	6177460
chrY	6177698	6179348
chrY	6179938	6182926
chrY	6182927	6183210
chrY	6183259	6185360
chrY	6185549	6191808
chrY	6191814	6191821
chrY	6191838	6191847
chrY	6191849	6192200
chrY	6193673	6193900
chrY	6194799	6195000
chrY	6195176	6196500
chrY	6201089	6202004
chrY	6205749	6209037
chrY	6209040	6210549
chrY	6210552	6213410
chrY	6213459	6213460
chrY	6213849	6215060
chrY	6216431	6217140
chrY	6217320	6217440
chrY	6220138	6220420
chrY	6221115	6223008
chrY	6223183	6224420
chrY	6224549	6224717
chrY	6224720	6224729
chrY	6224730	6224734
chrY	6224735	6224746
chrY	6224748	6224765
chrY	6224767	6224772
chrY	6224779	6225359
chrY	6225407	6225426
chrY	6225427	6226000
chrY	6226049	6226051
chrY	6226052	6226200
chrY	6226334	6231250
chrY	6231299	6231900
chrY	6233097	6234920
chrY	6235549	6237000
chrY	6238074	6239360
chrY	6240119	6241689
chrY	6241700	6241709
chrY	6241758	6242786
chrY	6242842	6244234
chrY	6244237	6245674
chrY	6245676	6245681
chrY	6245685	6246714
chrY	6246717	6246750
chrY	6247590	6249030
chrY	6249279	6249380
chrY	6249619	6250553
chrY	6250566	6250571
chrY	6250620	6250622
chrY	6250628	6250707
chrY	6250708	6251370
chrY	6252283	6252285
chrY	6252286	6252497
chrY	6252536	6253390
chrY	6253975	6253976
chrY	6253977	6253982
chrY	6253991	6255350
chrY	6255649	6255900
chrY	6259036	6259765
chrY	6259787	6260400
chrY	6260549	6260950
chrY	6261981	6261983
chrY	6261987	6264460
chrY	6264509	6266037
chrY	6266549	6266650
chrY	6266738	6266754
chrY	6266796	6266799
chrY	6266800	6267700
chrY	6267749	6268750
chrY	6268799	6270400
chrY	6270619	6272822
chrY	6272867	6274420
chrY	6274969	6274990
chrY	6274991	6274994
chrY	6274997	6275002
chrY	6275003	6275004
chrY	6275005	6275006
chrY	6275007	6275015
chrY	6275020	6275420
chrY	6275569	6277720
chrY	6277773	6277776
chrY	6277777	6279323
chrY	6279326	6282785
chrY	6282859	6285420
chrY	6285892	6287030
chrY	6287111	6287380
chrY	6288569	6288584
chrY	6288588	6288628
chrY	6288629	6288720
chrY	6288869	6290420
chrY	6290579	6291447
chrY	6291457	6291684
chrY	6291715	6292030
chrY	6292609	6293310
chrY	6293359	6295514
chrY	6295516	6295721
chrY	6295942	6295953
chrY	6295954	6296960
chrY	6297853	6298650
chrY	6301877	6303639
chrY	6303642	6304230
chrY	6304973	6305311
chrY	6305312	6305913
chrY	6305916	6306400
chrY	6307699	6310788
chrY	6310791	6310850
chrY	6310899	6311250
chrY	6311899	6319750
chrY	6319849	6319857
chrY	6319940	6322348
chrY	6322351	6322357
chrY	6322390	6322400
chrY	6323951	6327020
chrY	6327269	6327370
chrY	6327549	6328500
chrY	6329362	6330100
chrY	6330149	6330225
chrY	6330231	6332052
chrY	6332053	6332239
chrY	6332270	6334050
chrY	6334589	6335208
chrY	6335211	6336640
chrY	6336763	6336776
chrY	6336820	6338090
chrY	6338239	6338440
chrY	6338559	6338821
chrY	6338822	6339883
chrY	6339884	6340060
chrY	6340381	6340410
chrY	6340549	6340727
chrY	6340823	6340829
chrY	6340830	6340831
chrY	6340834	6340843
chrY	6340846	6341957
chrY	6341958	6342250
chrY	6342299	6342300
chrY	6342953	6344170
chrY	6344275	6344284
chrY	6344288	6345967
chrY	6346299	6346345
chrY	6346348	6347420
chrY	6347523	6347720
chrY	6347769	6347770
chrY	6347819	6349176
chrY	6349179	6350344
chrY	6350345	6350615
chrY	6350769	6351870
chrY	6352119	6352126
chrY	6352127	6352420
chrY	6359201	6359570
chrY	6359721	6363520
chrY	6363729	6364970
chrY	6366656	6366667
chrY	6366668	6367340
chrY	6370272	6370281
chrY	6370284	6370705
chrY	6370839	6373970
chrY	6375825	6381760
chrY	6381809	6381810
chrY	6381904	6381907
chrY	6381908	6384160
chrY	6384880	6385791
chrY	6385840	6386098
chrY	6386108	6388342
chrY	6388343	6388513
chrY	6388514	6388716
chrY	6388717	6392560
chrY	6395139	6398590
chrY	6398689	6400840
chrY	6401789	6401977
chrY	6401978	6401990
chrY	6425062	6426840
chrY	6427086	6428540
chrY	6428589	6429440
chrY	6435289	6435294
chrY	6435314	6435590
chrY	6461069	6461370
chrY	6464979	6465230
chrY	6478699	6479000
chrY	6512359	6513310
chrY	6513359	6513360
chrY	6513409	6513410
chrY	6513459	6513462
chrY	6513464	6513562
chrY	6513563	6514010
chrY	6548803	6549127
chrY	6549138	6549232
chrY	6549295	6549325
chrY	6592562	6592615
chrY	6592616	6593140
chrY	6593713	6595240
chrY	6595289	6595890
chrY	6619795	6619803
chrY	6619804	6620599
chrY	6620717	6620719
chrY	6620720	6620723
chrY	6620724	6620726
chrY	6620727	6620728
chrY	6620729	6621318
chrY	6626965	6629089
chrY	6629145	6630499
chrY	6630720	6631184
chrY	6631189	6631757
chrY	6631764	6633055
chrY	6633056	6633067
chrY	6633173	6634082
chrY	6634372	6637098
chrY	6643036	6643315
chrY	6643316	6644597
chrY	6644598	6644639
chrY	6644971	6644995
chrY	6644997	6645389
chrY	6647059	6647060
chrY	6647061	6647910
chrY	6648713	6651292
chrY	6651772	6652439
chrY	6652603	6652612
chrY	6652677	6653991
chrY	6655128	6655145
chrY	6655146	6655150
chrY	6655151	6655205
chrY	6655206	6663060
chrY	6666472	6667295
chrY	6667640	6671059
chrY	6671076	6671088
chrY	6671833	6672346
chrY	6672376	6672377
chrY	6672434	6674465
chrY	6674468	6674548
chrY	6674751	6674769
chrY	6674770	6674792
chrY	6674898	6674901
chrY	6674915	6675840
chrY	6675841	6675843
chrY	6675846	6681953
chrY	6688827	6689706
chrY	6689710	6689714
chrY	6689719	6689728
chrY	6689790	6689819
chrY	6689851	6690090
chrY	6694910	6697091
chrY	6697303	6698794
chrY	6698795	6698800
chrY	6698820	6698825
chrY	6699154	6700707
chrY	6700876	6700886
chrY	6700887	6705378
chrY	6705404	6707387
chrY	6707396	6707403
chrY	6707488	6708969
chrY	6714900	6715076
chrY	6715179	6715180
chrY	6715191	6715192
chrY	6715196	6715197
chrY	6715198	6717878
chrY	6717924	6719441
chrY	6719442	6720344
chrY	6731412	6732064
chrY	6732065	6732076
chrY	6732084	6732090
chrY	6732091	6732096
chrY	6732097	6732398
chrY	6732705	6732709
chrY	6732711	6734680
chrY	6734683	6734698
chrY	6734816	6734839
chrY	6734840	6734867
chrY	6734869	6734913
chrY	6734919	6736240
chrY	6736430	6741251
chrY	6741457	6744515
chrY	6744516	6744526
chrY	6744684	6746005
chrY	6746008	6747022
chrY	6748127	6748663
chrY	6752662	6753342
chrY	6753343	6753344
chrY	6753360	6753361
chrY	6753371	6753372
chrY	6753375	6753377
chrY	6753383	6753384
chrY	6753386	6753387
chrY	6753388	6753408
chrY	6753412	6753434
chrY	6753435	6755724
chrY	6756940	6757023
chrY	6757171	6757581
chrY	6757919	6758025
chrY	6758027	6759163
chrY	6759278	6759411
chrY	6759412	6759447
chrY	6759448	6759483
chrY	6759533	6762755
chrY	6762925	6763347
chrY	6763388	6763392
chrY	6763425	6763701
chrY	6764029	6764042
chrY	6764043	6764052
chrY	6764054	6764055
chrY	6764063	6765502
chrY	6765503	6765517
chrY	6766094	6767574
chrY	6767583	6767584
chrY	6767995	6768762
chrY	6768765	6768856
chrY	6768929	6768930
chrY	6769041	6769725
chrY	6774362	6774803
chrY	6774808	6774815
chrY	6774816	6774818
chrY	6774822	6774829
chrY	6774852	6775192
chrY	6775453	6775467
chrY	6775468	6775577
chrY	6775578	6775864
chrY	6776446	6776497
chrY	6776501	6778525
chrY	6778526	6778578
chrY	6778692	6778694
chrY	6778695	6778700
chrY	6778702	6778707
chrY	6778708	6778709
chrY	6778710	6778733
chrY	6778739	6778761
chrY	6778762	6778786
chrY	6778787	6778811
chrY	6779140	6779460
chrY	6779561	6779579
chrY	6779580	6779804
chrY	6779805	6779807
chrY	6779855	6780544
chrY	6780873	6780895
chrY	6780898	6780902
chrY	6780903	6782569
chrY	6782570	6782598
chrY	6782669	6782674
chrY	6782675	6784274
chrY	6784275	6784320
chrY	6784716	6784967
chrY	6784968	6784970
chrY	6784994	6785020
chrY	6785024	6786305
chrY	6786315	6786519
chrY	6787175	6787348
chrY	6787522	6788989
chrY	6789016	6789229
chrY	6789323	6790002
chrY	6791590	6791614
chrY	6791902	6792415
chrY	6792588	6792607
chrY	6792628	6793440
chrY	6793668	6794742
chrY	6794767	6795124
chrY	6795400	6796886
chrY	6796999	6797259
chrY	6797289	6798620
chrY	6799383	6800580
chrY	6800625	6800626
chrY	6800632	6800633
chrY	6800642	6800941
chrY	6800944	6801015
chrY	6801276	6803074
chrY	6803077	6803772
chrY	6803965	6803975
chrY	6803977	6805386
chrY	6805392	6805393
chrY	6805424	6806654
chrY	6807400	6807690
chrY	6807703	6807716
chrY	6807720	6807751
chrY	6808205	6808295
chrY	6808298	6808522
chrY	6808741	6809240
chrY	6809435	6810019
chrY	6810069	6810075
chrY	6810104	6814479
chrY	6814746	6816520
chrY	6816813	6818849
chrY	6822696	6825265
chrY	6825940	6826610
chrY	6830843	6831173
chrY	6831422	6831845
chrY	6833424	6834115
chrY	6834118	6835426
chrY	6835721	6838461
chrY	6838526	6839595
chrY	6839784	6840766
chrY	6840767	6840783
chrY	6840887	6843993
chrY	6843994	6844008
chrY	6844107	6847059
chrY	6847060	6847063
chrY	6847120	6847792
chrY	6848081	6850987
chrY	6851001	6852384
chrY	6852412	6852938
chrY	6852949	6854319
chrY	6854496	6855315
chrY	6855591	6856583
chrY	6856856	6857106
chrY	6857124	6858563
chrY	6858852	6861230
chrY	6861231	6861532
chrY	6861539	6861540
chrY	6861591	6861900
chrY	6861901	6861965
chrY	6861966	6861968
chrY	6862204	6862209
chrY	6862210	6863818
chrY	6863821	6864577
chrY	6864578	6865245
chrY	6865262	6865270
chrY	6865325	6866373
chrY	6866386	6866401
chrY	6866402	6866509
chrY	6866542	6866632
chrY	6866634	6867680
chrY	6867709	6867721
chrY	6867743	6867828
chrY	6867829	6868794
chrY	6869028	6869478
chrY	6869581	6870653
chrY	6870672	6870693
chrY	6870741	6873183
chrY	6873414	6874489
chrY	6874782	6875561
chrY	6875695	6877899
chrY	6877913	6877914
chrY	6878085	6878086
chrY	6878145	6878750
chrY	6878937	6878938
chrY	6878946	6878971
chrY	6878973	6880098
chrY	6880099	6880100
chrY	6880108	6880964
chrY	6882666	6882667
chrY	6882669	6882670
chrY	6882671	6882674
chrY	6882682	6882683
chrY	6882717	6884228
chrY	6884233	6884236
chrY	6884241	6884242
chrY	6884243	6884247
chrY	6884376	6884378
chrY	6884379	6884380
chrY	6884381	6886683
chrY	6886984	6886985
chrY	6886986	6888424
chrY	6888552	6891723
chrY	6892742	6895044
chrY	6895047	6898678
chrY	6898827	6898837
chrY	6898848	6899682
chrY	6899719	6900187
chrY	6900217	6900218
chrY	6900232	6900912
chrY	6903867	6907358
chrY	6907449	6909381
chrY	6909412	6910220
chrY	6910277	6910389
chrY	6910624	6910625
chrY	6910656	6911078
chrY	6911633	6912758
chrY	6912890	6913300
chrY	6913301	6913302
chrY	6913391	6913684
chrY	6913756	6913757
chrY	6913765	6913783
chrY	6913784	6915831
chrY	6917850	6918248
chrY	6918555	6919345
chrY	6919457	6919763
chrY	6919881	6919966
chrY	6919971	6920584
chrY	6920826	6920829
chrY	6920831	6921801
chrY	6921808	6921847
chrY	6921848	6922369
chrY	6923250	6925015
chrY	6925017	6925044
chrY	6925229	6925573
chrY	6925833	6925890
chrY	6930942	6931218
chrY	6931219	6931242
chrY	6931330	6931358
chrY	6931426	6931444
chrY	6931445	6931459
chrY	6931561	6931562
chrY	6931565	6931566
chrY	6931589	6931590
chrY	6931628	6933353
chrY	6933360	6933361
chrY	6933368	6934492
chrY	6934921	6934932
chrY	6934933	6935269
chrY	6935438	6940012
chrY	6940018	6940023
chrY	6940027	6940028
chrY	6940038	6940071
chrY	6940072	6941484
chrY	6941487	6942603
chrY	6942856	6943951
chrY	6944017	6944027
chrY	6944058	6944117
chrY	6944119	6944812
chrY	6944986	6945853
chrY	6946050	6948123
chrY	6948127	6948134
chrY	6948573	6948583
chrY	6948584	6949344
chrY	6949454	6952421
chrY	6952530	6952857
chrY	6952899	6953234
chrY	6953486	6953768
chrY	6953769	6954293
chrY	6954306	6954728
chrY	6955353	6955714
chrY	6955817	6955822
chrY	6955823	6956301
chrY	6956579	6957066
chrY	6957069	6957076
chrY	6957201	6957234
chrY	6957260	6957484
chrY	6957818	6959780
chrY	6959930	6959933
chrY	6959934	6960237
chrY	6960240	6965649
chrY	6965660	6965675
chrY	6965772	6967028
chrY	6967031	6967815
chrY	6967840	6967841
chrY	6967905	6967967
chrY	6967968	6971580
chrY	6971844	6971846
chrY	6971847	6971886
chrY	6971887	6972591
chrY	6972641	6973560
chrY	6973562	6973571
chrY	6973610	6975248
chrY	6975294	6975295
chrY	6975337	6975793
chrY	6977721	6978016
chrY	6978571	6979639
chrY	6979654	6979664
chrY	6979719	6979843
chrY	6979847	6980089
chrY	6980092	6981043
chrY	6981387	6983139
chrY	6983140	6983617
chrY	6984798	6984800
chrY	6984823	6989107
chrY	6989108	6992229
chrY	6992232	6992368
chrY	6992627	6995094
chrY	6995179	6996441
chrY	6996976	6997004
chrY	6997005	6997009
chrY	6997010	6997020
chrY	6997021	6997854
chrY	7008550	7008603
chrY	7008856	7009177
chrY	7009181	7009184
chrY	7009223	7009228
chrY	7009229	7009242
chrY	7009302	7011381
chrY	7011739	7012231
chrY	7012822	7013319
chrY	7013698	7014165
chrY	7014173	7014175
chrY	7014191	7014192
chrY	7014210	7014222
chrY	7014409	7014644
chrY	7014800	7015128
chrY	7017302	7017830
chrY	7017879	7017880
chrY	7018081	7018090
chrY	7018091	7018880
chrY	7019386	7020130
chrY	7020350	7020429
chrY	7030099	7030300
chrY	7031199	7032300
chrY	7032399	7033150
chrY	7033696	7034474
chrY	7034477	7035210
chrY	7035314	7035629
chrY	7035826	7038290
chrY	7038715	7039078
chrY	7039088	7039089
chrY	7045843	7047954
chrY	7048746	7050110
chrY	7050536	7052374
chrY	7052460	7052826
chrY	7052827	7052925
chrY	7053023	7053358
chrY	7053359	7053625
chrY	7054317	7056201
chrY	7056209	7058196
chrY	7064012	7070268
chrY	7070270	7073408
chrY	7073422	7073423
chrY	7073477	7073749
chrY	7073849	7074505
chrY	7074506	7074921
chrY	7075034	7075871
chrY	7076694	7078217
chrY	7078453	7078455
chrY	7078491	7079177
chrY	7079199	7079208
chrY	7079317	7080137
chrY	7080138	7080156
chrY	7080161	7080173
chrY	7080320	7080321
chrY	7080329	7080688
chrY	7081917	7082655
chrY	7083132	7083717
chrY	7083728	7083729
chrY	7084026	7084153
chrY	7084156	7084248
chrY	7084251	7084252
chrY	7084535	7085140
chrY	7086992	7087001
chrY	7087002	7087005
chrY	7087006	7087031
chrY	7087035	7087780
chrY	7087781	7087813
chrY	7088622	7088624
chrY	7088625	7089843
chrY	7089846	7090533
chrY	7091412	7092282
chrY	7092283	7092288
chrY	7092583	7093061
chrY	7093779	7093780
chrY	7093794	7093803
chrY	7093804	7093811
chrY	7093820	7094265
chrY	7095343	7096669
chrY	7096671	7096672
chrY	7096710	7096711
chrY	7096716	7096979
chrY	7096989	7097214
chrY	7099415	7099730
chrY	7102647	7103305
chrY	7103583	7104129
chrY	7104130	7104135
chrY	7104156	7104164
chrY	7104165	7104898
chrY	7105189	7106182
chrY	7106513	7106653
chrY	7106656	7107003
chrY	7107684	7107701
chrY	7107702	7107741
chrY	7107742	7107745
chrY	7107758	7108145
chrY	7108146	7108190
chrY	7109625	7109892
chrY	7109895	7110356
chrY	7110357	7110360
chrY	7111919	7112427
chrY	7112450	7112459
chrY	7112577	7113108
chrY	7113112	7113113
chrY	7113115	7113244
chrY	7113247	7113642
chrY	7113657	7113658
chrY	7113692	7113693
chrY	7115599	7115900
chrY	7123809	7124360
chrY	7124409	7124560
chrY	7124609	7124664
chrY	7124670	7124671
chrY	7124684	7124695
chrY	7124696	7124697
chrY	7124710	7124910
chrY	7125114	7125160
chrY	7125209	7125210
chrY	7125259	7125860
chrY	7126051	7126110
chrY	7126111	7126510
chrY	7126659	7126960
chrY	7127000	7127182
chrY	7128406	7129781
chrY	7129782	7129792
chrY	7129847	7129867
chrY	7129907	7130319
chrY	7130335	7130705
chrY	7130751	7131091
chrY	7131092	7131102
chrY	7131109	7131110
chrY	7131391	7131396
chrY	7131397	7131403
chrY	7131404	7131406
chrY	7131407	7131721
chrY	7132951	7133893
chrY	7133945	7133949
chrY	7133951	7133965
chrY	7133966	7133973
chrY	7133974	7133978
chrY	7133985	7133986
chrY	7135560	7136882
chrY	7137184	7137230
chrY	7137231	7137281
chrY	7137282	7137290
chrY	7137303	7137304
chrY	7137308	7137309
chrY	7137341	7137348
chrY	7137381	7138091
chrY	7139491	7139608
chrY	7139610	7139696
chrY	7139821	7140200
chrY	7141119	7141720
chrY	7143599	7143850
chrY	7144086	7144971
chrY	7144994	7145012
chrY	7145100	7145167
chrY	7145171	7145589
chrY	7145744	7146078
chrY	7146079	7146088
chrY	7146190	7146194
chrY	7146217	7146301
chrY	7146304	7146318
chrY	7146319	7146744
chrY	7146859	7148012
chrY	7148013	7148072
chrY	7150872	7152370
chrY	7152373	7152506
chrY	7153077	7153833
chrY	7153908	7153910
chrY	7153911	7153970
chrY	7153971	7154489
chrY	7157216	7157926
chrY	7158166	7158932
chrY	7159424	7159477
chrY	7159478	7160170
chrY	7160173	7160325
chrY	7161077	7161078
chrY	7161079	7161513
chrY	7161516	7161644
chrY	7161646	7161652
chrY	7161655	7161656
chrY	7161659	7162109
chrY	7162860	7162889
chrY	7163339	7163340
chrY	7163480	7163481
chrY	7163492	7164043
chrY	7164601	7165258
chrY	7167490	7167592
chrY	7167785	7169772
chrY	7170909	7171908
chrY	7171909	7171915
chrY	7172073	7172074
chrY	7172080	7172239
chrY	7172716	7172717
chrY	7172733	7174255
chrY	7176093	7176156
chrY	7176157	7176643
chrY	7176660	7176844
chrY	7177040	7177111
chrY	7177114	7179734
chrY	7179740	7179796
chrY	7180220	7181742
chrY	7182320	7182913
chrY	7183211	7183506
chrY	7183507	7183528
chrY	7185675	7185919
chrY	7185922	7186114
chrY	7186864	7187658
chrY	7187717	7187718
chrY	7187719	7187726
chrY	7187775	7187780
chrY	7187781	7187998
chrY	7188001	7188196
chrY	7188618	7188619
chrY	7188686	7188694
chrY	7188732	7188750
chrY	7188754	7189963
chrY	7190062	7190545
chrY	7190740	7190741
chrY	7190742	7191673
chrY	7191726	7191990
chrY	7192027	7192038
chrY	7192069	7193651
chrY	7193660	7193670
chrY	7193671	7194626
chrY	7194627	7195146
chrY	7195168	7195175
chrY	7195180	7195199
chrY	7195234	7195244
chrY	7195279	7195280
chrY	7195281	7195307
chrY	7195310	7196046
chrY	7196052	7196082
chrY	7196083	7196085
chrY	7196558	7197150
chrY	7197678	7199181
chrY	7199184	7199324
chrY	7199533	7199580
chrY	7202371	7203386
chrY	7203417	7203536
chrY	7203868	7204246
chrY	7204256	7204260
chrY	7204273	7204727
chrY	7204767	7204776
chrY	7205079	7205455
chrY	7205668	7206699
chrY	7206973	7207418
chrY	7207441	7207988
chrY	7207991	7208071
chrY	7208586	7208592
chrY	7208593	7209123
chrY	7209478	7209793
chrY	7209794	7209807
chrY	7211431	7211432
chrY	7211448	7212590
chrY	7212598	7213360
chrY	7213388	7213389
chrY	7213390	7213393
chrY	7213396	7213400
chrY	7213401	7214182
chrY	7214652	7215142
chrY	7215239	7215892
chrY	7215958	7216551
chrY	7216618	7216646
chrY	7216647	7216650
chrY	7216651	7217178
chrY	7217180	7217182
chrY	7217185	7217187
chrY	7217188	7217189
chrY	7218429	7218697
chrY	7218698	7218960
chrY	7219222	7220819
chrY	7220821	7220822
chrY	7220827	7220834
chrY	7220889	7220890
chrY	7220893	7220894
chrY	7220944	7220964
chrY	7220970	7221241
chrY	7223560	7223984
chrY	7224348	7224797
chrY	7224838	7224843
chrY	7224879	7224883
chrY	7224908	7225309
chrY	7225781	7226982
chrY	7227003	7228085
chrY	7229282	7230272
chrY	7230428	7230466
chrY	7230467	7230641
chrY	7230645	7230982
chrY	7231689	7231711
chrY	7231712	7232928
chrY	7232931	7232932
chrY	7233172	7233190
chrY	7233191	7233297
chrY	7233300	7233590
chrY	7233593	7234197
chrY	7234420	7234864
chrY	7235428	7235795
chrY	7235968	7236343
chrY	7236344	7236351
chrY	7238401	7238813
chrY	7243861	7244126
chrY	7244173	7246010
chrY	7246209	7246213
chrY	7246215	7246216
chrY	7246217	7246219
chrY	7246220	7246221
chrY	7246224	7246596
chrY	7246597	7246598
chrY	7246605	7246606
chrY	7246607	7246611
chrY	7246616	7247502
chrY	7247599	7248032
chrY	7248712	7249799
chrY	7249805	7250390
chrY	7250557	7252140
chrY	7252423	7253627
chrY	7259223	7261194
chrY	7261282	7261283
chrY	7261285	7261286
chrY	7261290	7263613
chrY	7264949	7264950
chrY	7264956	7269255
chrY	7269273	7269293
chrY	7269317	7269320
chrY	7269424	7269610
chrY	7269613	7269632
chrY	7269634	7269639
chrY	7269642	7269643
chrY	7269644	7269645
chrY	7269647	7269651
chrY	7270075	7270301
chrY	7270519	7272875
chrY	7272922	7272931
chrY	7272985	7274967
chrY	7277777	7279513
chrY	7279647	7280917
chrY	7281134	7281669
chrY	7282534	7282537
chrY	7282539	7282697
chrY	7282698	7282778
chrY	7282865	7282872
chrY	7282873	7284255
chrY	7284256	7284263
chrY	7284356	7285038
chrY	7285614	7285631
chrY	7285632	7285636
chrY	7285637	7285646
chrY	7285687	7285998
chrY	7286012	7286349
chrY	7286350	7286668
chrY	7287031	7287032
chrY	7287052	7287759
chrY	7288253	7289309
chrY	7289316	7289333
chrY	7289542	7290457
chrY	7290510	7291082
chrY	7291085	7291578
chrY	7291595	7291597
chrY	7291602	7292142
chrY	7292218	7294045
chrY	7294066	7294067
chrY	7294083	7294390
chrY	7294853	7295405
chrY	7295407	7295729
chrY	7301756	7302341
chrY	7302501	7303107
chrY	7304736	7304750
chrY	7304760	7305544
chrY	7305588	7305594
chrY	7305782	7306320
chrY	7306841	7307584
chrY	7308432	7309153
chrY	7310009	7310012
chrY	7310013	7310271
chrY	7310273	7310384
chrY	7310800	7311025
chrY	7311241	7311242
chrY	7311291	7311381
chrY	7311383	7311388
chrY	7311389	7311396
chrY	7312085	7312524
chrY	7312681	7313031
chrY	7313779	7314290
chrY	7314757	7314769
chrY	7314770	7315175
chrY	7315182	7315183
chrY	7315354	7315672
chrY	7315771	7315787
chrY	7315788	7315789
chrY	7315806	7315833
chrY	7315834	7316540
chrY	7316699	7317023
chrY	7317268	7318465
chrY	7318737	7318769
chrY	7318789	7318820
chrY	7320590	7320602
chrY	7320603	7321403
chrY	7321417	7321418
chrY	7321434	7321443
chrY	7321508	7321795
chrY	7321978	7321979
chrY	7322001	7322030
chrY	7322037	7322520
chrY	7323130	7324766
chrY	7324799	7325604
chrY	7325817	7325818
chrY	7325819	7328027
chrY	7328028	7328036
chrY	7328039	7328048
chrY	7328049	7328351
chrY	7328354	7329209
chrY	7329210	7329234
chrY	7329441	7330100
chrY	7330101	7330105
chrY	7330447	7331108
chrY	7331430	7332146
chrY	7332157	7332629
chrY	7333228	7333253
chrY	7333257	7333836
chrY	7334282	7335493
chrY	7335783	7336143
chrY	7336400	7336683
chrY	7336688	7336824
chrY	7339054	7339712
chrY	7339938	7339970
chrY	7340175	7340181
chrY	7340423	7340424
chrY	7340430	7340431
chrY	7340445	7340446
chrY	7340449	7340450
chrY	7340469	7340843
chrY	7347875	7348420
chrY	7348421	7348428
chrY	7349333	7349517
chrY	7349520	7349533
chrY	7349534	7350731
chrY	7350741	7350745
chrY	7350769	7351284
chrY	7351290	7352921
chrY	7353222	7353236
chrY	7353400	7353501
chrY	7353502	7353543
chrY	7353549	7353553
chrY	7353668	7354532
chrY	7354555	7354569
chrY	7354570	7354578
chrY	7354579	7354586
chrY	7354588	7354604
chrY	7354796	7355792
chrY	7355801	7355844
chrY	7355845	7355859
chrY	7355885	7355894
chrY	7355899	7355904
chrY	7355989	7356189
chrY	7356190	7356226
chrY	7356243	7356274
chrY	7356322	7356323
chrY	7356380	7358068
chrY	7358070	7358071
chrY	7358072	7358079
chrY	7358080	7358094
chrY	7358367	7359230
chrY	7359364	7359687
chrY	7360181	7360385
chrY	7360396	7360404
chrY	7360405	7360406
chrY	7360876	7361368
chrY	7361374	7361380
chrY	7361381	7361449
chrY	7361452	7361964
chrY	7361965	7362042
chrY	7362043	7362044
chrY	7362048	7362099
chrY	7364094	7364394
chrY	7364395	7365426
chrY	7365429	7366337
chrY	7366338	7366367
chrY	7366497	7367933
chrY	7367934	7368731
chrY	7368732	7368739
chrY	7368742	7368750
chrY	7368775	7368795
chrY	7368804	7368805
chrY	7374758	7374809
chrY	7375052	7375387
chrY	7375444	7377389
chrY	7377641	7378351
chrY	7381909	7382359
chrY	7382588	7383592
chrY	7386085	7386345
chrY	7386415	7386695
chrY	7386894	7387374
chrY	7387396	7387418
chrY	7387439	7387688
chrY	7387830	7387840
chrY	7387843	7388349
chrY	7388350	7388720
chrY	7389353	7389356
chrY	7389368	7389919
chrY	7389942	7389943
chrY	7390782	7391734
chrY	7395241	7395242
chrY	7395275	7396288
chrY	7396291	7396307
chrY	7396313	7396314
chrY	7396376	7396381
chrY	7396382	7396389
chrY	7396391	7396407
chrY	7396458	7397594
chrY	7397721	7397749
chrY	7397774	7397780
chrY	7397784	7399476
chrY	7399616	7400147
chrY	7400317	7400944
chrY	7400947	7400948
chrY	7401006	7401007
chrY	7401024	7401028
chrY	7401100	7401140
chrY	7401141	7401175
chrY	7401176	7401178
chrY	7401182	7401183
chrY	7401187	7401947
chrY	7402182	7404657
chrY	7404677	7405011
chrY	7405016	7406533
chrY	7406591	7406713
chrY	7406714	7406738
chrY	7406747	7406748
chrY	7406803	7406817
chrY	7406827	7407073
chrY	7407393	7409336
chrY	7409337	7409364
chrY	7409849	7409901
chrY	7409905	7411333
chrY	7411575	7412461
chrY	7412542	7412866
chrY	7413030	7413385
chrY	7413386	7413395
chrY	7413401	7413418
chrY	7413559	7413853
chrY	7414332	7415036
chrY	7415109	7415442
chrY	7415585	7415624
chrY	7415625	7416443
chrY	7416444	7416447
chrY	7416883	7416912
chrY	7416913	7416962
chrY	7416963	7417114
chrY	7417158	7417205
chrY	7417206	7417234
chrY	7417237	7417477
chrY	7417482	7417525
chrY	7417593	7417906
chrY	7417966	7417975
chrY	7418025	7418265
chrY	7418266	7418274
chrY	7418721	7418750
chrY	7418751	7418777
chrY	7418778	7420400
chrY	7420888	7422096
chrY	7425338	7426202
chrY	7426240	7426242
chrY	7426244	7426251
chrY	7426252	7426284
chrY	7426297	7426725
chrY	7426742	7426746
chrY	7426747	7427860
chrY	7428445	7429916
chrY	7429917	7429939
chrY	7430005	7430389
chrY	7430829	7431517
chrY	7431518	7431524
chrY	7431525	7431550
chrY	7431749	7432150
chrY	7432549	7433300
chrY	7434194	7434770
chrY	7434969	7435470
chrY	7435519	7435920
chrY	7437599	7438100
chrY	7444219	7444224
chrY	7444225	7445070
chrY	7445286	7446270
chrY	7446374	7446384
chrY	7446453	7449097
chrY	7449197	7449201
chrY	7449205	7449206
chrY	7449207	7449209
chrY	7449210	7449779
chrY	7449976	7450670
chrY	7451539	7451704
chrY	7451840	7453540
chrY	7453589	7456640
chrY	7456807	7460190
chrY	7461423	7461424
chrY	7461430	7461431
chrY	7461433	7461434
chrY	7461440	7461441
chrY	7461448	7461462
chrY	7461463	7461740
chrY	7461789	7462540
chrY	7462749	7463790
chrY	7464093	7464122
chrY	7464123	7464130
chrY	7464167	7464181
chrY	7464184	7467940
chrY	7468119	7469033
chrY	7469085	7469290
chrY	7469494	7469495
chrY	7469496	7469690
chrY	7470039	7470640
chrY	7470739	7471240
chrY	7471489	7474090
chrY	7474139	7474293
chrY	7474294	7474340
chrY	7474439	7474990
chrY	7475313	7476986
chrY	7476987	7477176
chrY	7477184	7477185
chrY	7477189	7477190
chrY	7477232	7477233
chrY	7477235	7479283
chrY	7479482	7479485
chrY	7479487	7479492
chrY	7479495	7479496
chrY	7479520	7479523
chrY	7479748	7480540
chrY	7483239	7483540
chrY	7483689	7484467
chrY	7484468	7484474
chrY	7484475	7485190
chrY	7485289	7485807
chrY	7485996	7486440
chrY	7486549	7487392
chrY	7487395	7487398
chrY	7487401	7487402
chrY	7487453	7487480
chrY	7487481	7487482
chrY	7487483	7487484
chrY	7487486	7487946
chrY	7487950	7487959
chrY	7488050	7488065
chrY	7488070	7489300
chrY	7490829	7490984
chrY	7490985	7492375
chrY	7492471	7492474
chrY	7492475	7492476
chrY	7492477	7492730
chrY	7494549	7496150
chrY	7505289	7505603
chrY	7505644	7508340
chrY	7508389	7511010
chrY	7511013	7518490
chrY	7518539	7518890
chrY	7519242	7524594
chrY	7524823	7529464
chrY	7529467	7529532
chrY	7529533	7529544
chrY	7529610	7529659
chrY	7529660	7531991
chrY	7531996	7532288
chrY	7532317	7534405
chrY	7534406	7534425
chrY	7534428	7534429
chrY	7534433	7534435
chrY	7534436	7534439
chrY	7534440	7534441
chrY	7534763	7534812
chrY	7534815	7535874
chrY	7536596	7537928
chrY	7537949	7537950
chrY	7537978	7537989
chrY	7538001	7538676
chrY	7538759	7538840
chrY	7538841	7538895
chrY	7538898	7541026
chrY	7541027	7541033
chrY	7541593	7542412
chrY	7542413	7542432
chrY	7542506	7544974
chrY	7544988	7545011
chrY	7545012	7545014
[truncated: 15,056 more rows]
