# Supplementary material for: Deep Phylogenetic Analysis of Haplogroup G1 Provides Estimates of SNP and STR Mutation Rates on the Human Y-Chromosome and Reveals Migrations of Iranic Speakers
Source: PLoS One. 2015 Apr 7;10(4):e0122968. doi: 10.1371/journal.pone.0122968 (PMC4388827; doi:10.1371/journal.pone.0122968)
Supplement: S1 Data — (ZIP) [file pone.0122968.s001.zip › all 20 samples_Intersect.bed]

Y	2649862	2651063
Y	2651312	2651319
Y	2651327	2651329
Y	2651333	2651813
Y	2652092	2654963
Y	2655000	2658789
Y	2658793	2660546
Y	2660549	2662215
Y	2662332	2662334
Y	2662365	2662375
Y	2662376	2665014
Y	2665064	2665084
Y	2665087	2665141
Y	2665144	2665267
Y	2665270	2665319
Y	2665320	2665321
Y	2665322	2665325
Y	2665951	2666495
Y	2666497	2666501
Y	2666653	2666667
Y	2666668	2667277
Y	2667278	2667282
Y	2667283	2667293
Y	2667294	2667304
Y	2667416	2667419
Y	2667420	2667424
Y	2667425	2667426
Y	2667427	2667428
Y	2667445	2668010
Y	2668011	2668842
Y	2668844	2668846
Y	2669109	2669687
Y	2669694	2669705
Y	2669709	2669710
Y	2669715	2669716
Y	2669723	2669724
Y	2681271	2681272
Y	2681273	2681322
Y	2681326	2682241
Y	2682394	2682687
Y	2682688	2682691
Y	2683536	2683935
Y	2684790	2685063
Y	2685064	2685071
Y	2685115	2685133
Y	2685134	2685533
Y	2685841	2685847
Y	2685848	2686415
Y	2686421	2686428
Y	2686578	2686579
Y	2686580	2686588
Y	2686589	2686603
Y	2686606	2686984
Y	2687006	2687026
Y	2687030	2687875
Y	2687998	2688071
Y	2688072	2688312
Y	2688326	2688541
Y	2689390	2689409
Y	2689737	2690232
Y	2690242	2690261
Y	2690262	2690275
Y	2690308	2690309
Y	2690375	2690687
Y	2690700	2690704
Y	2690824	2691732
Y	2691795	2691796
Y	2691800	2691801
Y	2691802	2693052
Y	2693529	2695267
Y	2695268	2695418
Y	2695635	2696346
Y	2696635	2697281
Y	2699821	2699832
Y	2699833	2700088
Y	2700089	2700158
Y	2700176	2700292
Y	2700295	2700523
Y	2700524	2701001
Y	2701434	2702209
Y	2702216	2702217
Y	2702218	2702219
Y	2702220	2702228
Y	2702431	2702975
Y	2702976	2703525
Y	2703528	2704213
Y	2704214	2704243
Y	2704244	2704254
Y	2704264	2704884
Y	2704893	2704972
Y	2704973	2706641
Y	2706676	2706677
Y	2706813	2706841
Y	2706844	2706977
Y	2707042	2707043
Y	2707047	2707064
Y	2707071	2707072
Y	2707085	2707419
Y	2707423	2707975
Y	2707979	2708036
Y	2708037	2708038
Y	2708758	2711866
Y	2711882	2711883
Y	2711927	2711949
Y	2711950	2713183
Y	2713186	2713194
Y	2713235	2716988
Y	2717225	2717229
Y	2717248	2717280
Y	2717306	2717308
Y	2717321	2717341
Y	2717342	2717348
Y	2717349	2717386
Y	2717515	2718867
Y	2718868	2718869
Y	2718870	2718873
Y	2719108	2721876
Y	2721879	2721894
Y	2722062	2724253
Y	2724420	2724421
Y	2724440	2724685
Y	2724759	2725598
Y	2725599	2725641
Y	2725647	2726116
Y	2726119	2728064
Y	2728279	2728610
Y	2728617	2729528
Y	2729535	2729570
Y	2730158	2733022
Y	2733025	2734065
Y	2734071	2736715
Y	2736716	2738401
Y	2738402	2738408
Y	2738409	2738411
Y	2738412	2738430
Y	2738472	2738672
Y	2739013	2740235
Y	2740741	2741101
Y	2741105	2741161
Y	2741320	2742659
Y	2742662	2744613
Y	2744614	2744619
Y	2746136	2746174
Y	2746177	2746564
Y	2746567	2746651
Y	2746657	2746660
Y	2746892	2746898
Y	2746899	2747780
Y	2747884	2750590
Y	2750901	2752324
Y	2752333	2752336
Y	2752369	2752376
Y	2752381	2752385
Y	2752388	2752391
Y	2752419	2752438
Y	2752698	2752725
Y	2752728	2752973
Y	2753142	2753561
Y	2753580	2753697
Y	2753699	2753702
Y	2753705	2753706
Y	2753976	2755312
Y	2755578	2757618
Y	2757619	2758124
Y	2758878	2759146
Y	2759162	2759171
Y	2759204	2759357
Y	2759359	2759360
Y	2760124	2760133
Y	2760147	2762005
Y	2762006	2762008
Y	2762013	2762014
Y	2762178	2762204
Y	2762207	2762491
Y	2762494	2762680
Y	2762681	2762684
Y	2762685	2762687
Y	2762732	2763579
Y	2763762	2763767
Y	2763768	2763773
Y	2763778	2763793
Y	2763796	2763803
Y	2763804	2763808
Y	2763809	2763901
Y	2763904	2766668
Y	2766871	2767286
Y	2767287	2767334
Y	2767352	2767669
Y	2774186	2774647
Y	2774649	2774650
Y	2774651	2774656
Y	2774657	2774663
Y	2774667	2774682
Y	2775524	2775539
Y	2775601	2777828
Y	2777833	2778332
Y	2778333	2778338
Y	2778339	2778347
Y	2778682	2778683
Y	2778698	2783474
Y	2783675	2783737
Y	2783738	2784116
Y	2784675	2785036
Y	2785044	2785051
Y	2785439	2785935
Y	2787429	2788145
Y	2793266	2794278
Y	2794279	2794280
Y	2794283	2794284
Y	2794288	2794318
Y	2794319	2794914
Y	2795170	2795531
Y	2795707	2796316
Y	2796317	2797230
Y	2797238	2797242
Y	2797245	2798710
Y	2798720	2798834
Y	2798962	2798971
Y	2798972	2798974
Y	2798989	2799424
Y	2799616	2799617
Y	2799621	2802718
Y	2802721	2802805
Y	2802809	2803250
Y	2803460	2803490
Y	2804163	2804166
Y	2804169	2805444
Y	2805478	2805529
Y	2805532	2805551
Y	2805552	2806030
Y	2806035	2806077
Y	2806078	2806081
Y	2806287	2806295
Y	2806296	2806667
Y	2806703	2806704
Y	2806813	2809540
Y	2809543	2809596
Y	2809597	2809598
Y	2809748	2810361
Y	2810366	2810389
Y	2810400	2810401
Y	2810407	2810408
Y	2810409	2810415
Y	2810487	2810497
Y	2810500	2810770
Y	2810795	2811384
Y	2811551	2812392
Y	2812395	2812730
Y	2813001	2813569
Y	2813874	2814694
Y	2815061	2817010
Y	2817318	2817696
Y	2817714	2817786
Y	2817925	2817928
Y	2817939	2818058
Y	2818071	2818075
Y	2818076	2818085
Y	2818235	2818236
Y	2818242	2818244
Y	2818272	2819960
Y	2819964	2819988
Y	2819989	2819990
Y	2819991	2819992
Y	2819993	2819995
Y	2819996	2819997
Y	2819999	2820001
Y	2820135	2821210
Y	2821252	2821258
Y	2821270	2821279
Y	2821280	2821286
Y	2821287	2821291
Y	2821308	2821377
Y	2821381	2822740
Y	2822741	2823324
Y	2823327	2824352
Y	2824561	2824725
Y	2824726	2824736
Y	2824737	2825203
Y	2825414	2827909
Y	2827912	2828830
Y	2828911	2831923
Y	2831924	2832723
Y	2832724	2832734
Y	2832970	2833145
Y	2833433	2834814
Y	2834815	2834817
Y	2834818	2834821
Y	2834881	2834884
Y	2834893	2835539
Y	2835542	2835607
Y	2835612	2835613
Y	2835815	2836387
Y	2836388	2836401
Y	2836414	2836415
Y	2836568	2836569
Y	2836572	2839777
Y	2840110	2840118
Y	2840126	2840127
Y	2840128	2841090
Y	2841091	2841104
Y	2841106	2842003
Y	2842006	2842210
Y	2842461	2842866
Y	2843217	2843777
Y	2843778	2843789
Y	2844026	2844149
Y	2844152	2844210
Y	2844419	2845050
Y	2845060	2845061
Y	2845288	2845651
Y	2845891	2845906
Y	2845938	2846627
Y	2846630	2847076
Y	2847077	2847101
Y	2847347	2847862
Y	2847874	2847883
Y	2847890	2849953
Y	2849954	2850857
Y	2850861	2850932
Y	2851083	2852359
Y	2852859	2853273
Y	2853705	2853707
Y	2853709	2854679
Y	2855003	2855305
Y	2855308	2855364
Y	2855607	2856368
Y	2859166	2859167
Y	2859194	2859554
Y	2859596	2859611
Y	2859639	2859643
Y	2859645	2859952
Y	2860478	2860479
Y	2860484	2860486
Y	2860487	2860490
Y	2860494	2860495
Y	2860496	2860498
Y	2860503	2860518
Y	2860543	2860544
Y	2860561	2860572
Y	2860573	2861320
Y	2861553	2861556
Y	2861562	2862460
Y	2862539	2862541
Y	2862552	2862813
Y	2862814	2862889
Y	2862890	2862892
Y	2862896	2865022
Y	2865225	2865556
Y	2866862	2867862
Y	2867885	2868953
Y	2869031	2873786
Y	2873991	2876740
Y	2876915	2877883
Y	2878023	2878039
Y	2878052	2879182
Y	2879239	2881232
Y	2881542	2881555
Y	2881556	2881558
Y	2881560	2881576
Y	2881577	2881580
Y	2881581	2881582
Y	2881585	2881586
Y	2881588	2881591
Y	2881592	2881595
Y	2881601	2882913
Y	2882916	2883467
Y	2883473	2883475
Y	2883484	2883541
Y	2883542	2884070
Y	2884544	2884708
Y	2884937	2885071
Y	2885072	2885372
Y	2885819	2885827
Y	2885834	2888231
Y	2888234	2888705
Y	2888708	2888730
Y	2888874	2892531
Y	2892544	2892560
Y	2892564	2892565
Y	2892569	2892570
Y	2892571	2892572
Y	2892574	2892578
Y	2892760	2894662
Y	2894678	2894962
Y	2900980	2901305
Y	2901340	2901379
Y	2901607	2902174
Y	2902214	2903220
Y	2903456	2903460
Y	2903461	2905794
Y	2905994	2906031
Y	2906032	2906530
Y	2907239	2908019
Y	2908102	2908137
Y	2908138	2908863
Y	2909282	2909519
Y	2909759	2914850
Y	2914899	2914900
Y	2925979	2926230
Y	2970978	2970988
Y	2970989	2971002
Y	2971003	2971031
Y	2971032	2971110
Y	2974489	2974933
Y	2974936	2975390
Y	2980828	2981056
Y	3011815	3012006
Y	3015980	3016210
Y	3060401	3060569
Y	3060570	3060591
Y	3060592	3060619
Y	3060620	3060705
Y	3060706	3060950
Y	3073900	3074007
Y	3074008	3074590
Y	3078602	3079280
Y	3092131	3092410
Y	3148169	3148370
Y	3159038	3159083
Y	3159084	3161694
Y	3161695	3164080
Y	3164114	3164135
Y	3164200	3164287
Y	3164288	3164318
Y	3164319	3164400
Y	3164812	3164850
Y	3178427	3178660
Y	3250852	3251250
Y	3251399	3251700
Y	3274957	3274958
Y	3274961	3274962
Y	3274966	3275198
Y	3284327	3284505
Y	3284714	3284905
Y	3343415	3343630
Y	3366741	3366920
Y	3388709	3388960
Y	3405589	3405603
Y	3405604	3405681
Y	3405682	3405739
Y	3405740	3405760
Y	3405762	3405810
Y	3405811	3406060
Y	3406061	3406137
Y	3406138	3406215
Y	3406216	3406276
Y	3406277	3406291
Y	3406292	3406348
Y	3406349	3406364
Y	3406365	3406620
Y	3406621	3406709
Y	3406710	3406833
Y	3406834	3406852
Y	3406853	3407111
Y	3407112	3407218
Y	3407219	3407264
Y	3407265	3407368
Y	3407535	3407627
Y	3407628	3407670
Y	3409218	3409450
Y	3436564	3436860
Y	3544948	3544962
Y	3544963	3544971
Y	3545006	3545438
Y	3546123	3546242
Y	3546249	3546328
Y	3546329	3546388
Y	3592930	3593039
Y	3593313	3593687
Y	3593695	3593950
Y	3621465	3621477
Y	3621496	3622056
Y	3680483	3680538
Y	3680539	3680764
Y	3680931	3681214
Y	3704838	3705010
Y	3712339	3712372
Y	3712374	3712460
Y	3712461	3712545
Y	3712546	3712569
Y	3712570	3712787
Y	3712788	3712814
Y	3712815	3712824
Y	3712825	3712827
Y	3712828	3712874
Y	3712875	3712886
Y	3712887	3712906
Y	3712907	3713005
Y	3713006	3713094
Y	3713095	3713190
Y	3713191	3713203
Y	3713204	3713244
Y	3713245	3713291
Y	3713292	3713308
Y	3713309	3713314
Y	3713315	3713347
Y	3713348	3713456
Y	3713457	3713459
Y	3713460	3713562
Y	3713563	3713605
Y	3713606	3713629
Y	3713630	3713799
Y	3713800	3713936
Y	3713937	3713953
Y	3713954	3713984
Y	3713985	3714027
Y	3714028	3714031
Y	3714032	3714069
Y	3714070	3714111
Y	3714112	3714169
Y	3714170	3714245
Y	3714246	3714344
Y	3714345	3714352
Y	3714353	3714362
Y	3714363	3714434
Y	3714435	3714500
Y	3714501	3714555
Y	3714556	3714713
Y	3714714	3714731
Y	3714732	3714775
Y	3714776	3714802
Y	3714803	3714820
Y	3714821	3714890
Y	3714939	3715021
Y	3715022	3715035
Y	3715036	3715129
Y	3715130	3715247
Y	3715249	3715285
Y	3715286	3715337
Y	3715338	3715430
Y	3715431	3715497
Y	3715498	3715592
Y	3715593	3715641
Y	3715642	3715663
Y	3715664	3715697
Y	3715698	3715805
Y	3715806	3715865
Y	3715866	3716029
Y	3716030	3716033
Y	3716034	3716078
Y	3716079	3716090
Y	3716192	3716198
Y	3716240	3716286
Y	3716287	3716310
Y	3716311	3716314
Y	3716315	3716331
Y	3716332	3716384
Y	3716385	3716588
Y	3716589	3716590
Y	3716591	3716677
Y	3716678	3716686
Y	3716687	3716776
Y	3716799	3716819
Y	3717021	3717056
Y	3717058	3717069
Y	3717070	3717087
Y	3717088	3717094
Y	3717095	3717101
Y	3717105	3717185
Y	3717186	3717335
Y	3717336	3717471
Y	3717472	3717544
Y	3717549	3717567
Y	3717568	3717722
Y	3717723	3717753
Y	3717754	3717867
Y	3717869	3717920
Y	3717921	3717941
Y	3717942	3718065
Y	3718066	3718094
Y	3718095	3718266
Y	3718267	3718282
Y	3718283	3718468
Y	3718469	3718511
Y	3718512	3718513
Y	3718514	3718537
Y	3718538	3718591
Y	3718592	3718594
Y	3718595	3718600
Y	3718601	3718670
Y	3718671	3718714
Y	3718715	3718724
Y	3718725	3718808
Y	3718809	3718824
Y	3718825	3718861
Y	3718862	3718894
Y	3718895	3718924
Y	3718925	3719000
Y	3719001	3719029
Y	3719030	3719065
Y	3719066	3719070
Y	3719071	3719077
Y	3719078	3719093
Y	3719094	3719114
Y	3719115	3719193
Y	3719194	3719227
Y	3719228	3719252
Y	3719253	3719264
Y	3719265	3719303
Y	3719304	3719365
Y	3719366	3719372
Y	3719373	3719388
Y	3719389	3719412
Y	3719413	3719472
Y	3719473	3719484
Y	3719485	3719490
Y	3719491	3719526
Y	3719527	3719533
Y	3719534	3719625
Y	3719626	3719650
Y	3719651	3719664
Y	3719666	3719800
Y	3719801	3719823
Y	3719824	3719855
Y	3719856	3719918
Y	3719919	3720006
Y	3720007	3720057
Y	3720058	3720140
Y	3720189	3720216
Y	3720217	3720250
Y	3720251	3720276
Y	3720277	3720301
Y	3720302	3720318
Y	3720319	3720320
Y	3720321	3720335
Y	3720336	3720337
Y	3720338	3720387
Y	3720388	3720390
Y	3720392	3720462
Y	3720464	3720501
Y	3720502	3720505
Y	3720506	3720516
Y	3720517	3720580
Y	3720581	3720600
Y	3720601	3720616
Y	3720617	3720886
Y	3720887	3720892
Y	3720893	3720899
Y	3720900	3720907
Y	3721028	3721033
Y	3721037	3721153
Y	3721154	3721190
Y	3849604	3849810
Y	3851869	3851893
Y	3851903	3852120
Y	3876183	3876470
Y	3876601	3876870
Y	3987244	3987257
Y	3987265	3987540
Y	4002552	4002697
Y	4002698	4002745
Y	4002746	4002800
Y	4049253	4049380
Y	4070306	4070490
Y	4077820	4078371
Y	4093569	4093820
Y	4113168	4113381
Y	4113541	4114264
Y	4114265	4114451
Y	4114460	4114580
Y	4201266	4201382
Y	4201384	4201480
Y	4229569	4229870
Y	4243035	4243172
Y	4243175	4243550
Y	4257049	4257300
Y	4261939	4262230
Y	4271996	4272220
Y	4282287	4282410
Y	4293112	4293390
Y	4351646	4352630
Y	4352879	4353630
Y	4371202	4371730
Y	4388796	4389350
Y	4389351	4389362
Y	4389364	4389366
Y	4389367	4389368
Y	4438103	4438104
Y	4438115	4438360
Y	4472584	4472720
Y	4472721	4472747
Y	4472748	4472761
Y	4509591	4509830
Y	4554002	4554322
Y	4554365	4554378
Y	4554379	4554380
Y	4567279	4567285
Y	4567286	4567312
Y	4567313	4567434
Y	4567483	4567648
Y	4567892	4568120
Y	4580709	4582160
Y	4703197	4703420
Y	4740526	4740566
Y	4740567	4740683
Y	4769622	4769634
Y	4769635	4770188
Y	4770230	4770231
Y	4770252	4770253
Y	4770335	4770336
Y	4780084	4780927
Y	4862059	4862171
Y	4862172	4862270
Y	4862925	4862938
Y	4862941	4863070
Y	4872083	4872296
Y	4872832	4873546
Y	4874376	4874583
Y	4874613	4874614
Y	4874628	4874629
Y	4875017	4875127
Y	4888754	4889200
Y	4889487	4889750
Y	4899271	4899498
Y	4899748	4899757
Y	4899825	4899834
Y	4899835	4899862
Y	4899865	4899998
Y	4919662	4919919
Y	4925600	4925619
Y	4925636	4925637
Y	4925668	4925671
Y	4925693	4925694
Y	4925696	4925727
Y	4925730	4925879
Y	4928950	4928952
Y	4928953	4928955
Y	4928958	4928959
Y	4928965	4929170
Y	4929543	4929720
Y	4929884	4930156
Y	4930169	4930170
Y	4931585	4931846
Y	4957192	4957479
Y	4969363	4969840
Y	5059725	5059950
Y	5060291	5060850
Y	5185638	5185778
Y	5185877	5185878
Y	5185955	5186178
Y	5204699	5204877
Y	5204880	5205000
Y	5246865	5247126
Y	5263843	5263844
Y	5263869	5263890
Y	5263891	5263926
Y	5263929	5264052
Y	5275012	5275259
Y	5317195	5317362
Y	5317411	5317412
Y	5317561	5318112
Y	5446572	5446810
Y	5459373	5459382
Y	5459384	5459610
Y	5494801	5495042
Y	5495045	5495060
Y	5601207	5601209
Y	5601212	5601430
Y	5612863	5613260
Y	5674839	5675234
Y	5690259	5690460
Y	5690567	5690810
Y	5708589	5708840
Y	5727561	5727830
Y	5816989	5817290
Y	5851533	5851534
Y	5851539	5851770
Y	5852733	5853000
Y	5853003	5853004
Y	5853014	5853015
Y	5853020	5853021
Y	5853046	5853050
Y	5853051	5853052
Y	5853057	5853370
Y	5858632	5858639
Y	5858643	5858890
Y	5864113	5864443
Y	5864444	5864454
Y	5873832	5874020
Y	5910568	5910633
Y	5910803	5910805
Y	5910854	5911045
Y	5999638	5999939
Y	6000088	6000233
Y	6000234	6000583
Y	6000849	6000953
Y	6000954	6001239
Y	6063559	6063960
Y	6092466	6092690
Y	6102514	6105699
Y	6105700	6105820
Y	6106119	6106133
Y	6106134	6106345
Y	6106347	6106628
Y	6106629	6106895
Y	6106896	6107137
Y	6107138	6107470
Y	6108003	6109718
Y	6109728	6113496
Y	6113550	6113555
Y	6113576	6113970
Y	6114219	6114270
Y	6115333	6115497
Y	6115498	6115520
Y	6117309	6117420
Y	6119363	6119670
Y	6119723	6119787
Y	6119789	6119820
Y	6120193	6120298
Y	6120361	6120617
Y	6120987	6121028
Y	6121029	6121330
Y	6123419	6123432
Y	6124069	6124555
Y	6125007	6125020
Y	6125069	6125103
Y	6125548	6125568
Y	6125569	6125727
Y	6125729	6125730
Y	6125919	6126092
Y	6126093	6126203
Y	6126204	6126320
Y	6126369	6126520
Y	6126569	6126570
Y	6128392	6128427
Y	6128682	6128865
Y	6129032	6129461
Y	6129698	6129869
Y	6129870	6129876
Y	6129877	6130015
Y	6130016	6130170
Y	6130319	6130398
Y	6134839	6137784
Y	6137787	6138990
Y	6139039	6141501
Y	6141639	6144440
Y	6144993	6146340
Y	6146489	6147434
Y	6147677	6148540
Y	6148739	6148744
Y	6148745	6148748
Y	6148749	6149283
Y	6149396	6149590
Y	6150076	6154835
Y	6154836	6155140
Y	6155389	6156740
Y	6162945	6163570
Y	6165546	6165662
Y	6165665	6168310
Y	6168549	6168658
Y	6168659	6168733
Y	6168734	6173028
Y	6173045	6173048
Y	6173053	6173063
Y	6173077	6173103
Y	6173107	6173233
Y	6173234	6173592
Y	6176760	6177460
Y	6177706	6179279
Y	6179942	6182926
Y	6182927	6183210
Y	6183259	6185360
Y	6185549	6190642
Y	6190643	6191645
Y	6191646	6191787
Y	6191807	6191808
Y	6191942	6192200
Y	6193673	6193900
Y	6194799	6195000
Y	6195237	6196213
Y	6196214	6196500
Y	6201089	6201734
Y	6201812	6202004
Y	6205759	6209037
Y	6209040	6210549
Y	6210552	6213410
Y	6213459	6213460
Y	6213849	6215060
Y	6216465	6216470
Y	6216471	6217140
Y	6217328	6217349
Y	6217350	6217440
Y	6220144	6220420
Y	6221115	6222965
Y	6222968	6223008
Y	6223183	6224420
Y	6224549	6224717
Y	6224720	6224729
Y	6224730	6224734
Y	6224735	6224746
Y	6224748	6224765
Y	6224767	6224772
Y	6224785	6225359
Y	6225407	6225426
Y	6225427	6225988
Y	6225990	6226000
Y	6226049	6226051
Y	6226052	6226200
Y	6226334	6228236
Y	6228242	6229846
Y	6229866	6230068
Y	6230143	6231250
Y	6231299	6231720
Y	6231724	6231739
Y	6231760	6231900
Y	6233102	6234920
Y	6235549	6237000
Y	6238074	6239360
Y	6240119	6240907
Y	6240910	6240991
Y	6240992	6241689
Y	6241700	6241709
Y	6241758	6242275
Y	6242304	6242785
Y	6242855	6244234
Y	6244237	6245632
Y	6245640	6245650
Y	6245653	6245664
Y	6245665	6245674
Y	6245676	6245681
Y	6245685	6246714
Y	6246717	6246750
Y	6247590	6249030
Y	6249316	6249380
Y	6249619	6250553
Y	6250566	6250571
Y	6250620	6250622
Y	6250628	6250707
Y	6250708	6251370
Y	6252283	6252285
Y	6252286	6252497
Y	6252536	6253320
Y	6253326	6253327
Y	6253347	6253364
Y	6253991	6255350
Y	6255698	6255900
Y	6259036	6259765
Y	6259787	6260399
Y	6260553	6260950
Y	6261981	6261983
Y	6261987	6263804
Y	6263857	6264460
Y	6264509	6266037
Y	6266549	6266649
Y	6266796	6266799
Y	6266800	6267700
Y	6267749	6268750
Y	6268799	6270400
Y	6270619	6272821
Y	6272867	6274420
Y	6275020	6275420
Y	6275571	6275573
Y	6275611	6275612
Y	6275613	6277720
Y	6277773	6277776
Y	6277777	6279323
Y	6279326	6279798
Y	6279801	6282773
Y	6282871	6285420
Y	6285892	6287030
Y	6287111	6287380
Y	6288596	6288628
Y	6288629	6288716
Y	6288869	6290420
Y	6290579	6291010
Y	6291011	6291447
Y	6291457	6291466
Y	6291468	6291518
Y	6291524	6291538
Y	6291539	6291544
Y	6291548	6291593
Y	6291624	6291662
Y	6291676	6291684
Y	6291721	6292030
Y	6292609	6293310
Y	6293359	6293362
Y	6293363	6293367
Y	6293368	6293372
Y	6293373	6293633
Y	6293657	6295514
Y	6295517	6295721
Y	6295950	6295953
Y	6295954	6296960
Y	6297853	6298650
Y	6301878	6303639
Y	6303642	6304230
Y	6304973	6305311
Y	6305312	6305913
Y	6305917	6306400
Y	6307699	6307913
Y	6307914	6310788
Y	6310791	6310850
Y	6310899	6311250
Y	6311899	6313580
Y	6313606	6313711
Y	6313712	6319750
Y	6319849	6319850
Y	6319855	6319857
Y	6319940	6322059
Y	6322072	6322348
Y	6322390	6322400
Y	6323964	6324166
Y	6324176	6324182
Y	6324300	6324312
Y	6324329	6327020
Y	6327269	6327370
Y	6327549	6328500
Y	6329364	6330100
Y	6330149	6330225
Y	6330231	6332052
Y	6332116	6332239
Y	6332338	6332349
Y	6332371	6334050
Y	6334589	6335208
Y	6335211	6336624
Y	6336851	6338090
Y	6338239	6338440
Y	6338559	6338793
Y	6338902	6339883
Y	6339887	6339905
Y	6339906	6340060
Y	6340381	6340410
Y	6340549	6340727
Y	6340917	6341222
Y	6341225	6341957
Y	6341958	6342250
Y	6342964	6344170
Y	6344275	6344284
Y	6344288	6344298
Y	6344299	6345967
Y	6346354	6347420
Y	6347571	6347686
Y	6347695	6347720
Y	6347769	6347770
Y	6347824	6349176
Y	6349179	6350344
Y	6350345	6350613
Y	6350773	6351870
Y	6352137	6352420
Y	6359211	6359570
Y	6359727	6362099
Y	6362100	6363520
Y	6363751	6364970
Y	6366666	6366667
Y	6366668	6367340
Y	6370293	6370687
Y	6370839	6373970
Y	6375825	6380852
Y	6380853	6381760
Y	6381809	6381810
Y	6381904	6381907
Y	6381908	6381913
Y	6381942	6383306
Y	6383335	6384160
Y	6384880	6385767
Y	6385840	6385880
Y	6385881	6386065
Y	6386084	6386087
Y	6386094	6386096
Y	6386108	6388260
Y	6388274	6388287
Y	6388356	6388513
Y	6388514	6388516
Y	6388588	6388716
Y	6388717	6390849
Y	6390896	6391888
Y	6391889	6392560
Y	6395139	6398590
Y	6398689	6399551
Y	6399552	6400840
Y	6401791	6401949
Y	6401950	6401977
Y	6401978	6401990
Y	6425062	6426840
Y	6427086	6427318
Y	6427400	6427403
Y	6427404	6427552
Y	6427553	6427580
Y	6427581	6427610
Y	6427656	6428323
Y	6428326	6428540
Y	6428589	6428634
Y	6428635	6429440
Y	6435314	6435590
Y	6461124	6461370
Y	6464981	6465230
Y	6478699	6479000
Y	6512376	6513310
Y	6513359	6513360
Y	6513409	6513410
Y	6513459	6513462
Y	6513464	6513562
Y	6513563	6514010
Y	6548815	6549127
Y	6549138	6549164
Y	6549295	6549325
Y	6592578	6592583
Y	6592584	6592615
Y	6592616	6593140
Y	6593748	6595240
Y	6595289	6595890
Y	6619795	6619797
Y	6619798	6619803
Y	6619804	6620592
Y	6620738	6621277
Y	6626987	6629089
Y	6629145	6630233
Y	6630261	6630279
Y	6630288	6630335
Y	6630337	6630340
Y	6630343	6630493
Y	6630494	6630499
Y	6630720	6631184
Y	6631189	6631198
Y	6631274	6631682
Y	6631839	6632954
Y	6633201	6634051
Y	6634381	6637059
Y	6643094	6643268
Y	6643300	6643315
Y	6643316	6643351
Y	6643352	6644597
Y	6644601	6644639
Y	6644971	6644995
Y	6644997	6645385
Y	6647068	6647897
Y	6648749	6650271
Y	6650272	6650750
Y	6650758	6651254
Y	6651255	6651260
Y	6651783	6651790
Y	6651832	6652392
Y	6652677	6653989
Y	6655128	6655145
Y	6655146	6655150
Y	6655151	6655205
Y	6655206	6658570
Y	6658594	6658599
Y	6658600	6662302
Y	6662359	6663045
Y	6666472	6667292
Y	6667640	6667819
Y	6667822	6669665
Y	6669675	6669698
Y	6669725	6670443
Y	6670480	6671010
Y	6671890	6672299
Y	6672376	6672377
Y	6672434	6674465
Y	6674469	6674531
Y	6675000	6675001
Y	6675026	6675687
Y	6675700	6675840
Y	6675841	6675843
Y	6675846	6681952
Y	6688827	6689690
Y	6689867	6690032
Y	6694945	6697075
Y	6697321	6697382
Y	6697383	6698793
Y	6699162	6700675
Y	6700918	6704783
Y	6704834	6705346
Y	6705347	6705353
Y	6705354	6705378
Y	6705404	6707374
Y	6707488	6707492
Y	6707495	6708963
Y	6714900	6715068
Y	6715179	6715180
Y	6715191	6715192
Y	6715196	6715197
Y	6715198	6717010
Y	6717019	6717855
Y	6717874	6717878
Y	6717933	6717934
Y	6717944	6719441
Y	6719442	6720336
Y	6731413	6732064
Y	6732065	6732076
Y	6732084	6732090
Y	6732091	6732096
Y	6732097	6732349
Y	6732705	6732709
Y	6732711	6734567
Y	6734568	6734659
Y	6734891	6734913
Y	6734919	6736240
Y	6736442	6741251
Y	6741467	6743955
Y	6743969	6743978
Y	6743998	6744410
Y	6744684	6746005
Y	6746009	6747019
Y	6748127	6748647
Y	6752702	6753299
Y	6753302	6753342
Y	6753343	6753344
Y	6753360	6753361
Y	6753371	6753372
Y	6753375	6753377
Y	6753383	6753384
Y	6753386	6753387
Y	6753388	6753408
Y	6753412	6753434
Y	6753435	6755724
Y	6757298	6757581
Y	6757928	6758025
Y	6758028	6759139
Y	6759393	6759411
Y	6759412	6759431
Y	6759442	6759447
Y	6759448	6759483
Y	6759533	6762755
Y	6762926	6763328
Y	6763426	6763677
Y	6764054	6764055
Y	6764063	6764684
Y	6764690	6765063
Y	6765064	6765466
Y	6765467	6765502
Y	6765503	6765514
Y	6766141	6766150
Y	6766151	6767574
Y	6768023	6768762
Y	6768765	6768856
Y	6768929	6768930
Y	6769041	6769047
Y	6769048	6769725
Y	6774411	6774420
Y	6774421	6774803
Y	6774808	6774815
Y	6774816	6774818
Y	6774822	6774829
Y	6774852	6774860
Y	6774861	6774879
Y	6774880	6774885
Y	6774889	6774892
Y	6774905	6775189
Y	6775471	6775577
Y	6775580	6775855
Y	6776457	6776497
Y	6776501	6778427
Y	6778723	6778733
Y	6778740	6778751
Y	6779176	6779444
Y	6779446	6779449
Y	6779450	6779452
Y	6779563	6779579
Y	6779580	6779761
Y	6779855	6780544
Y	6780873	6780895
Y	6780898	6780902
Y	6780903	6780912
Y	6780913	6782557
Y	6782593	6782598
Y	6782669	6782674
Y	6782675	6784271
Y	6784726	6784775
Y	6784776	6784864
Y	6784890	6784891
Y	6785014	6785020
Y	6785024	6785027
Y	6785028	6786305
Y	6786315	6786505
Y	6787206	6787336
Y	6787522	6788989
Y	6789016	6789179
Y	6789363	6790002
Y	6791590	6791614
Y	6791922	6792415
Y	6792589	6792607
Y	6792631	6793440
Y	6793681	6794742
Y	6794767	6795116
Y	6795418	6796886
Y	6797018	6797259
Y	6797289	6797299
Y	6797300	6797317
Y	6797318	6797322
Y	6797323	6798620
Y	6799385	6800498
Y	6800718	6800941
Y	6800944	6801008
Y	6801276	6802130
Y	6802133	6803074
Y	6803077	6803772
Y	6804019	6805386
Y	6805392	6805393
Y	6805424	6806628
Y	6806629	6806648
Y	6807446	6807690
Y	6807703	6807714
Y	6807715	6807716
Y	6807720	6807733
Y	6807734	6807737
Y	6807739	6807742
Y	6807746	6807747
Y	6808205	6808211
Y	6808212	6808295
Y	6808298	6808497
Y	6808741	6809198
Y	6809466	6809474
Y	6809475	6810019
Y	6810069	6810075
Y	6810104	6814465
Y	6814762	6814763
Y	6814764	6815661
Y	6815735	6815758
Y	6815759	6815764
Y	6815771	6816503
Y	6816504	6816506
Y	6816813	6818834
Y	6822709	6825242
Y	6825940	6825997
Y	6825998	6825999
Y	6826037	6826599
Y	6830854	6831134
Y	6831156	6831158
Y	6831440	6831814
Y	6833431	6834115
Y	6834118	6835351
Y	6835721	6837888
Y	6837894	6837965
Y	6837990	6838397
Y	6838526	6839595
Y	6839784	6840752
Y	6840887	6841338
Y	6841353	6843980
Y	6844159	6844172
Y	6844173	6847047
Y	6847048	6847057
Y	6847120	6847121
Y	6847122	6847792
Y	6848081	6850325
Y	6850337	6850338
Y	6850350	6850394
Y	6850395	6850908
Y	6850949	6850950
Y	6850952	6850958
Y	6851032	6852370
Y	6852376	6852384
Y	6852412	6852508
Y	6852527	6852938
Y	6852949	6854312
Y	6854501	6854747
Y	6854750	6855315
Y	6855591	6855596
Y	6855612	6856575
Y	6856867	6857106
Y	6857124	6857680
Y	6857682	6858553
Y	6858853	6861230
Y	6861243	6861413
Y	6861503	6861527
Y	6861531	6861532
Y	6861539	6861540
Y	6861591	6861900
Y	6861901	6861902
Y	6861903	6861926
Y	6862215	6862446
Y	6862447	6863818
Y	6863824	6864577
Y	6864578	6865241
Y	6865265	6865270
Y	6865327	6865331
Y	6865375	6865459
Y	6865461	6866373
Y	6866386	6866401
Y	6866402	6866450
Y	6866508	6866509
Y	6866542	6866632
Y	6866634	6867556
Y	6867558	6867595
Y	6867662	6867663
Y	6867664	6867666
Y	6867667	6867669
Y	6867671	6867673
Y	6867758	6867759
Y	6867792	6867796
Y	6867797	6867811
Y	6867838	6868738
Y	6868757	6868758
Y	6869028	6869478
Y	6869619	6870653
Y	6870672	6870677
Y	6870757	6873183
Y	6873414	6874451
Y	6874785	6874800
Y	6874801	6875560
Y	6875695	6877899
Y	6877913	6877914
Y	6878085	6878086
Y	6878145	6878731
Y	6878937	6878938
Y	6878946	6878971
Y	6878974	6880098
Y	6880099	6880100
Y	6880108	6880918
Y	6882747	6884222
Y	6884393	6886683
Y	6886984	6886985
Y	6886986	6888424
Y	6888585	6889057
Y	6889207	6891723
Y	6892745	6893206
Y	6893207	6895044
Y	6895047	6895051
Y	6895052	6895629
Y	6895670	6898678
Y	6898862	6898870
Y	6898872	6899682
Y	6899719	6899727
Y	6899728	6900187
Y	6900217	6900218
Y	6900232	6900912
Y	6903883	6903916
Y	6903919	6907343
Y	6907451	6909338
Y	6909339	6909367
Y	6909412	6909425
Y	6909431	6909438
Y	6909439	6909444
Y	6909536	6910219
Y	6910277	6910291
Y	6910624	6910625
Y	6910656	6911078
Y	6911637	6912713
Y	6912718	6912758
Y	6912890	6913294
Y	6913391	6913684
Y	6913756	6913757
Y	6913765	6913774
Y	6913789	6913798
Y	6913800	6915369
Y	6915422	6915819
Y	6915820	6915821
Y	6915823	6915824
Y	6915826	6915828
Y	6917881	6918248
Y	6918611	6919295
Y	6919296	6919319
Y	6919457	6919754
Y	6919976	6920584
Y	6920836	6921801
Y	6921808	6921831
Y	6921930	6922332
Y	6922346	6922349
Y	6922350	6922355
Y	6923253	6924975
Y	6925011	6925012
Y	6925229	6925559
Y	6925565	6925571
Y	6925837	6925890
Y	6930942	6931186
Y	6931187	6931188
Y	6931189	6931191
Y	6931192	6931198
Y	6931426	6931444
Y	6931589	6931590
Y	6931628	6933327
Y	6933344	6933353
Y	6933360	6933361
Y	6933368	6934482
Y	6934966	6935196
Y	6935456	6936150
Y	6936151	6936165
Y	6936201	6939988
Y	6940021	6940022
Y	6940027	6940028
Y	6940038	6940046
Y	6940047	6940071
Y	6940072	6941484
Y	6941488	6942589
Y	6942873	6943100
Y	6943128	6943906
Y	6944102	6944113
Y	6944114	6944117
Y	6944119	6944802
Y	6945004	6945853
Y	6946050	6948123
Y	6948129	6948134
Y	6948582	6948583
Y	6948584	6949344
Y	6949468	6949476
Y	6949477	6949491
Y	6949527	6952421
Y	6952530	6952536
Y	6952537	6952832
Y	6952833	6952843
Y	6952941	6953202
Y	6953206	6953233
Y	6953486	6953768
Y	6953769	6954293
Y	6954306	6954723
Y	6955353	6955714
Y	6955817	6955822
Y	6955823	6955838
Y	6955839	6956301
Y	6956597	6957044
Y	6957201	6957234
Y	6957260	6957484
Y	6957820	6957838
Y	6957839	6959780
Y	6959930	6959933
Y	6959934	6960237
Y	6960240	6965649
Y	6965660	6965675
Y	6965779	6967028
Y	6967031	6967708
Y	6967907	6967967
Y	6967968	6971045
Y	6971046	6971554
Y	6971858	6971886
Y	6971887	6972567
Y	6972641	6973560
Y	6973562	6973571
Y	6973610	6973619
Y	6973632	6973650
Y	6973672	6973682
Y	6973683	6975236
Y	6975364	6975793
Y	6977734	6977977
Y	6978607	6978637
Y	6978638	6979617
Y	6979631	6979639
Y	6979727	6979843
Y	6979847	6980089
Y	6980093	6980991
Y	6981424	6982380
Y	6982382	6983139
Y	6983140	6983613
Y	6984831	6984844
Y	6984845	6989107
Y	6989108	6992229
Y	6992232	6992311
Y	6992314	6992343
Y	6992685	6994479
Y	6994480	6994487
Y	6994524	6995066
Y	6995179	6996422
Y	6996987	6997004
Y	6997045	6997322
Y	6997343	6997350
Y	6997404	6997854
Y	7008550	7008603
Y	7008866	7009156
Y	7009319	7011381
Y	7011739	7012189
Y	7012190	7012194
Y	7012195	7012198
Y	7012823	7013251
Y	7013711	7014165
Y	7014173	7014175
Y	7014191	7014192
Y	7014409	7014607
Y	7014813	7015125
Y	7017305	7017671
Y	7017672	7017807
Y	7018081	7018090
Y	7018091	7018880
Y	7019386	7020130
Y	7030099	7030300
Y	7031222	7032300
Y	7032399	7033150
Y	7033724	7034474
Y	7034477	7035184
Y	7035185	7035187
Y	7035188	7035190
Y	7035326	7035332
Y	7035333	7035338
Y	7035339	7035376
Y	7035377	7035611
Y	7035612	7035618
Y	7035620	7035624
Y	7035832	7036579
Y	7036581	7038278
Y	7038742	7039078
Y	7039088	7039089
Y	7045848	7045863
Y	7045864	7047797
Y	7047798	7047954
Y	7048746	7050099
Y	7050536	7052301
Y	7052479	7052826
Y	7052827	7052846
Y	7053045	7053052
Y	7053053	7053358
Y	7053367	7053625
Y	7054399	7056167
Y	7056242	7058044
Y	7058047	7058134
Y	7064012	7070268
Y	7070271	7073403
Y	7073477	7073742
Y	7073849	7074498
Y	7074598	7074921
Y	7075072	7075862
Y	7076694	7076853
Y	7076858	7078170
Y	7078511	7079137
Y	7079145	7079160
Y	7079169	7079170
Y	7079199	7079208
Y	7079317	7080120
Y	7080337	7080583
Y	7081917	7082589
Y	7083147	7083671
Y	7084039	7084045
Y	7084068	7084153
Y	7084157	7084248
Y	7084251	7084252
Y	7084541	7085118
Y	7087048	7087733
Y	7088677	7089843
Y	7089846	7090509
Y	7090519	7090531
Y	7091412	7092282
Y	7092283	7092288
Y	7092599	7093024
Y	7093820	7093822
Y	7093823	7094228
Y	7095343	7096157
Y	7096169	7096220
Y	7096227	7096639
Y	7096640	7096641
Y	7096656	7096657
Y	7096661	7096662
Y	7096671	7096672
Y	7096710	7096711
Y	7096723	7096979
Y	7096989	7097202
Y	7099415	7099722
Y	7102677	7103056
Y	7103126	7103288
Y	7103289	7103291
Y	7103292	7103296
Y	7103583	7104051
Y	7104052	7104080
Y	7104081	7104086
Y	7104089	7104129
Y	7104130	7104135
Y	7104156	7104164
Y	7104165	7104841
Y	7104842	7104844
Y	7105200	7106176
Y	7106536	7106653
Y	7106656	7106997
Y	7107770	7108123
Y	7108134	7108141
Y	7109629	7109892
Y	7109895	7110319
Y	7110320	7110321
Y	7111984	7111988
Y	7111989	7112427
Y	7112450	7112459
Y	7112595	7113040
Y	7113146	7113155
Y	7113159	7113179
Y	7113180	7113184
Y	7113201	7113244
Y	7113248	7113641
Y	7113657	7113658
Y	7115639	7115896
Y	7123809	7124302
Y	7124309	7124310
Y	7124322	7124360
Y	7124409	7124560
Y	7124609	7124610
Y	7124613	7124664
Y	7124670	7124671
Y	7124684	7124695
Y	7124696	7124697
Y	7124710	7124910
Y	7125114	7125160
Y	7125209	7125210
Y	7125259	7125860
Y	7126051	7126110
Y	7126111	7126510
Y	7126675	7126960
Y	7127000	7127182
Y	7128406	7129781
Y	7129782	7129792
Y	7129972	7129998
Y	7129999	7130319
Y	7130335	7130344
Y	7130364	7130660
Y	7130663	7130683
Y	7130696	7130705
Y	7130751	7131077
Y	7131421	7131721
Y	7132980	7133893
Y	7135578	7136245
Y	7136248	7136552
Y	7136655	7136882
Y	7137225	7137230
Y	7137231	7137253
Y	7137254	7137255
Y	7137276	7137277
Y	7137389	7138068
Y	7139501	7139608
Y	7139611	7139696
Y	7139821	7139830
Y	7139831	7140200
Y	7141119	7141720
Y	7143599	7143850
Y	7144121	7144971
Y	7145101	7145167
Y	7145171	7145589
Y	7145767	7146078
Y	7146244	7146301
Y	7146306	7146318
Y	7146319	7146743
Y	7146859	7147995
Y	7148006	7148009
Y	7150888	7152206
Y	7152207	7152370
Y	7152373	7152447
Y	7152467	7152479
Y	7153077	7153085
Y	7153086	7153773
Y	7153952	7153953
Y	7153992	7154420
Y	7157234	7157346
Y	7157347	7157633
Y	7157634	7157926
Y	7158179	7158904
Y	7159424	7159427
Y	7159428	7159466
Y	7159467	7159477
Y	7159478	7160170
Y	7160173	7160269
Y	7161087	7161513
Y	7161516	7161634
Y	7161635	7161644
Y	7161646	7161647
Y	7161650	7161652
Y	7161719	7162109
Y	7162860	7162874
Y	7163480	7163481
Y	7163492	7164029
Y	7164708	7165246
Y	7167490	7167535
Y	7167864	7169770
Y	7170909	7171885
Y	7171886	7171895
Y	7171896	7171903
Y	7171910	7171911
Y	7172073	7172074
Y	7172081	7172239
Y	7172783	7174255
Y	7176195	7176643
Y	7176660	7176807
Y	7176808	7176831
Y	7177072	7177111
Y	7177114	7179732
Y	7179733	7179734
Y	7179740	7179774
Y	7180270	7181722
Y	7182372	7182886
Y	7183211	7183506
Y	7183507	7183512
Y	7185689	7185919
Y	7185922	7186073
Y	7186893	7187584
Y	7187587	7187631
Y	7187632	7187656
Y	7187778	7187779
Y	7187811	7187998
Y	7188001	7188138
Y	7188732	7188734
Y	7188735	7188746
Y	7188747	7188750
Y	7188754	7188757
Y	7188785	7188787
Y	7188789	7188803
Y	7188826	7189913
Y	7189926	7189953
Y	7190062	7190545
Y	7190740	7190741
Y	7190742	7191631
Y	7191650	7191672
Y	7191771	7191990
Y	7192159	7193617
Y	7193719	7193728
Y	7193735	7193749
Y	7193750	7193935
Y	7193946	7194269
Y	7194322	7194626
Y	7194629	7195146
Y	7195168	7195175
Y	7195352	7196040
Y	7196042	7196045
Y	7196052	7196080
Y	7196081	7196082
Y	7196083	7196085
Y	7196610	7197150
Y	7197678	7198817
Y	7198820	7199181
Y	7199184	7199323
Y	7199559	7199580
Y	7202397	7203369
Y	7203370	7203378
Y	7203379	7203381
Y	7203952	7204246
Y	7204256	7204260
Y	7204273	7204727
Y	7205087	7205090
Y	7205092	7205455
Y	7205672	7206682
Y	7207046	7207374
Y	7207494	7207988
Y	7207991	7208028
Y	7208029	7208030
Y	7208677	7209120
Y	7209499	7209774
Y	7211460	7212590
Y	7212598	7212616
Y	7212638	7212645
Y	7212646	7212652
Y	7212705	7213350
Y	7213527	7214181
Y	7214652	7215142
Y	7215243	7215818
Y	7215847	7215850
Y	7215865	7215876
Y	7215968	7216516
Y	7216517	7216551
Y	7216705	7217162
Y	7217165	7217178
Y	7217181	7217182
Y	7218440	7218697
Y	7218698	7218945
Y	7219222	7220796
Y	7220889	7220890
Y	7220893	7220894
Y	7220944	7220946
Y	7220947	7220964
Y	7220970	7221205
Y	7223587	7223978
Y	7224370	7224758
Y	7224759	7224783
Y	7224792	7224793
Y	7224794	7224796
Y	7224838	7224843
Y	7224908	7225294
Y	7225789	7225816
Y	7225817	7226945
Y	7226965	7226982
Y	7227003	7228063
Y	7229285	7230272
Y	7230443	7230466
Y	7230467	7230641
Y	7230645	7230982
Y	7231689	7231711
Y	7231712	7232891
Y	7233221	7233224
Y	7233228	7233297
Y	7233303	7233590
Y	7233593	7233716
Y	7233719	7234130
Y	7234484	7234854
Y	7235435	7235792
Y	7235970	7236330
Y	7236334	7236340
Y	7238438	7238811
Y	7238812	7238813
Y	7243904	7244098
Y	7244113	7244126
Y	7244173	7246010
Y	7246272	7246596
Y	7246724	7247420
Y	7247421	7247453
Y	7247454	7247456
Y	7247716	7248021
Y	7248720	7248722
Y	7248723	7249799
Y	7249805	7250357
Y	7250557	7252130
Y	7252427	7253214
Y	7253259	7253260
Y	7253289	7253290
Y	7253298	7253615
Y	7259223	7261193
Y	7261290	7261291
Y	7261315	7263606
Y	7264949	7264950
Y	7264956	7266394
Y	7266433	7269255
Y	7269532	7269597
Y	7269605	7269609
Y	7269613	7269614
Y	7270075	7270260
Y	7270276	7270299
Y	7270557	7272201
Y	7272234	7272857
Y	7272927	7272931
Y	7273053	7274816
Y	7274821	7274931
Y	7277790	7279511
Y	7279647	7280917
Y	7281139	7281668
Y	7282559	7282697
Y	7282698	7282765
Y	7282884	7282885
Y	7282893	7284122
Y	7284123	7284255
Y	7284256	7284263
Y	7284356	7284398
Y	7284399	7284985
Y	7285743	7285998
Y	7286012	7286349
Y	7286350	7286668
Y	7287084	7287712
Y	7288281	7289309
Y	7289542	7290457
Y	7290510	7291082
Y	7291085	7291578
Y	7291595	7291597
Y	7291602	7292084
Y	7292266	7293979
Y	7294229	7294347
Y	7294348	7294354
Y	7294860	7295405
Y	7295407	7295723
Y	7301778	7302321
Y	7302501	7303091
Y	7304803	7305542
Y	7305543	7305544
Y	7305588	7305594
Y	7305811	7306310
Y	7306841	7307494
Y	7307498	7307584
Y	7308448	7309128
Y	7310113	7310271
Y	7310274	7310349
Y	7310800	7311007
Y	7311241	7311242
Y	7311291	7311335
Y	7311336	7311381
Y	7311383	7311388
Y	7311389	7311396
Y	7312111	7312524
Y	7312681	7313025
Y	7313779	7314244
Y	7314764	7314769
Y	7314770	7315175
Y	7315354	7315653
Y	7315780	7315787
Y	7315788	7315789
Y	7315806	7315833
Y	7315834	7316482
Y	7316699	7317011
Y	7317268	7318465
Y	7318738	7318764
Y	7318789	7318820
Y	7320629	7321403
Y	7321417	7321418
Y	7321508	7321751
Y	7322001	7322030
Y	7322038	7322520
Y	7323130	7324640
Y	7324644	7324652
Y	7324799	7325535
Y	7325536	7325541
Y	7325817	7325818
Y	7325819	7328027
Y	7328028	7328029
Y	7328030	7328036
Y	7328039	7328048
Y	7328049	7328351
Y	7328354	7329188
Y	7329195	7329198
Y	7329208	7329209
Y	7329210	7329234
Y	7329441	7329468
Y	7329469	7330100
Y	7330101	7330105
Y	7330447	7331108
Y	7331430	7332090
Y	7332102	7332111
Y	7332145	7332146
Y	7332190	7332584
Y	7333271	7333553
Y	7333565	7333628
Y	7333629	7333792
Y	7334282	7334709
Y	7334733	7334734
Y	7334751	7334831
Y	7334833	7335456
Y	7335833	7336133
Y	7336408	7336409
Y	7336414	7336468
Y	7336474	7336683
Y	7336688	7336824
Y	7339054	7339712
Y	7339944	7339970
Y	7340445	7340446
Y	7340449	7340450
Y	7340469	7340843
[truncated: 18,179 more rows]
