# Supplementary material for: Deep Phylogenetic Analysis of Haplogroup G1 Provides Estimates of SNP and STR Mutation Rates on the Human Y-Chromosome and Reveals Migrations of Iranic Speakers
Source: PLoS One. 2015 Apr 7;10(4):e0122968. doi: 10.1371/journal.pone.0122968 (PMC4388827; doi:10.1371/journal.pone.0122968)
Supplement: S1 Data — (ZIP) [file pone.0122968.s001.zip › Armenian1_confidence_regions.bed]

chrY	2649862	2651063
chrY	2651312	2651813
chrY	2652062	2654963
chrY	2655000	2665141
chrY	2665144	2665410
chrY	2665927	2666524
chrY	2666580	2668933
chrY	2668939	2668940
chrY	2668952	2668953
chrY	2669071	2669752
chrY	2669796	2669837
chrY	2669844	2669845
chrY	2681108	2682692
chrY	2683441	2683966
chrY	2684750	2685567
chrY	2685724	2685735
chrY	2685736	2685739
chrY	2685740	2685741
chrY	2685742	2686473
chrY	2686477	2687911
chrY	2687912	2688553
chrY	2689390	2689501
chrY	2689737	2690232
chrY	2690242	2690275
chrY	2690284	2691764
chrY	2691773	2693229
chrY	2693418	2693443
chrY	2693444	2695570
chrY	2695593	2696369
chrY	2696588	2697342
chrY	2699740	2700292
chrY	2700295	2701033
chrY	2701417	2703525
chrY	2703527	2706735
chrY	2706750	2706841
chrY	2706844	2708038
chrY	2708730	2717045
chrY	2717219	2717452
chrY	2717453	2717486
chrY	2717501	2718913
chrY	2718914	2718917
chrY	2719031	2719047
chrY	2719048	2724388
chrY	2724394	2729623
chrY	2730025	2730092
chrY	2730093	2730115
chrY	2730116	2738678
chrY	2738896	2740281
chrY	2740515	2741101
chrY	2741104	2741184
chrY	2741237	2744726
chrY	2746076	2746174
chrY	2746175	2746724
chrY	2746738	2746748
chrY	2746770	2746838
chrY	2746855	2746856
chrY	2746857	2747786
chrY	2747787	2750760
chrY	2750889	2752593
chrY	2752648	2752649
chrY	2752654	2752990
chrY	2752999	2753000
chrY	2753001	2753010
chrY	2753085	2753086
chrY	2753095	2753096
chrY	2753102	2753111
chrY	2753117	2753706
chrY	2753932	2755312
chrY	2755453	2758237
chrY	2758812	2758837
chrY	2758840	2758841
chrY	2758844	2759457
chrY	2760023	2762041
chrY	2762076	2762077
chrY	2762088	2762089
chrY	2762143	2762696
chrY	2762697	2762700
chrY	2762701	2762704
chrY	2762705	2763662
chrY	2763719	2763773
chrY	2763776	2763901
chrY	2763904	2766739
chrY	2766829	2767679
chrY	2767962	2768038
chrY	2774118	2774705
chrY	2775468	2775472
chrY	2775473	2778413
chrY	2778581	2778582
chrY	2778586	2783582
chrY	2783598	2784248
chrY	2784541	2785152
chrY	2785165	2785167
chrY	2785168	2785241
chrY	2785408	2785959
chrY	2787391	2788253
chrY	2793115	2794278
chrY	2794279	2794285
chrY	2794288	2794919
chrY	2795098	2795572
chrY	2795690	2795691
chrY	2795693	2798710
chrY	2798712	2798902
chrY	2798908	2798920
chrY	2798941	2799462
chrY	2799553	2799554
chrY	2799566	2802805
chrY	2802808	2803323
chrY	2803451	2803490
chrY	2803683	2803688
chrY	2803689	2803773
chrY	2803935	2804038
chrY	2804039	2806030
chrY	2806032	2806152
chrY	2806153	2806231
chrY	2806251	2809622
chrY	2809645	2812741
chrY	2812900	2812921
chrY	2812922	2813606
chrY	2813640	2813643
chrY	2813771	2813795
chrY	2813798	2814801
chrY	2814995	2817035
chrY	2817240	2818212
chrY	2818227	2818236
chrY	2818242	2820016
chrY	2820018	2820019
chrY	2820054	2821260
chrY	2821270	2821279
chrY	2821280	2821377
chrY	2821380	2824472
chrY	2824475	2824531
chrY	2824539	2824725
chrY	2824726	2824736
chrY	2824737	2825206
chrY	2825209	2825241
chrY	2825361	2825368
chrY	2825399	2827909
chrY	2827912	2832743
chrY	2832779	2832780
chrY	2832852	2832898
chrY	2832906	2832907
chrY	2832933	2833159
chrY	2833161	2833271
chrY	2833379	2834865
chrY	2834866	2834867
chrY	2834868	2835607
chrY	2835608	2836450
chrY	2836488	2839881
chrY	2840072	2841090
chrY	2841091	2842965
chrY	2843160	2843812
chrY	2843949	2843950
chrY	2843962	2844254
chrY	2844356	2845149
chrY	2845221	2845795
chrY	2845797	2845800
chrY	2845801	2845802
chrY	2845803	2845804
chrY	2845808	2845812
chrY	2845815	2845818
chrY	2845821	2846627
chrY	2846629	2847101
chrY	2847149	2847183
chrY	2847226	2847313
chrY	2847329	2852536
chrY	2852639	2852640
chrY	2852704	2852708
chrY	2852709	2852790
chrY	2852791	2853361
chrY	2853703	2854859
chrY	2854861	2854906
chrY	2854907	2854912
chrY	2854913	2855305
chrY	2855308	2855374
chrY	2855575	2856411
chrY	2859166	2859167
chrY	2859194	2859987
chrY	2859990	2860057
chrY	2860058	2860062
chrY	2860063	2860071
chrY	2860245	2861401
chrY	2861478	2861479
chrY	2861480	2862892
chrY	2862896	2865127
chrY	2865128	2865643
chrY	2866643	2866644
chrY	2866856	2876761
chrY	2876829	2877893
chrY	2877901	2877938
chrY	2877950	2881383
chrY	2881384	2881425
chrY	2881542	2884074
chrY	2884075	2884164
chrY	2884174	2884183
chrY	2884190	2885071
chrY	2885072	2885436
chrY	2885458	2885478
chrY	2885742	2888705
chrY	2888708	2888741
chrY	2888871	2892604
chrY	2892739	2895035
chrY	2895036	2895064
chrY	2900890	2901500
chrY	2901553	2905828
chrY	2905944	2906658
chrY	2907130	2908895
chrY	2909269	2914850
chrY	2914899	2914900
chrY	2925942	2926230
chrY	2970909	2971002
chrY	2971003	2971031
chrY	2971032	2971110
chrY	2974489	2975390
chrY	2980434	2980646
chrY	2980766	2981056
chrY	3011755	3012006
chrY	3012205	3012206
chrY	3012255	3012356
chrY	3015959	3016210
chrY	3060399	3060591
chrY	3060592	3060619
chrY	3060620	3060705
chrY	3060706	3060950
chrY	3073900	3074590
chrY	3078579	3079280
chrY	3092109	3092410
chrY	3148169	3148370
chrY	3158999	3164400
chrY	3164749	3164850
chrY	3178359	3178660
chrY	3250847	3251250
chrY	3251349	3251700
chrY	3274947	3275198
chrY	3284304	3284505
chrY	3284654	3284905
chrY	3343379	3343630
chrY	3366719	3366920
chrY	3388709	3388960
chrY	3405569	3405603
chrY	3405604	3405681
chrY	3405682	3405739
chrY	3405740	3405760
chrY	3405762	3405810
chrY	3405811	3406060
chrY	3406061	3406137
chrY	3406138	3406215
chrY	3406216	3406276
chrY	3406277	3406291
chrY	3406292	3406348
chrY	3406349	3406364
chrY	3406365	3406620
chrY	3406621	3406709
chrY	3406710	3406833
chrY	3406834	3406852
chrY	3406853	3407111
chrY	3407112	3407218
chrY	3407219	3407264
chrY	3407265	3407515
chrY	3407517	3407526
chrY	3407527	3407627
chrY	3407628	3407670
chrY	3409199	3409450
chrY	3436559	3436860
chrY	3544743	3544888
chrY	3544937	3545438
chrY	3546087	3546242
chrY	3546249	3546328
chrY	3546329	3546388
chrY	3592799	3593050
chrY	3593299	3593950
chrY	3621455	3622056
chrY	3680463	3680764
chrY	3680813	3680814
chrY	3680863	3680864
chrY	3680913	3681214
chrY	3704709	3705010
chrY	3712339	3714890
chrY	3714939	3716090
chrY	3716189	3720140
chrY	3720189	3720907
chrY	3720976	3721190
chrY	3849591	3849810
chrY	3851869	3852120
chrY	3876152	3876470
chrY	3876519	3876870
chrY	3987239	3987540
chrY	4002518	4002697
chrY	4002698	4002800
chrY	4049229	4049380
chrY	4070289	4070490
chrY	4077820	4078371
chrY	4093569	4093820
chrY	4113160	4114451
chrY	4114456	4114580
chrY	4201179	4201382
chrY	4201383	4201480
chrY	4229569	4229870
chrY	4242999	4243550
chrY	4257049	4257300
chrY	4261929	4262230
chrY	4271969	4272220
chrY	4282159	4282172
chrY	4282181	4282410
chrY	4293089	4293390
chrY	4351629	4352630
chrY	4352829	4352830
chrY	4352879	4353630
chrY	4371179	4371730
chrY	4388777	4389373
chrY	4438059	4438360
chrY	4472560	4472720
chrY	4472721	4472747
chrY	4472748	4472761
chrY	4509579	4509830
chrY	4553979	4554380
chrY	4567236	4567237
chrY	4567238	4567670
chrY	4567869	4568120
chrY	4580709	4582160
chrY	4703197	4703420
chrY	4740482	4740683
chrY	4769593	4770384
chrY	4780076	4780927
chrY	4862021	4862270
chrY	4862919	4863070
chrY	4872045	4872296
chrY	4872745	4873546
chrY	4874372	4874625
chrY	4874628	4874629
chrY	4874976	4875127
chrY	4888699	4889200
chrY	4889452	4889750
chrY	4899247	4899498
chrY	4899747	4899998
chrY	4919619	4919920
chrY	4925428	4925879
chrY	4928945	4929170
chrY	4929469	4929720
chrY	4929869	4930170
chrY	4931545	4931846
chrY	4957178	4957479
chrY	4969339	4969840
chrY	5059703	5059950
chrY	5060249	5060850
chrY	5185606	5185623
chrY	5185624	5185628
chrY	5185629	5185778
chrY	5185877	5185878
chrY	5185927	5186178
chrY	5204699	5205000
chrY	5246825	5247126
chrY	5263757	5264052
chrY	5275008	5275259
chrY	5317119	5317362
chrY	5317411	5317412
chrY	5317561	5318112
chrY	5446559	5446810
chrY	5459359	5459610
chrY	5494759	5495060
chrY	5601179	5601430
chrY	5612809	5613260
chrY	5674835	5675234
chrY	5690259	5690460
chrY	5690559	5690810
chrY	5708589	5708840
chrY	5727529	5727830
chrY	5816989	5817290
chrY	5851469	5851485
chrY	5851486	5851495
chrY	5851527	5851770
chrY	5852669	5853370
chrY	5858623	5858890
chrY	5864089	5864532
chrY	5873819	5874020
chrY	5910471	5910475
chrY	5910510	5910645
chrY	5910744	5910760
chrY	5910781	5910788
chrY	5910801	5911045
chrY	5999638	5999939
chrY	6000088	6000589
chrY	6000788	6001239
chrY	6063559	6063960
chrY	6092448	6092690
chrY	6102469	6105699
chrY	6105700	6105820
chrY	6106119	6106133
chrY	6106134	6106345
chrY	6106347	6106628
chrY	6106629	6106895
chrY	6106896	6107137
chrY	6107138	6107470
chrY	6107869	6107888
chrY	6108003	6113535
chrY	6113550	6113970
chrY	6114219	6114270
chrY	6115304	6115307
chrY	6115308	6115520
chrY	6116969	6117020
chrY	6117272	6117273
chrY	6117277	6117420
chrY	6118923	6118932
chrY	6119329	6119670
chrY	6119719	6119820
chrY	6120180	6120620
chrY	6120977	6121470
chrY	6123419	6123460
chrY	6124069	6124570
chrY	6124967	6125020
chrY	6125069	6125114
chrY	6125541	6125756
chrY	6125866	6125870
chrY	6125919	6126092
chrY	6126093	6126203
chrY	6126204	6126320
chrY	6126369	6126520
chrY	6126569	6126570
chrY	6127732	6127754
chrY	6128349	6128437
chrY	6128669	6128890
chrY	6128998	6129473
chrY	6129686	6129869
chrY	6129870	6130015
chrY	6130016	6130170
chrY	6130319	6130432
chrY	6130433	6130470
chrY	6131409	6131470
chrY	6134839	6138990
chrY	6139039	6141511
chrY	6141514	6141540
chrY	6141639	6144440
chrY	6144889	6147440
chrY	6147639	6148540
chrY	6148739	6148744
chrY	6148745	6148748
chrY	6148749	6149590
chrY	6150042	6154835
chrY	6154836	6155140
chrY	6155389	6156740
chrY	6162919	6163570
chrY	6165509	6168310
chrY	6168549	6173700
chrY	6173769	6173772
chrY	6173793	6173797
chrY	6173798	6173822
chrY	6176709	6177460
chrY	6177660	6179363
chrY	6179365	6179404
chrY	6179405	6179406
chrY	6179492	6179560
chrY	6179942	6182926
chrY	6182927	6183210
chrY	6183259	6185360
chrY	6185549	6190642
chrY	6190643	6192200
chrY	6193649	6193900
chrY	6194799	6195000
chrY	6195181	6196500
chrY	6201089	6202040
chrY	6205712	6209037
chrY	6209040	6213410
chrY	6213459	6213460
chrY	6213670	6213674
chrY	6213675	6213680
chrY	6213685	6215060
chrY	6216392	6217140
chrY	6217289	6217440
chrY	6220143	6220420
chrY	6221082	6223020
chrY	6223142	6223144
chrY	6223145	6224420
chrY	6224549	6225989
chrY	6225990	6226000
chrY	6226049	6226200
chrY	6226309	6231250
chrY	6231299	6231900
chrY	6233102	6234920
chrY	6235549	6237000
chrY	6238065	6239360
chrY	6240049	6242794
chrY	6242840	6246750
chrY	6247579	6249030
chrY	6249279	6249380
chrY	6249619	6250707
chrY	6250708	6251370
chrY	6252199	6252501
chrY	6252535	6253390
chrY	6253951	6255350
chrY	6255656	6255900
chrY	6258997	6259009
chrY	6259010	6260400
chrY	6260499	6260500
chrY	6260549	6260950
chrY	6261972	6264460
chrY	6264509	6266060
chrY	6266549	6266650
chrY	6266699	6266709
chrY	6266710	6266746
chrY	6266747	6267700
chrY	6267749	6268750
chrY	6268799	6270400
chrY	6270619	6274420
chrY	6274969	6275420
chrY	6275569	6275598
chrY	6275611	6275612
chrY	6275613	6277720
chrY	6277769	6282802
chrY	6282830	6285420
chrY	6285845	6287030
chrY	6287079	6287380
chrY	6288569	6288720
chrY	6288869	6290420
chrY	6290579	6292030
chrY	6292609	6293310
chrY	6293359	6295792
chrY	6295949	6296960
chrY	6297849	6298650
chrY	6301846	6304230
chrY	6304699	6304850
chrY	6304899	6305913
chrY	6305917	6306400
chrY	6307699	6310850
chrY	6310899	6311250
chrY	6311899	6313711
chrY	6313712	6319750
chrY	6319849	6322400
chrY	6323922	6327020
chrY	6327219	6327220
chrY	6327269	6327370
chrY	6327549	6328500
chrY	6329335	6330100
chrY	6330149	6330225
chrY	6330231	6334050
chrY	6334589	6336640
chrY	6336752	6338090
chrY	6338239	6338440
chrY	6338559	6338821
chrY	6338822	6340060
chrY	6340309	6340410
chrY	6340549	6340770
chrY	6340771	6340785
chrY	6340852	6340854
chrY	6340862	6340868
chrY	6340869	6342250
chrY	6342299	6342300
chrY	6342919	6344170
chrY	6344219	6344298
chrY	6344299	6346020
chrY	6346219	6346227
chrY	6346246	6346345
chrY	6346349	6347420
chrY	6347519	6347720
chrY	6347769	6347770
chrY	6347819	6350620
chrY	6350769	6351870
chrY	6352119	6352420
chrY	6359184	6359570
chrY	6359694	6363520
chrY	6363704	6364970
chrY	6366639	6367340
chrY	6370269	6373970
chrY	6375759	6380852
chrY	6380853	6381760
chrY	6381809	6381810
chrY	6381859	6384160
chrY	6384854	6388342
chrY	6388343	6388513
chrY	6388514	6392560
chrY	6395139	6398590
chrY	6398689	6400840
chrY	6401039	6401056
chrY	6401057	6401063
chrY	6401789	6401977
chrY	6401978	6401990
chrY	6425039	6426840
chrY	6426989	6428540
chrY	6428589	6429440
chrY	6435289	6435590
chrY	6461069	6461370
chrY	6464979	6465230
chrY	6478699	6479000
chrY	6512359	6513310
chrY	6513359	6513360
chrY	6513409	6513410
chrY	6513459	6514010
chrY	6548796	6549430
chrY	6592539	6592615
chrY	6592616	6593140
chrY	6593689	6595240
chrY	6595289	6595890
chrY	6619711	6620705
chrY	6620706	6621316
chrY	6626949	6630506
chrY	6630513	6630514
chrY	6630515	6630529
chrY	6630530	6630534
chrY	6630535	6630572
chrY	6630622	6630624
chrY	6630629	6630630
chrY	6630657	6630658
chrY	6630705	6633108
chrY	6633152	6633155
chrY	6633186	6634051
chrY	6634347	6637108
chrY	6643031	6644738
chrY	6644948	6645435
chrY	6645519	6645650
chrY	6646865	6647902
chrY	6648698	6648705
chrY	6648706	6651339
chrY	6651607	6651683
chrY	6651684	6652582
chrY	6652601	6654009
chrY	6654030	6654117
chrY	6655072	6663118
chrY	6663151	6663247
chrY	6666412	6667347
chrY	6667545	6671108
chrY	6671810	6674829
chrY	6674836	6674843
chrY	6674848	6674881
chrY	6674882	6674887
chrY	6675000	6675001
chrY	6675026	6682074
chrY	6688806	6689741
chrY	6689810	6690090
chrY	6694818	6697246
chrY	6697261	6697269
chrY	6697277	6697295
chrY	6697296	6698820
chrY	6698821	6698896
chrY	6699096	6709041
chrY	6709042	6709049
chrY	6714900	6715147
chrY	6715156	6720336
chrY	6731413	6732454
chrY	6732637	6732669
chrY	6732670	6732672
chrY	6732673	6732676
chrY	6732677	6732680
chrY	6732682	6734714
chrY	6734887	6736314
chrY	6736405	6744536
chrY	6744672	6747082
chrY	6748038	6748647
chrY	6752579	6755761
chrY	6755840	6755867
chrY	6756940	6757692
chrY	6757693	6757694
chrY	6757720	6757722
chrY	6757872	6758025
chrY	6758028	6759234
chrY	6759238	6759239
chrY	6759274	6763782
chrY	6764038	6765542
chrY	6765543	6765558
chrY	6766094	6767671
chrY	6767959	6769873
chrY	6774354	6775227
chrY	6775382	6775420
chrY	6775423	6775860
chrY	6776410	6778427
chrY	6778441	6778450
chrY	6778489	6778581
chrY	6778583	6778584
chrY	6778585	6778586
chrY	6778589	6778592
chrY	6778593	6778594
chrY	6778596	6778597
chrY	6778598	6778599
chrY	6778600	6778601
chrY	6778658	6778827
chrY	6778961	6779024
chrY	6779025	6779474
chrY	6779480	6779484
chrY	6779490	6779807
chrY	6779836	6780570
chrY	6780812	6782569
chrY	6782570	6782637
chrY	6782653	6784359
chrY	6784695	6786543
chrY	6786592	6786601
chrY	6786706	6786747
chrY	6787130	6787372
chrY	6787452	6790079
chrY	6791590	6791614
chrY	6791789	6792440
chrY	6792572	6793556
chrY	6793681	6795179
chrY	6795399	6796947
chrY	6796972	6797281
chrY	6797287	6797317
chrY	6797318	6798650
chrY	6799368	6800609
chrY	6800632	6800633
chrY	6800694	6800713
chrY	6800718	6801047
chrY	6801048	6801105
chrY	6801145	6801154
chrY	6801155	6803783
chrY	6803785	6803800
chrY	6803801	6803805
chrY	6803813	6806669
chrY	6807323	6807702
chrY	6807703	6807785
chrY	6807786	6807797
chrY	6808170	6808549
chrY	6808713	6809342
chrY	6809363	6809395
chrY	6809433	6809448
chrY	6809450	6814501
chrY	6814732	6816503
chrY	6816504	6816507
chrY	6816781	6818894
chrY	6822572	6825291
chrY	6825940	6826664
chrY	6826710	6826711
chrY	6830603	6830748
chrY	6830811	6831180
chrY	6831339	6831340
chrY	6831372	6831425
chrY	6831440	6831896
chrY	6833350	6835431
chrY	6835452	6835453
chrY	6835609	6838422
chrY	6838463	6838466
chrY	6838488	6839613
chrY	6839614	6839617
chrY	6839742	6840775
chrY	6840776	6844057
chrY	6844061	6844112
chrY	6844115	6847858
chrY	6847909	6847910
chrY	6847923	6847924
chrY	6847929	6847930
chrY	6847988	6847989
chrY	6848061	6850394
chrY	6850395	6854319
chrY	6854336	6854345
chrY	6854346	6854359
chrY	6854369	6854386
chrY	6854425	6855396
chrY	6855492	6856743
chrY	6856745	6856841
chrY	6856855	6858582
chrY	6858814	6861230
chrY	6861243	6861900
chrY	6861901	6862070
chrY	6862071	6862446
chrY	6862447	6865309
chrY	6865327	6867680
chrY	6867683	6868799
chrY	6868999	6873243
chrY	6873328	6874516
chrY	6874528	6874559
chrY	6874681	6874691
chrY	6874741	6875561
chrY	6875633	6877909
chrY	6877913	6877914
chrY	6878025	6878971
chrY	6878974	6880989
chrY	6880992	6881029
chrY	6881090	6881091
chrY	6882643	6884240
chrY	6884365	6884366
chrY	6884367	6886745
chrY	6886746	6886748
chrY	6886813	6886821
chrY	6886904	6886905
chrY	6886937	6886938
chrY	6886941	6886942
chrY	6886950	6886978
chrY	6886979	6888444
chrY	6888479	6891764
chrY	6891766	6891788
chrY	6891789	6891818
chrY	6892668	6895044
chrY	6895047	6898778
chrY	6898796	6900948
chrY	6900949	6900957
chrY	6900965	6901004
chrY	6903794	6910435
chrY	6910437	6910444
chrY	6910498	6910501
chrY	6910555	6911184
chrY	6911616	6913732
chrY	6913733	6915866
chrY	6917803	6918299
chrY	6918529	6918531
chrY	6918535	6919353
chrY	6919354	6920602
chrY	6920836	6922388
chrY	6922389	6922420
chrY	6923203	6925117
chrY	6925177	6925189
chrY	6925190	6925200
chrY	6925205	6925578
chrY	6925812	6925890
chrY	6930930	6931345
chrY	6931346	6931348
chrY	6931349	6931501
chrY	6931582	6934556
chrY	6934917	6935287
chrY	6935321	6942593
chrY	6942852	6943100
chrY	6943128	6943972
chrY	6944017	6944822
chrY	6944945	6948126
chrY	6948127	6948135
chrY	6948564	6949402
chrY	6949468	6952494
chrY	6952530	6952536
chrY	6952537	6953252
chrY	6953416	6953417
chrY	6953458	6954779
chrY	6955326	6955329
chrY	6955330	6956399
chrY	6956427	6956428
chrY	6956531	6957548
chrY	6957638	6960237
chrY	6960240	6965690
chrY	6965701	6967767
chrY	6967893	6971580
chrY	6971581	6971633
chrY	6971826	6972568
chrY	6972593	6975248
chrY	6975280	6975289
chrY	6975294	6975295
chrY	6975334	6975924
chrY	6977721	6977729
chrY	6977730	6978022
chrY	6978077	6978098
chrY	6978528	6979843
chrY	6979846	6981121
chrY	6981362	6981363
chrY	6981368	6981373
chrY	6981374	6983637
chrY	6984725	6992433
chrY	6992586	6995094
chrY	6995095	6995104
chrY	6995146	6996472
chrY	6996936	6996941
chrY	6996942	6996943
chrY	6996944	6997925
chrY	7008550	7008644
chrY	7008831	7009177
chrY	7009178	7009186
chrY	7009187	7009246
chrY	7009254	7009278
chrY	7009292	7011421
chrY	7011448	7011449
chrY	7011639	7012281
chrY	7012791	7013339
chrY	7013656	7014344
chrY	7014368	7014707
chrY	7014708	7015257
chrY	7017303	7017807
chrY	7018079	7018880
chrY	7019379	7020130
chrY	7020315	7020430
chrY	7030049	7030050
chrY	7030099	7030300
chrY	7031199	7032300
chrY	7032399	7033150
chrY	7033649	7035184
chrY	7035185	7035187
chrY	7035188	7035194
chrY	7035195	7035198
chrY	7035266	7035634
chrY	7035710	7036579
chrY	7036580	7038311
chrY	7038686	7038690
chrY	7038691	7039124
chrY	7045791	7047970
chrY	7048439	7048440
chrY	7048457	7048458
chrY	7048632	7050142
chrY	7050336	7052444
chrY	7052445	7052459
chrY	7052460	7053358
chrY	7053363	7053737
chrY	7054317	7058156
chrY	7063981	7075879
chrY	7076657	7078204
chrY	7078414	7078427
chrY	7078452	7080707
chrY	7081882	7082715
chrY	7083119	7083717
chrY	7083724	7083753
chrY	7083978	7084348
chrY	7084353	7084354
chrY	7084486	7084487
chrY	7084499	7085138
chrY	7085144	7085188
chrY	7085200	7085201
chrY	7086868	7086942
chrY	7086943	7087733
chrY	7088075	7088090
chrY	7088270	7088355
chrY	7088361	7088404
chrY	7088406	7088526
chrY	7088529	7088548
chrY	7088587	7090539
chrY	7090540	7090548
chrY	7091341	7092383
chrY	7092582	7093114
chrY	7093813	7093816
chrY	7093817	7094283
chrY	7095273	7095276
chrY	7095278	7097218
chrY	7099298	7099316
chrY	7099326	7099786
chrY	7102646	7103056
chrY	7103126	7103298
chrY	7103476	7104991
chrY	7105189	7106176
chrY	7106523	7106653
chrY	7106654	7107012
chrY	7107013	7107019
chrY	7107677	7108230
chrY	7108231	7108351
chrY	7108365	7108366
chrY	7109580	7110385
chrY	7111719	7111743
chrY	7111764	7111806
chrY	7111836	7111884
chrY	7111899	7111929
chrY	7111930	7113155
chrY	7113159	7113641
chrY	7113642	7113644
chrY	7113657	7113658
chrY	7115599	7115900
chrY	7116241	7116250
chrY	7123809	7124310
chrY	7124322	7124360
chrY	7124409	7124560
chrY	7124609	7124910
chrY	7125109	7125160
chrY	7125209	7125210
chrY	7125259	7125860
chrY	7126009	7126510
chrY	7126659	7126960
chrY	7127000	7127214
chrY	7128360	7130683
chrY	7130696	7131176
chrY	7131204	7131250
chrY	7131283	7131387
chrY	7131389	7131390
chrY	7131391	7131396
chrY	7131397	7131772
chrY	7132857	7134001
chrY	7134204	7134270
chrY	7135486	7136898
chrY	7136986	7137016
chrY	7137034	7137035
chrY	7137087	7137088
chrY	7137089	7137110
chrY	7137115	7137148
chrY	7137165	7137166
chrY	7137206	7138136
chrY	7138137	7138173
chrY	7138179	7138231
chrY	7138237	7138249
chrY	7138301	7138302
chrY	7139408	7139608
chrY	7139611	7139815
chrY	7139816	7140200
chrY	7141119	7141720
chrY	7143599	7143850
chrY	7144060	7144064
chrY	7144071	7145589
chrY	7145689	7146765
chrY	7146822	7146828
chrY	7146849	7148097
chrY	7150816	7150830
chrY	7150831	7152508
chrY	7153023	7153032
chrY	7153033	7153938
chrY	7153952	7153953
chrY	7153982	7154527
chrY	7157219	7158004
chrY	7158086	7158987
chrY	7159327	7160323
chrY	7160937	7160967
chrY	7160968	7161513
chrY	7161514	7161634
chrY	7161635	7162147
chrY	7162184	7162185
chrY	7162428	7162470
chrY	7162860	7162916
chrY	7163233	7163234
chrY	7163295	7164053
chrY	7164586	7165273
chrY	7167490	7169823
chrY	7170855	7171885
chrY	7171886	7171903
chrY	7171910	7171911
chrY	7171948	7171949
chrY	7171956	7171957
chrY	7172016	7172304
chrY	7172709	7172710
chrY	7172716	7172717
chrY	7172761	7174393
chrY	7176049	7176050
chrY	7176063	7176807
chrY	7176808	7176878
chrY	7176881	7176884
chrY	7176885	7179831
chrY	7180197	7181851
chrY	7182248	7182934
chrY	7183049	7183524
chrY	7185616	7186133
chrY	7186134	7186135
chrY	7186824	7187584
chrY	7187587	7188215
chrY	7188498	7188587
chrY	7188592	7190738
chrY	7190739	7191631
chrY	7191650	7194626
chrY	7194629	7195177
chrY	7195180	7196045
chrY	7196047	7196109
chrY	7196568	7197221
chrY	7197595	7199334
chrY	7199502	7199580
chrY	7202254	7203395
chrY	7203401	7203598
chrY	7203605	7203640
chrY	7203866	7204775
chrY	7204832	7204858
chrY	7204865	7204978
chrY	7205055	7205455
chrY	7205604	7206710
chrY	7206843	7206844
chrY	7206896	7206902
chrY	7206904	7206912
chrY	7206913	7206914
chrY	7206951	7208042
chrY	7208576	7208606
chrY	7208607	7209155
chrY	7209393	7209890
chrY	7211460	7212684
chrY	7212685	7214208
chrY	7214464	7214532
chrY	7214543	7217192
chrY	7217193	7217203
chrY	7218302	7219090
chrY	7219137	7221215
chrY	7223509	7224006
chrY	7224346	7225440
chrY	7225741	7225743
chrY	7225744	7225753
chrY	7225754	7225755
chrY	7225756	7225759
chrY	7225760	7225761
chrY	7225762	7225770
chrY	7225772	7225773
chrY	7225775	7228119
chrY	7228533	7228583
chrY	7229285	7231096
chrY	7231637	7231638
chrY	7231659	7233010
chrY	7233142	7233163
chrY	7233164	7233168
chrY	7233169	7233170
chrY	7233171	7233590
chrY	7233593	7234886
chrY	7234887	7234900
chrY	7234901	7234902
chrY	7235367	7235811
chrY	7235940	7236372
chrY	7236373	7236397
chrY	7238371	7238870
chrY	7243849	7246078
chrY	7246109	7246111
chrY	7246112	7247456
chrY	7247554	7248032
chrY	7248679	7250502
chrY	7250543	7250545
chrY	7250549	7252146
chrY	7252400	7252402
chrY	7252412	7253738
chrY	7259178	7263664
chrY	7264829	7269284
chrY	7269375	7269376
chrY	7269381	7269392
chrY	7269404	7269632
chrY	7269634	7269639
chrY	7270036	7270301
chrY	7270309	7270311
chrY	7270317	7270321
chrY	7270323	7270324
chrY	7270476	7274941
chrY	7277738	7277753
chrY	7277754	7279521
chrY	7279576	7279593
chrY	7279597	7280952
chrY	7280953	7280955
chrY	7281022	7281025
chrY	7281089	7281668
chrY	7282391	7285037
chrY	7285038	7285056
chrY	7285590	7286724
chrY	7286985	7286986
chrY	7286998	7287803
chrY	7288243	7289342
chrY	7289449	7294436
chrY	7294818	7295818
chrY	7301748	7302448
chrY	7302462	7302465
chrY	7302466	7302472
chrY	7302473	7303114
chrY	7304734	7304741
chrY	7304758	7305622
chrY	7305777	7306320
chrY	7306822	7307637
chrY	7308422	7309194
chrY	7309906	7310083
chrY	7310113	7310404
chrY	7310409	7310411
chrY	7310706	7310760
chrY	7310800	7311150
chrY	7311151	7311172
chrY	7311182	7311461
chrY	7311467	7311700
chrY	7311701	7311716
chrY	7311722	7311812
chrY	7312056	7312568
chrY	7312609	7313081
chrY	7313709	7314268
chrY	7314269	7314285
chrY	7314637	7315672
chrY	7315700	7316576
chrY	7316587	7316588
chrY	7316652	7317121
chrY	7317153	7317154
chrY	7317226	7317227
chrY	7317248	7318688
chrY	7318695	7318820
chrY	7320548	7321831
chrY	7321875	7322543
chrY	7322545	7322626
chrY	7323076	7323086
chrY	7323088	7325535
chrY	7325536	7325608
chrY	7325609	7325624
chrY	7325721	7328027
chrY	7328028	7328036
chrY	7328039	7328048
chrY	7328049	7330182
chrY	7330393	7331186
chrY	7331215	7331216
chrY	7331307	7331311
chrY	7331330	7332655
chrY	7333216	7333859
chrY	7334185	7335581
chrY	7335764	7336228
chrY	7336276	7336285
chrY	7336328	7336683
chrY	7336688	7336915
chrY	7338985	7339791
chrY	7339792	7339880
chrY	7339944	7339970
chrY	7340175	7340328
chrY	7340445	7340446
chrY	7340449	7340450
chrY	7340469	7340938
chrY	7347824	7348403
chrY	7349316	7353014
chrY	7353019	7353021
chrY	7353137	7353236
chrY	7353400	7354585
chrY	7354592	7354593
chrY	7354606	7354672
chrY	7354673	7354681
chrY	7354707	7354764
chrY	7354765	7355982
chrY	7355988	7355998
chrY	7356020	7356189
chrY	7356322	7356323
chrY	7356372	7358213
chrY	7358256	7358273
chrY	7358306	7359257
chrY	7359286	7359304
chrY	7359364	7359700
chrY	7359805	7359889
chrY	7360155	7360394
chrY	7360845	7362091
chrY	7362092	7362103
chrY	7364062	7366353
chrY	7366354	7366364
chrY	7366505	7368785
chrY	7368804	7368805
chrY	7374758	7374905
chrY	7374999	7375000
chrY	7375014	7375015
chrY	7375028	7375029
chrY	7375030	7375413
chrY	7375463	7377407
chrY	7377654	7378412
chrY	7381842	7382451
chrY	7382452	7382485
chrY	7382576	7383593
chrY	7385991	7386667
chrY	7386840	7387419
chrY	7387421	7387423
chrY	7387424	7387733
chrY	7387746	7388349
chrY	7388350	7388682
chrY	7389209	7389913
chrY	7389942	7389943
chrY	7390765	7391805
chrY	7395239	7397605
chrY	7397615	7397624
chrY	7397721	7400147
chrY	7400359	7401178
chrY	7401180	7405011
chrY	7405016	7407119
chrY	7407120	7407131
chrY	7407380	7409409
chrY	7409848	7411406
chrY	7411582	7412879
chrY	7412987	7413470
chrY	7413471	7413479
chrY	7413497	7413841
chrY	7414277	7415118
chrY	7415119	7415128
chrY	7415134	7415526
chrY	7415531	7415624
chrY	7415625	7416477
chrY	7416800	7416833
chrY	7416834	7416842
chrY	7416865	7417477
chrY	7417480	7418318
chrY	7418737	7420418
chrY	7420841	7422181
chrY	7422242	7422260
chrY	7425323	7426237
chrY	7426240	7426241
chrY	7426305	7427856
chrY	7428385	7430469
chrY	7430769	7430779
chrY	7430791	7431550
chrY	7431749	7432150
chrY	7432549	7433300
chrY	7434169	7434770
chrY	7434969	7435470
chrY	7435519	7435920
chrY	7437599	7438100
chrY	7444219	7445070
chrY	7445219	7446270
chrY	7446369	7449836
chrY	7449838	7449840
chrY	7449909	7450670
chrY	7451539	7453540
chrY	7453589	7456640
chrY	7456797	7460190
chrY	7461398	7461399
chrY	7461401	7461740
chrY	7461789	7462540
chrY	7462689	7463790
chrY	7464089	7464181
chrY	7464184	7467940
chrY	7468066	7469290
chrY	7469449	7469451
chrY	7469468	7469690
chrY	7470039	7470640
chrY	7470739	7471240
chrY	7471489	7474090
chrY	7474139	7474293
chrY	7474294	7474340
chrY	7474439	7474990
chrY	7475289	7480540
chrY	7483239	7483540
chrY	7483689	7485190
chrY	7485289	7486440
chrY	7486549	7487976
chrY	7488051	7488066
chrY	7488070	7489300
chrY	7490829	7492730
chrY	7494549	7496150
chrY	7505289	7508340
chrY	7508389	7518490
chrY	7518539	7518890
chrY	7519000	7519005
chrY	7519240	7519256
chrY	7519257	7524701
chrY	7524749	7529531
chrY	7529555	7529559
chrY	7529560	7534425
chrY	7534426	7534429
chrY	7534430	7534431
chrY	7534432	7534435
chrY	7534436	7534445
chrY	7534446	7534447
chrY	7534722	7535930
chrY	7536562	7538895
chrY	7538898	7541091
chrY	7541587	7558325
chrY	7558326	7562209
chrY	7562235	7564165
chrY	7564362	7565015
chrY	7565016	7567972
chrY	7567974	7567976
chrY	7567977	7567983
chrY	7567997	7568011
chrY	7568015	7568791
chrY	7568906	7572725
chrY	7572910	7572936
chrY	7579088	7579148
chrY	7579149	7579581
chrY	7580158	7581978
chrY	7582038	7582106
chrY	7582110	7582923
chrY	7582926	7588540
chrY	7588541	7588776
chrY	7588777	7588790
chrY	7588832	7590483
chrY	7590904	7603225
chrY	7603259	7603261
chrY	7603273	7608436
chrY	7608440	7609070
chrY	7609073	7613799
chrY	7613939	7615159
chrY	7615464	7617669
chrY	7617683	7617759
chrY	7617799	7619022
chrY	7619157	7621112
chrY	7622009	7623520
chrY	7623676	7623774
chrY	7623776	7629710
chrY	7633219	7633269
chrY	7633270	7633771
chrY	7633812	7635807
chrY	7635808	7635829
chrY	7635946	7636010
chrY	7636011	7640711
chrY	7640783	7640924
chrY	7641037	7641926
chrY	7641982	7642811
chrY	7642840	7642841
chrY	7643260	7643566
chrY	7643575	7643585
chrY	7643586	7643590
chrY	7643591	7645118
chrY	7645473	7646541
chrY	7646787	7646820
chrY	7646822	7646928
chrY	7646934	7649000
chrY	7649211	7650240
chrY	7650687	7650837
chrY	7650840	7652329
chrY	7652330	7652337
chrY	7652338	7656618
chrY	7656701	7656727
chrY	7657063	7660016
chrY	7660017	7664273
chrY	7664828	7670270
chrY	7670351	7670637
chrY	7670862	7681793
chrY	7681800	7681814
chrY	7681920	7681924
chrY	7681927	7689948
chrY	7690087	7695686
chrY	7695697	7695698
chrY	7695805	7695806
chrY	7695826	7699150
chrY	7699425	7699784
chrY	7699908	7699917
chrY	7699918	7701787
chrY	7701946	7702279
chrY	7702280	7702291
chrY	7702325	7703176
chrY	7703196	7704666
chrY	7705405	7705546
chrY	7705681	7706307
chrY	7706308	7706325
chrY	7706326	7706375
chrY	7706535	7707248
chrY	7707249	7707686
chrY	7707687	7708810
chrY	7708820	7709085
chrY	7713390	7717634
chrY	7717635	7717646
chrY	7717668	7717684
chrY	7717685	7717732
chrY	7717733	7717736
chrY	7717737	7717932
chrY	7718020	7719486
chrY	7719579	7721231
chrY	7721238	7721239
chrY	7721312	7723538
chrY	7723735	7723805
chrY	7724551	7725726
chrY	7725727	7725786
chrY	7725788	7725821
chrY	7725860	7730470
chrY	7730471	7733536
chrY	7733668	7733686
chrY	7733687	7742614
chrY	7742617	7752957
chrY	7755391	7755404
chrY	7755405	7755406
chrY	7755407	7756187
chrY	7756326	7756425
chrY	7757337	7758080
chrY	7759234	7759254
chrY	7759255	7760004
chrY	7760005	7760087
chrY	7760107	7760240
chrY	7760250	7761201
chrY	7761268	7767824
chrY	7767827	7774090
chrY	7774173	7774187
chrY	7775134	7777090
chrY	7777115	7777117
chrY	7777121	7781685
chrY	7781686	7782879
chrY	7782880	7782885
chrY	7782886	7782958
chrY	7782959	7782965
chrY	7783160	7816374
chrY	7816378	7820891
chrY	7821393	7824665
chrY	7824687	7824724
chrY	7824725	7824761
chrY	7824768	7824770
chrY	7824771	7824795
chrY	7824878	7825604
chrY	7825612	7828974
chrY	7829758	7832071
chrY	7832072	7832170
chrY	7832171	7850290
chrY	7850291	7853128
chrY	7853129	7860080
chrY	7862189	7864136
chrY	7864456	7865920
chrY	7866390	7866489
chrY	7866490	7866598
chrY	7866617	7866735
chrY	7866808	7871452
chrY	7871496	7871501
chrY	7871502	7873746
chrY	7873827	7873854
chrY	7874126	7874792
chrY	7874892	7874909
chrY	7874910	7885259
chrY	7885260	7885359
chrY	7886542	7894580
chrY	7898785	7904490
chrY	7904493	7911154
chrY	7911155	7911191
chrY	7911242	7916917
chrY	7918539	7923662
chrY	7925272	7925972
chrY	7925975	7926013
chrY	7926014	7927939
chrY	7928056	7928088
chrY	7928089	7933672
chrY	7933686	7933709
chrY	7933721	7933757
chrY	7933778	7935634
chrY	7935856	7938161
chrY	7938165	7939267
chrY	7939509	7941715
chrY	7941813	7947033
chrY	7947068	7947069
chrY	7947071	7958436
chrY	7958569	7963021
chrY	7963030	7963031
chrY	7963131	7964550
chrY	7970470	7970887
chrY	7970888	7970890
chrY	7970891	7970892
chrY	7970894	7970896
chrY	7970897	7970902
chrY	7970913	7970915
chrY	7970917	7974614
chrY	7974761	7981892
chrY	7981893	7984383
chrY	7986460	7986525
chrY	7986558	7989265
chrY	7989334	7990093
chrY	7990151	7990178
chrY	7991230	7992171
chrY	7992276	7994131
chrY	7994363	7994364
chrY	7994385	7995926
chrY	7997018	8001879
chrY	8002059	8002423
chrY	8008228	8008803
chrY	8008860	8008869
chrY	8008894	8013504
chrY	8013505	8016868
chrY	8017060	8022752
chrY	8022777	8025155
chrY	8025158	8027769
chrY	8027858	8040132
chrY	8040135	8040161
chrY	8040215	8043099
chrY	8044684	8045302
chrY	8045461	8046362
chrY	8046446	8047107
chrY	8047115	8048538
chrY	8048542	8048543
chrY	8048547	8051834
chrY	8052038	8052155
chrY	8052637	8053444
chrY	8053500	8055989
chrY	8058647	8058657
chrY	8058682	8058734
chrY	8058735	8061678
chrY	8067525	8069958
chrY	8069959	8072270
chrY	8076243	8076659
chrY	8079615	8080106
chrY	8080684	8080685
chrY	8080686	8085231
chrY	8085721	8090774
chrY	8092179	8092680
chrY	8092815	8093319
chrY	8093370	8093391
chrY	8093441	8094348
chrY	8094911	8095188
chrY	8095692	8100461
chrY	8100680	8108356
chrY	8108359	8109774
chrY	8109999	8110562
chrY	8112588	8112616
chrY	8112617	8112636
chrY	8112637	8119163
chrY	8119331	8119727
chrY	8119732	8124600
chrY	8124645	8124648
chrY	8124675	8124881
chrY	8124886	8124897
chrY	8124898	8124899
chrY	8124900	8124907
chrY	8124908	8124915
chrY	8124916	8124917
chrY	8124918	8124935
chrY	8124938	8125058
chrY	8125059	8125061
chrY	8125062	8127990
chrY	8128021	8129236
chrY	8129237	8129249
chrY	8129258	8130476
chrY	8130477	8130484
chrY	8130509	8130510
chrY	8130698	8135590
chrY	8138215	8140409
chrY	8140606	8142753
chrY	8142884	8144961
chrY	8144962	8146131
chrY	8146132	8146152
chrY	8146153	8146160
chrY	8146180	8149248
chrY	8149253	8151529
chrY	8151566	8153575
chrY	8154058	8154059
chrY	8154205	8154234
chrY	8154235	8156545
chrY	8156578	8158765
chrY	8158766	8158769
chrY	8159551	8159584
chrY	8159585	8163787
chrY	8163802	8166579
chrY	8168008	8170363
chrY	8170522	8171770
chrY	8171920	8171978
chrY	8171979	8172658
chrY	8172687	8172718
chrY	8172719	8172720
chrY	8172725	8172734
chrY	8172735	8172740
chrY	8172741	8172744
chrY	8172892	8173682
chrY	8173685	8173687
chrY	8179070	8179079
chrY	8179085	8181213
chrY	8181401	8181422
chrY	8181423	8184324
chrY	8184343	8184590
chrY	8184762	8199185
chrY	8199243	8199254
chrY	8199269	8201994
chrY	8201995	8206400
chrY	8206453	8206455
chrY	8206456	8206459
chrY	8206460	8206465
chrY	8206466	8214059
chrY	8214329	8214847
chrY	8214848	8214855
chrY	8214860	8214883
chrY	8214884	8214906
chrY	8215056	8216424
chrY	8216425	8216429
chrY	8216430	8216456
chrY	8216603	8216607
chrY	8216608	8221228
chrY	8221231	8230254
chrY	8230646	8235464
chrY	8237492	8238323
chrY	8238353	8244066
chrY	8244067	8244068
chrY	8244069	8244071
chrY	8244085	8253520
chrY	8253763	8255906
chrY	8255939	8255947
chrY	8255956	8261164
chrY	8261192	8261193
chrY	8261197	8261218
chrY	8261228	8264465
chrY	8264496	8269611
chrY	8269612	8269614
chrY	8270031	8276115
chrY	8280059	8281594
chrY	8281729	8281794
chrY	8281795	8283819
chrY	8283873	8287131
chrY	8287134	8288600
chrY	8288618	8288634
chrY	8288889	8290723
chrY	8291118	8293075
chrY	8293814	8293875
chrY	8293878	8295458
chrY	8296988	8310932
chrY	8310934	8310952
chrY	8310969	8314118
chrY	8314337	8321450
chrY	8321452	8321488
chrY	8326150	8326197
chrY	8326475	8341689
chrY	8341690	8341692
chrY	8341742	8341780
chrY	8341781	8342939
chrY	8343198	8343809
chrY	8343893	8343894
chrY	8344031	8344122
chrY	8345920	8351626
chrY	8351627	8351685
chrY	8351702	8353084
chrY	8353359	8354178
chrY	8354181	8367619
chrY	8367620	8369548
chrY	8371901	8376286
chrY	8376334	8379144
chrY	8379150	8379477
chrY	8379754	8382197
chrY	8382198	8383826
chrY	8385460	8385461
chrY	8385586	8386063
chrY	8386175	8387565
chrY	8387570	8387573
chrY	8387578	8389598
chrY	8389599	8389601
chrY	8389602	8389605
chrY	8389606	8389607
chrY	8389608	8389609
chrY	8389611	8389613
chrY	8389614	8389617
chrY	8389618	8389619
chrY	8389695	8389696
chrY	8389697	8396510
chrY	8396511	8396517
chrY	8396518	8398537
chrY	8398541	8398832
chrY	8398833	8398834
chrY	8398835	8398840
chrY	8398844	8398847
chrY	8398848	8398852
chrY	8398853	8398854
chrY	8398864	8399040
chrY	8399041	8399046
chrY	8399047	8399054
chrY	8399340	8403260
chrY	8403272	8405334
chrY	8405335	8406658
chrY	8406659	8406701
chrY	8406738	8407268
chrY	8407299	8407300
chrY	8407359	8407376
chrY	8407377	8407386
chrY	8407388	8407389
chrY	8407391	8408395
chrY	8409279	8413070
chrY	8413071	8417314
chrY	8417317	8417400
chrY	8417404	8422410
chrY	8422413	8422869
chrY	8422872	8426377
chrY	8426378	8431225
chrY	8431228	8431668
chrY	8431669	8431759
chrY	8431761	8434619
chrY	8434620	8437592
chrY	8437593	8462064
chrY	8462077	8465873
chrY	8465951	8466149
chrY	8466150	8470317
chrY	8470326	8470327
chrY	8470334	8479429
chrY	8479523	8479594
chrY	8479596	8481057
chrY	8481393	8481808
chrY	8481811	8481816
chrY	8482055	8498109
chrY	8498115	8501189
chrY	8501190	8501400
chrY	8501587	8501597
chrY	8501598	8505584
chrY	8505587	8513518
chrY	8513557	8513583
chrY	8513592	8514237
chrY	8514294	8525138
chrY	8525141	8525156
chrY	8525157	8525324
chrY	8525325	8525327
chrY	8525337	8528900
chrY	8528904	8536063
chrY	8536128	8556105
chrY	8556338	8556339
chrY	8556342	8556345
chrY	8556346	8556347
chrY	8556349	8556350
chrY	8556352	8556355
chrY	8556406	8561376
chrY	8561377	8566852
chrY	8566853	8566886
chrY	8566948	8571164
chrY	8571165	8571175
chrY	8571176	8575984
chrY	8575989	8575997
chrY	8575999	8585570
chrY	8585621	8599677
chrY	8599680	8600008
chrY	8600009	8600214
chrY	8600241	8631348
chrY	8631452	8636889
chrY	8636923	8649397
chrY	8649503	8649789
chrY	8649790	8650022
chrY	8650043	8654045
chrY	8654046	8654127
chrY	8654163	8658321
chrY	8658329	8658346
chrY	8658380	8660257
chrY	8660258	8660271
chrY	8661580	8661773
chrY	8661898	8661905
chrY	8661909	8663709
chrY	8663713	8668130
chrY	8669787	8671233
chrY	8672119	8672947
chrY	8674274	8674636
chrY	8674645	8674647
chrY	8674648	8674655
chrY	8674656	8674662
chrY	8674695	8675079
chrY	8675098	8677064
chrY	8677087	8677107
chrY	8677108	8678007
chrY	8679539	8690237
chrY	8690241	8690244
chrY	8690249	8690250
chrY	8690251	8690252
chrY	8690254	8690255
chrY	8690257	8690258
chrY	8690259	8690264
chrY	8690603	8691929
chrY	8694201	8695908
chrY	8695967	8696024
chrY	8696025	8697271
chrY	8698066	8698628
chrY	8699822	8702810
chrY	8702811	8704126
chrY	8704127	8704152
chrY	8704168	8704179
chrY	8704266	8705698
chrY	8705701	8705818
chrY	8705819	8705894
chrY	8705917	8706903
chrY	8706906	8706925
chrY	8706957	8706986
chrY	8706987	8709831
chrY	8709846	8709853
chrY	8709856	8709872
chrY	8709873	8709967
chrY	8710130	8712003
chrY	8713179	8713709
chrY	8713776	8715043
chrY	8715179	8715197
chrY	8715234	8715235
chrY	8715249	8720046
chrY	8720047	8720050
chrY	8720756	8720768
chrY	8720769	8723628
chrY	8725150	8725205
chrY	8725216	8725217
chrY	8725243	8725313
chrY	8725335	8725337
chrY	8725338	8728159
chrY	8728161	8728193
chrY	8728199	8728205
chrY	8728206	8728207
chrY	8728208	8730905
chrY	8734437	8734836
chrY	8736987	8737815
chrY	8738121	8738914
chrY	8741836	8746212
chrY	8746463	8747696
chrY	8747697	8748349
chrY	8748476	8748645
chrY	8748915	8748942
chrY	8749141	8760501
chrY	8760693	8761373
chrY	8761385	8761420
chrY	8762187	8766267
chrY	8766268	8766334
chrY	8766447	8768473
chrY	8768616	8770080
chrY	8770091	8770477
chrY	8770500	8770520
chrY	8770528	8771276
chrY	8771278	8771293
chrY	8771295	8771296
chrY	8771297	8771298
chrY	8771299	8773265
chrY	8773269	8773289
chrY	8773298	8773305
chrY	8773306	8773313
chrY	8773314	8773874
chrY	8773882	8774513
chrY	8774682	8776590
chrY	8776686	8776722
chrY	8776723	8785667
chrY	8786849	8787682
chrY	8787732	8790203
chrY	8790255	8792915
chrY	8793063	8798920
chrY	8799006	8799211
chrY	8799278	8799511
chrY	8799784	8806252
chrY	8806616	8806844
chrY	8807681	8808677
chrY	8808678	8810505
chrY	8817080	8822288
chrY	8822633	8824231
chrY	8827319	8832667
chrY	8832764	8840537
chrY	8840887	8840935
chrY	8840938	8841042
chrY	8841065	8842373
chrY	8842497	8843622
chrY	8843641	8848108
chrY	8848526	8849691
chrY	8852242	8854081
chrY	8854453	8855200
chrY	8857073	8860257
chrY	8860263	8865800
chrY	8865994	8878789
chrY	8878886	8878896
chrY	8878897	8879511
chrY	8879614	8900981
chrY	8901435	8901980
chrY	8902047	8906800
chrY	8906999	8907400
chrY	8908170	8911350
chrY	8965059	8971260
chrY	8972849	8974200
chrY	8974376	8974700
chrY	8974749	8976986
chrY	8976989	8976991
chrY	8977076	8981050
chrY	8981058	8981071
chrY	8981072	8983144
chrY	8983181	8983184
chrY	8983267	8983290
chrY	8988713	9012977
chrY	9013030	9013031
chrY	9013230	9013257
chrY	9013260	9014407
chrY	9014434	9015203
chrY	9015915	9022244
chrY	9022247	9025024
chrY	9025626	9025910
chrY	9025927	9025982
chrY	9026100	9030034
chrY	9030362	9030404
chrY	9030425	9030426
chrY	9030429	9032054
chrY	9034677	9040108
chrY	9040344	9040470
chrY	9040480	9040704
chrY	9040942	9046756
chrY	9047830	9048046
chrY	9048259	9048563
chrY	9048654	9048659
chrY	9048661	9055355
chrY	9055539	9063188
chrY	9063881	9063888
chrY	9063889	9069045
chrY	9069049	9070077
chrY	9070084	9070124
chrY	9070125	9074092
chrY	9074201	9075102
chrY	9075373	9075389
chrY	9075390	9075874
chrY	9082385	9088811
chrY	9089121	9089256
chrY	9089258	9093407
chrY	9093438	9094258
chrY	9094654	9112011
chrY	9112013	9116610
chrY	9117288	9127537
chrY	9127538	9127564
chrY	9127567	9127568
chrY	9127569	9127576
chrY	9127618	9129878
chrY	9129911	9131165
chrY	9131166	9131176
chrY	9131177	9139923
chrY	9140314	9140581
chrY	9140620	9140916
chrY	9140922	9157900
chrY	9157949	9157984
chrY	9157996	9158700
chrY	9158749	9160300
chrY	9160349	9166250
chrY	9166399	9171150
chrY	9171599	9172350
chrY	9172399	9172400
chrY	9172449	9172750
chrY	9172849	9173000
chrY	9173249	9173500
chrY	9174149	9174150
chrY	9177099	9177300
chrY	9177895	9177900
chrY	9177949	9177979
chrY	9177980	9178102
chrY	9178439	9178610
chrY	9178769	9179097
chrY	9179098	9179134
chrY	9179135	9179137
chrY	9179141	9179142
chrY	9179146	9179148
chrY	9179226	9179274
chrY	9179281	9179282
chrY	9179283	9179284
chrY	9179296	9179297
chrY	9179429	9179530
chrY	9179531	9179551
chrY	9179552	9179807
chrY	9179914	9180191
chrY	9180749	9180924
chrY	9181030	9181099
chrY	9181104	9181190
chrY	9181472	9181676
chrY	9182599	9182650
chrY	9182699	9182700
chrY	9184199	9184840
chrY	9185503	9185773
chrY	9186055	9186252
chrY	9186253	9186299
chrY	9186749	9187217
chrY	9188468	9188500
chrY	9199849	9199958
chrY	9200159	9200303
chrY	9200633	9201100
chrY	9201149	9201244
chrY	9201424	9201500
chrY	9202349	9202431
chrY	9203499	9203578
chrY	9203849	9203850
chrY	9204536	9204650
chrY	9204749	9204900
chrY	9204949	9205048
chrY	9205154	9205266
chrY	9205267	9205268
chrY	9205535	9205579
chrY	9205661	9205750
chrY	9205799	9206546
chrY	9206789	9206981
chrY	9206982	9207167
chrY	9207169	9207225
chrY	9207226	9207504
chrY	9209879	9210004
chrY	9210649	9210650
chrY	9211399	9211431
chrY	9211432	9211550
chrY	9218389	9218490
chrY	9218539	9218540
chrY	9218589	9218690
chrY	9218739	9218955
chrY	9219075	9219253
chrY	9220089	9220132
chrY	9220133	9220141
chrY	9220142	9220155
chrY	9220156	9220160
chrY	9220161	9220399
[truncated: 9,585 more rows]
