# Supplementary material for: Deep Phylogenetic Analysis of Haplogroup G1 Provides Estimates of SNP and STR Mutation Rates on the Human Y-Chromosome and Reveals Migrations of Iranic Speakers
Source: PLoS One. 2015 Apr 7;10(4):e0122968. doi: 10.1371/journal.pone.0122968 (PMC4388827; doi:10.1371/journal.pone.0122968)
Supplement: S1 Data — (ZIP) [file pone.0122968.s001.zip › Armenian2_confidence_regions.bed]

chrY	2649862	2651063
chrY	2651312	2651813
chrY	2652062	2654963
chrY	2655000	2662250
chrY	2662251	2662264
chrY	2662329	2665442
chrY	2665836	2665882
chrY	2665883	2666524
chrY	2666545	2668857
chrY	2668858	2668879
chrY	2669100	2669705
chrY	2669709	2669710
chrY	2669715	2669716
chrY	2669723	2669724
chrY	2681179	2682726
chrY	2683458	2684006
chrY	2684013	2684022
chrY	2684745	2685601
chrY	2685761	2688071
chrY	2688072	2688582
chrY	2689390	2689437
chrY	2689613	2690736
chrY	2690737	2693182
chrY	2693436	2695546
chrY	2695554	2695557
chrY	2695568	2697322
chrY	2697323	2697333
chrY	2697334	2697353
chrY	2699811	2700292
chrY	2700295	2701033
chrY	2701057	2701074
chrY	2701199	2701222
chrY	2701234	2701364
chrY	2701428	2702293
chrY	2702294	2706710
chrY	2706711	2706741
chrY	2706758	2706841
chrY	2706844	2706977
chrY	2707042	2707064
chrY	2707071	2707072
chrY	2707085	2708064
chrY	2708710	2718876
chrY	2718877	2718880
chrY	2718882	2718905
chrY	2718906	2718915
chrY	2719061	2728090
chrY	2728091	2728119
chrY	2728120	2729609
chrY	2730002	2730030
chrY	2730031	2730110
chrY	2730138	2730139
chrY	2730142	2733022
chrY	2733025	2738687
chrY	2738882	2740281
chrY	2740552	2741101
chrY	2741104	2744631
chrY	2746045	2746081
chrY	2746085	2747786
chrY	2747787	2750718
chrY	2750719	2750727
chrY	2750807	2750810
chrY	2750853	2750854
chrY	2750856	2750858
chrY	2750859	2750862
chrY	2750863	2752533
chrY	2752543	2752544
chrY	2752578	2752579
chrY	2752659	2755400
chrY	2755449	2758240
chrY	2758871	2759528
chrY	2760057	2762114
chrY	2762130	2763643
chrY	2763729	2763732
chrY	2763733	2763773
chrY	2763778	2767777
chrY	2767790	2767791
chrY	2774089	2774698
chrY	2774699	2774701
chrY	2774702	2774705
chrY	2775488	2775489
chrY	2775497	2778415
chrY	2778616	2778617
chrY	2778633	2783657
chrY	2783658	2784215
chrY	2784602	2785175
chrY	2785183	2785226
chrY	2785407	2786003
chrY	2787283	2787317
chrY	2787318	2788170
chrY	2788171	2788214
chrY	2793107	2794935
chrY	2795071	2795551
chrY	2795630	2798710
chrY	2798712	2799467
chrY	2799531	2803355
chrY	2803440	2803518
chrY	2803691	2803693
chrY	2803696	2803702
chrY	2803703	2803707
chrY	2803710	2803873
chrY	2803920	2803921
chrY	2803962	2803998
chrY	2804008	2804009
chrY	2804011	2804013
chrY	2804014	2804015
chrY	2804018	2804020
chrY	2804021	2804022
chrY	2804023	2804025
chrY	2804028	2806030
chrY	2806034	2806172
chrY	2806174	2806230
chrY	2806268	2809540
chrY	2809543	2810428
chrY	2810487	2812755
chrY	2812982	2813613
chrY	2813799	2814745
chrY	2814746	2814778
chrY	2814780	2814810
chrY	2814996	2817035
chrY	2817224	2817233
chrY	2817234	2817703
chrY	2817704	2817707
chrY	2817709	2817860
chrY	2817917	2821377
chrY	2821380	2823324
chrY	2823326	2824411
chrY	2824415	2824449
chrY	2824450	2824493
chrY	2824541	2824725
chrY	2824726	2824736
chrY	2824737	2825321
chrY	2825343	2832875
chrY	2832935	2833174
chrY	2833175	2833177
chrY	2833181	2833184
chrY	2833418	2835636
chrY	2835637	2835651
chrY	2835723	2835749
chrY	2835784	2836445
chrY	2836455	2836470
chrY	2836472	2836484
chrY	2836486	2840005
chrY	2840080	2840084
chrY	2840086	2840087
chrY	2840088	2840094
chrY	2840097	2840099
chrY	2840102	2842944
chrY	2843217	2844149
chrY	2844152	2845173
chrY	2845241	2845774
chrY	2845821	2846627
chrY	2846629	2847188
chrY	2847189	2847209
chrY	2847252	2850858
chrY	2850861	2852517
chrY	2852817	2853285
chrY	2853705	2854789
chrY	2854908	2855305
chrY	2855308	2855423
chrY	2855527	2856418
chrY	2859166	2859167
chrY	2859193	2859557
chrY	2859577	2860005
chrY	2860006	2860017
chrY	2860018	2860022
chrY	2860025	2860034
chrY	2860063	2860083
chrY	2860245	2861351
chrY	2861494	2865096
chrY	2865110	2865118
chrY	2865119	2865658
chrY	2865681	2865682
chrY	2865759	2865760
chrY	2866862	2881326
chrY	2881376	2881377
chrY	2881441	2881442
chrY	2881446	2881452
chrY	2881466	2884081
chrY	2884093	2884094
chrY	2884105	2884106
chrY	2884190	2884191
chrY	2884195	2884196
chrY	2884212	2884213
chrY	2884214	2884215
chrY	2884347	2884348
chrY	2884349	2884708
chrY	2884884	2884885
chrY	2884893	2885071
chrY	2885072	2885436
chrY	2885771	2888231
chrY	2888233	2888705
chrY	2888708	2888730
chrY	2888731	2888732
chrY	2888733	2888735
chrY	2888736	2888739
chrY	2888740	2888741
chrY	2888745	2888746
chrY	2888748	2888751
chrY	2888848	2888849
chrY	2888863	2892534
chrY	2892544	2892561
chrY	2892562	2892565
chrY	2892569	2892570
chrY	2892571	2892572
chrY	2892574	2892609
chrY	2892692	2892719
chrY	2892721	2892734
chrY	2892735	2895072
chrY	2900921	2901379
chrY	2901607	2903232
chrY	2903245	2903293
chrY	2903423	2905857
chrY	2905861	2905889
chrY	2905898	2906674
chrY	2907175	2908903
chrY	2909193	2909234
chrY	2909237	2909250
chrY	2909252	2909254
chrY	2909255	2909256
chrY	2909257	2909258
chrY	2909266	2909267
chrY	2909268	2909273
chrY	2909275	2914850
chrY	2914899	2914900
chrY	2925929	2926230
chrY	2970912	2971110
chrY	2974489	2975390
chrY	2980449	2980656
chrY	2980755	2981056
chrY	3011755	3012006
chrY	3012255	3012356
chrY	3015959	3016210
chrY	3060399	3060950
chrY	3073889	3074590
chrY	3078579	3079280
chrY	3092124	3092410
chrY	3148169	3148370
chrY	3158999	3164400
chrY	3164749	3164850
chrY	3178359	3178660
chrY	3250816	3251250
chrY	3251349	3251700
chrY	3274947	3275198
chrY	3284304	3284505
chrY	3284654	3284905
chrY	3343379	3343630
chrY	3366719	3366920
chrY	3388709	3388960
chrY	3405569	3405603
chrY	3405604	3405681
chrY	3405682	3405739
chrY	3405740	3405760
chrY	3405762	3405810
chrY	3405811	3406060
chrY	3406061	3406137
chrY	3406138	3406215
chrY	3406216	3406276
chrY	3406277	3406291
chrY	3406292	3406348
chrY	3406349	3406364
chrY	3406365	3406620
chrY	3406621	3406709
chrY	3406710	3406833
chrY	3406834	3406852
chrY	3406853	3407111
chrY	3407112	3407218
chrY	3407219	3407264
chrY	3407265	3407515
chrY	3407517	3407526
chrY	3407527	3407627
chrY	3407628	3407670
chrY	3409199	3409450
chrY	3436559	3436860
chrY	3544687	3544888
chrY	3544937	3545438
chrY	3546087	3546242
chrY	3546249	3546328
chrY	3546329	3546388
chrY	3592809	3593050
chrY	3593299	3593950
chrY	3621455	3622056
chrY	3680463	3680764
chrY	3680813	3680814
chrY	3680863	3680864
chrY	3680923	3681214
chrY	3704709	3705010
chrY	3712339	3714890
chrY	3714939	3716090
chrY	3716189	3720140
chrY	3720189	3721190
chrY	3849559	3849810
chrY	3851869	3852120
chrY	3876152	3876470
chrY	3876519	3876870
chrY	3987239	3987540
chrY	4002499	4002697
chrY	4002698	4002800
chrY	4049229	4049380
chrY	4070289	4070490
chrY	4077820	4078371
chrY	4093569	4093820
chrY	4113129	4114451
chrY	4114456	4114580
chrY	4201179	4201480
chrY	4229569	4229870
chrY	4242999	4243550
chrY	4257049	4257300
chrY	4261929	4262230
chrY	4271969	4272220
chrY	4282176	4282410
chrY	4293089	4293390
chrY	4351629	4352630
chrY	4352829	4352830
chrY	4352879	4353630
chrY	4371179	4371730
chrY	4388772	4389373
chrY	4438059	4438360
chrY	4472560	4472720
chrY	4472721	4472747
chrY	4472748	4472761
chrY	4509579	4509830
chrY	4553979	4554380
chrY	4567219	4567670
chrY	4567869	4568120
chrY	4580709	4582160
chrY	4703169	4703420
chrY	4740482	4740683
chrY	4769583	4770384
chrY	4780076	4780927
chrY	4862043	4862270
chrY	4862919	4863070
chrY	4872045	4872296
chrY	4872755	4873546
chrY	4874342	4874625
chrY	4874628	4874629
chrY	4874976	4875127
chrY	4888699	4889200
chrY	4889449	4889750
chrY	4899260	4899261
chrY	4899262	4899498
chrY	4899747	4899998
chrY	4919621	4919920
chrY	4925458	4925879
chrY	4928919	4928927
chrY	4928928	4929170
chrY	4929469	4929720
chrY	4929869	4930170
chrY	4931545	4931846
chrY	4957178	4957479
chrY	4969339	4969840
chrY	5059699	5059950
chrY	5060249	5060850
chrY	5185638	5185778
chrY	5185877	5185878
chrY	5185927	5186178
chrY	5204699	5205000
chrY	5246825	5247126
chrY	5263701	5264052
chrY	5275012	5275259
chrY	5317128	5317362
chrY	5317411	5317412
chrY	5317561	5318112
chrY	5446559	5446810
chrY	5459359	5459610
chrY	5494759	5495060
chrY	5601192	5601430
chrY	5612809	5613260
chrY	5674783	5675234
chrY	5690259	5690460
chrY	5690559	5690810
chrY	5708589	5708840
chrY	5727529	5727830
chrY	5816989	5817290
chrY	5851469	5851770
chrY	5852718	5853370
chrY	5858599	5858890
chrY	5864089	5864509
chrY	5873819	5874020
chrY	5910461	5910635
chrY	5910744	5911045
chrY	5999638	5999939
chrY	6000088	6000589
chrY	6000849	6001239
chrY	6063559	6063960
chrY	6092466	6092690
chrY	6102469	6105699
chrY	6105700	6105820
chrY	6106119	6106133
chrY	6106134	6106345
chrY	6106347	6106628
chrY	6106629	6106895
chrY	6106896	6107137
chrY	6107138	6107470
chrY	6108001	6113970
chrY	6114219	6114270
chrY	6115304	6115307
chrY	6115311	6115313
chrY	6115314	6115520
chrY	6116969	6117004
chrY	6117282	6117420
chrY	6119342	6119670
chrY	6119719	6119820
chrY	6120180	6120620
chrY	6120979	6121028
chrY	6121029	6121470
chrY	6123419	6123435
chrY	6124069	6124570
chrY	6125007	6125020
chrY	6125069	6125114
chrY	6125543	6125753
chrY	6125868	6125870
chrY	6125919	6126092
chrY	6126093	6126320
chrY	6126369	6126520
chrY	6126569	6126570
chrY	6127733	6127734
chrY	6127735	6127754
chrY	6128362	6128429
chrY	6128679	6128885
chrY	6129005	6129467
chrY	6129468	6129469
chrY	6129686	6129869
chrY	6129870	6130015
chrY	6130016	6130170
chrY	6130319	6130432
chrY	6130433	6130470
chrY	6131430	6131431
chrY	6131435	6131436
chrY	6131440	6131470
chrY	6134839	6138990
chrY	6139039	6141513
chrY	6141514	6141540
chrY	6141639	6144440
chrY	6144889	6147440
chrY	6147639	6148540
chrY	6148739	6148744
chrY	6148745	6148748
chrY	6148749	6149590
chrY	6150039	6154835
chrY	6154836	6155140
chrY	6155389	6156740
chrY	6162919	6163570
chrY	6165509	6168310
chrY	6168549	6173700
chrY	6173786	6173900
chrY	6176709	6177460
chrY	6177663	6179417
chrY	6179419	6179424
chrY	6179475	6179560
chrY	6179931	6182926
chrY	6182927	6183210
chrY	6183259	6185360
chrY	6185549	6190642
chrY	6190643	6192200
chrY	6193649	6193900
chrY	6194799	6195000
chrY	6195099	6196500
chrY	6201089	6202040
chrY	6205722	6213410
chrY	6213459	6213460
chrY	6213704	6215060
chrY	6216431	6217140
chrY	6217239	6217282
chrY	6217328	6217440
chrY	6220136	6220420
chrY	6221069	6223020
chrY	6223119	6224420
chrY	6224549	6225989
chrY	6225990	6226000
chrY	6226049	6226200
chrY	6226299	6231250
chrY	6231299	6231900
chrY	6233069	6233087
chrY	6233088	6234920
chrY	6235549	6237000
chrY	6238059	6239360
chrY	6240049	6242794
chrY	6242830	6244234
chrY	6244237	6246750
chrY	6247579	6249030
chrY	6249279	6249380
chrY	6249619	6250707
chrY	6250708	6251370
chrY	6252199	6252501
chrY	6252527	6253390
chrY	6253949	6255350
chrY	6255649	6255900
chrY	6258949	6260400
chrY	6260499	6260500
chrY	6260549	6260950
chrY	6261959	6264460
chrY	6264509	6266060
chrY	6266549	6266650
chrY	6266769	6267700
chrY	6267749	6268750
chrY	6268799	6270400
chrY	6270619	6274420
chrY	6274969	6275420
chrY	6275569	6277720
chrY	6277769	6282803
chrY	6282847	6285420
chrY	6285829	6287030
chrY	6287079	6287380
chrY	6288569	6288720
chrY	6288869	6290420
chrY	6290579	6292030
chrY	6292609	6293310
chrY	6293359	6295514
chrY	6295517	6295800
chrY	6295901	6296960
chrY	6297849	6298650
chrY	6301844	6304230
chrY	6304699	6304850
chrY	6304899	6305913
chrY	6305916	6306400
chrY	6307699	6310850
chrY	6310899	6311250
chrY	6311899	6319750
chrY	6319849	6322400
chrY	6323903	6327020
chrY	6327219	6327220
chrY	6327269	6327370
chrY	6327549	6328500
chrY	6329357	6330100
chrY	6330149	6330225
chrY	6330231	6334050
chrY	6334589	6336640
chrY	6336689	6336690
chrY	6336739	6338090
chrY	6338239	6338440
chrY	6338559	6340060
chrY	6340309	6340410
chrY	6340549	6342250
chrY	6342299	6342300
chrY	6342919	6344170
chrY	6344219	6344298
chrY	6344299	6346020
chrY	6346219	6346345
chrY	6346348	6347420
chrY	6347519	6347539
chrY	6347559	6347720
chrY	6347769	6347770
chrY	6347819	6349176
chrY	6349178	6350618
chrY	6350769	6351870
chrY	6352137	6352420
chrY	6359175	6359570
chrY	6359692	6363520
chrY	6363724	6364970
chrY	6366639	6367340
chrY	6370269	6370730
chrY	6370736	6373970
chrY	6375759	6380852
chrY	6380853	6381760
chrY	6381809	6381810
chrY	6381859	6381913
chrY	6381942	6384160
chrY	6384809	6388342
chrY	6388343	6388513
chrY	6388514	6392560
chrY	6395139	6398590
chrY	6398689	6400840
chrY	6401140	6401145
chrY	6401147	6401155
chrY	6401156	6401240
chrY	6401789	6401977
chrY	6401978	6401990
chrY	6425039	6426840
chrY	6426989	6428540
chrY	6428589	6429440
chrY	6435289	6435590
chrY	6461069	6461370
chrY	6464979	6465230
chrY	6478699	6479000
chrY	6512359	6513310
chrY	6513359	6513360
chrY	6513409	6513410
chrY	6513459	6514010
chrY	6548779	6549430
chrY	6592539	6592615
chrY	6592616	6593140
chrY	6593689	6595240
chrY	6595289	6595890
chrY	6619785	6619797
chrY	6619798	6620608
chrY	6620671	6621316
chrY	6626882	6633079
chrY	6633169	6634215
chrY	6634322	6637117
chrY	6643026	6644732
chrY	6644745	6644746
chrY	6644847	6644877
chrY	6644887	6645449
chrY	6645560	6645650
chrY	6646969	6647010
chrY	6647011	6647936
chrY	6648697	6651320
chrY	6651712	6652449
chrY	6652603	6654008
chrY	6655072	6663060
chrY	6663161	6663316
chrY	6666302	6667362
chrY	6667424	6667425
chrY	6667426	6667430
chrY	6667495	6671110
chrY	6671810	6674465
chrY	6674469	6674907
chrY	6674992	6674993
chrY	6675000	6675843
chrY	6675846	6682057
chrY	6688773	6689690
chrY	6689819	6690090
chrY	6694915	6697169
chrY	6697313	6698831
chrY	6698832	6698852
chrY	6698853	6698859
chrY	6699148	6700757
chrY	6700806	6709025
chrY	6709044	6709045
chrY	6714900	6720381
chrY	6731380	6732516
chrY	6732593	6734676
chrY	6734818	6741458
chrY	6741467	6744540
chrY	6744631	6747067
chrY	6747820	6747897
chrY	6748066	6748697
chrY	6752619	6752620
chrY	6752646	6755828
chrY	6756940	6757061
chrY	6757131	6757688
chrY	6757693	6757694
chrY	6757720	6757722
chrY	6757766	6757774
chrY	6757829	6758025
chrY	6758027	6759431
chrY	6759442	6763710
chrY	6763738	6763739
chrY	6763973	6765536
chrY	6766123	6766150
chrY	6766151	6767608
chrY	6767818	6768879
chrY	6768880	6768884
chrY	6768885	6768952
chrY	6768996	6769770
chrY	6774349	6774803
chrY	6774806	6775331
chrY	6775342	6775372
chrY	6775380	6775391
chrY	6775443	6775881
chrY	6775892	6775893
chrY	6776441	6778434
chrY	6778446	6778450
chrY	6778477	6778486
chrY	6778489	6778831
chrY	6778832	6778850
chrY	6779016	6779475
chrY	6779523	6779831
chrY	6779832	6780592
chrY	6780819	6784290
chrY	6784291	6784332
chrY	6784726	6786591
chrY	6786701	6786869
chrY	6787130	6790137
chrY	6791590	6791649
chrY	6791782	6793449
chrY	6793598	6793610
chrY	6793643	6795209
chrY	6795372	6796950
chrY	6796998	6798742
chrY	6799331	6801192
chrY	6801193	6801201
chrY	6801204	6802130
chrY	6802133	6806756
chrY	6807387	6807702
chrY	6807703	6807822
chrY	6807823	6807835
chrY	6808116	6808117
chrY	6808119	6808155
chrY	6808163	6809323
chrY	6809324	6809331
chrY	6809351	6814535
chrY	6814660	6816542
chrY	6816792	6818849
chrY	6822570	6825393
chrY	6825940	6826662
chrY	6826669	6826692
chrY	6826710	6826711
chrY	6830660	6831193
chrY	6831372	6831868
chrY	6833352	6834115
chrY	6834118	6835420
chrY	6835421	6835422
chrY	6835432	6835433
chrY	6835452	6835453
chrY	6835471	6835473
chrY	6835474	6835484
chrY	6835485	6835664
chrY	6835682	6839621
chrY	6839622	6839625
chrY	6839626	6839634
chrY	6839761	6844050
chrY	6844051	6847858
chrY	6847860	6847862
chrY	6847864	6847871
chrY	6847872	6847873
chrY	6847874	6847927
chrY	6847929	6847930
chrY	6847966	6847967
chrY	6847980	6856622
chrY	6856623	6856645
chrY	6856846	6858558
chrY	6858799	6861230
chrY	6861239	6862037
chrY	6862103	6862446
chrY	6862447	6863818
chrY	6863821	6865459
chrY	6865461	6867680
chrY	6867683	6867828
chrY	6867838	6868828
chrY	6868987	6874458
chrY	6874760	6874771
chrY	6874772	6878035
chrY	6878036	6878971
chrY	6878974	6881008
chrY	6882607	6882638
chrY	6882639	6882644
chrY	6882662	6884290
chrY	6884291	6884343
chrY	6884344	6886778
chrY	6886841	6886842
chrY	6886847	6886848
chrY	6886850	6886851
chrY	6886871	6891821
chrY	6892668	6900932
chrY	6900933	6900938
chrY	6900939	6900950
chrY	6901024	6901033
chrY	6903787	6910518
chrY	6910519	6911097
chrY	6911128	6911171
chrY	6911172	6911293
chrY	6911563	6915868
chrY	6917841	6918344
chrY	6918535	6920662
chrY	6920663	6920666
chrY	6920667	6920683
chrY	6920800	6921832
chrY	6921833	6921834
chrY	6921841	6921853
chrY	6921889	6921890
chrY	6921927	6922376
chrY	6922408	6922409
chrY	6923215	6925059
chrY	6925067	6925068
chrY	6925101	6925107
chrY	6925108	6925112
chrY	6925149	6925559
chrY	6925565	6925573
chrY	6925721	6925890
chrY	6930914	6931558
chrY	6931589	6931590
chrY	6931593	6931595
chrY	6931600	6934564
chrY	6934897	6935379
chrY	6935386	6941484
chrY	6941488	6942768
chrY	6942809	6943964
chrY	6943966	6943967
chrY	6943968	6943969
chrY	6943970	6943971
chrY	6943974	6943991
chrY	6943992	6944840
chrY	6944955	6944969
chrY	6944971	6948135
chrY	6948137	6948142
chrY	6948143	6948145
chrY	6948481	6948496
chrY	6948497	6948518
chrY	6948533	6948534
chrY	6948561	6952454
chrY	6952480	6953341
chrY	6953405	6954842
chrY	6955298	6956465
chrY	6956474	6957596
chrY	6957801	6967878
chrY	6967879	6971565
chrY	6971820	6975954
chrY	6977591	6978133
chrY	6978536	6981062
chrY	6981362	6981363
chrY	6981367	6983628
chrY	6984723	6992391
chrY	6992600	6996522
chrY	6996523	6996524
chrY	6996987	6997004
chrY	6997007	6997994
chrY	7008550	7008644
chrY	7008855	7009186
chrY	7009187	7011452
chrY	7011453	7011534
chrY	7011583	7011600
chrY	7011601	7012250
chrY	7012803	7013499
chrY	7013538	7013539
chrY	7013540	7013583
chrY	7013628	7014638
chrY	7014700	7015144
chrY	7017279	7017830
chrY	7017879	7017880
chrY	7018079	7018880
chrY	7019379	7020130
chrY	7020302	7020430
chrY	7030049	7030050
chrY	7030099	7030300
chrY	7031199	7032300
chrY	7032399	7033150
chrY	7033649	7034474
chrY	7034477	7035218
chrY	7035233	7035725
chrY	7035832	7036579
chrY	7036581	7038347
chrY	7038643	7038676
chrY	7038686	7039183
chrY	7045827	7048023
chrY	7048616	7050122
chrY	7050255	7050256
chrY	7050291	7052301
chrY	7052435	7052946
chrY	7052947	7053714
chrY	7054235	7058207
chrY	7063866	7075026
chrY	7075036	7076082
chrY	7076083	7076097
chrY	7076659	7078343
chrY	7078344	7078346
chrY	7078414	7080135
chrY	7080151	7080175
chrY	7080274	7080736
chrY	7081898	7082680
chrY	7082681	7082706
chrY	7083043	7083063
chrY	7083064	7083758
chrY	7083800	7083850
chrY	7083874	7084153
chrY	7084156	7084331
chrY	7084534	7085284
chrY	7086948	7086966
chrY	7086967	7087819
chrY	7087978	7088090
chrY	7088270	7088380
chrY	7088381	7088386
chrY	7088579	7090541
chrY	7091251	7092396
chrY	7092550	7093146
chrY	7093774	7094346
chrY	7095278	7097239
chrY	7097240	7097259
chrY	7099347	7099805
chrY	7102563	7102602
chrY	7102611	7103342
chrY	7103396	7103398
chrY	7103441	7103442
chrY	7103545	7103547
chrY	7103548	7104905
chrY	7105183	7106276
chrY	7106489	7107012
chrY	7107013	7107019
chrY	7107531	7107625
chrY	7107626	7108180
chrY	7109300	7109323
chrY	7109538	7110398
chrY	7111899	7112478
chrY	7112487	7112489
chrY	7112537	7113244
chrY	7113246	7113724
chrY	7115599	7115900
chrY	7116224	7116250
chrY	7123809	7124360
chrY	7124409	7124560
chrY	7124609	7124910
chrY	7125109	7125160
chrY	7125209	7125210
chrY	7125259	7125860
chrY	7126009	7126026
chrY	7126027	7126510
chrY	7126659	7126664
chrY	7126665	7126960
chrY	7127000	7127214
chrY	7128354	7131098
chrY	7131109	7131110
chrY	7131127	7131211
chrY	7131421	7131781
chrY	7132902	7133943
chrY	7133944	7133978
chrY	7133985	7133986
chrY	7135576	7136882
chrY	7136886	7136921
chrY	7136922	7136983
chrY	7137081	7138207
chrY	7138301	7138302
chrY	7138338	7138390
chrY	7138930	7138933
chrY	7139434	7139608
chrY	7139610	7140200
chrY	7141119	7141720
chrY	7143599	7143850
chrY	7144017	7144976
chrY	7145000	7145006
chrY	7145064	7145167
chrY	7145170	7146104
chrY	7146105	7146776
chrY	7146777	7148088
chrY	7150831	7152510
chrY	7153006	7153979
chrY	7153982	7154534
chrY	7157109	7157999
chrY	7158068	7158904
chrY	7159319	7160387
chrY	7161015	7162206
chrY	7162860	7162952
chrY	7163288	7163289
chrY	7163290	7163318
chrY	7163319	7164061
chrY	7164537	7164577
chrY	7164600	7165259
chrY	7167490	7167704
chrY	7167705	7167730
chrY	7167764	7167771
chrY	7167781	7169889
chrY	7169898	7169899
chrY	7170887	7171915
chrY	7171971	7171996
chrY	7172073	7172074
chrY	7172081	7172330
chrY	7172591	7174336
chrY	7174337	7174376
chrY	7176043	7176869
chrY	7176888	7176889
chrY	7176970	7177024
chrY	7177045	7179809
chrY	7180136	7181803
chrY	7182218	7183015
chrY	7183143	7183534
chrY	7185634	7186185
chrY	7186771	7187673
chrY	7187778	7188222
chrY	7188589	7193640
chrY	7193642	7193643
chrY	7193648	7195244
chrY	7195249	7195251
chrY	7195252	7195253
chrY	7195254	7195257
chrY	7195258	7195259
chrY	7195260	7195261
chrY	7195262	7196111
chrY	7196482	7196494
chrY	7196531	7197196
chrY	7197625	7199329
chrY	7199380	7199402
chrY	7199408	7199409
chrY	7199492	7199580
chrY	7202303	7203397
chrY	7203398	7203491
chrY	7203529	7203542
chrY	7203543	7203544
chrY	7203633	7203643
chrY	7203644	7203694
chrY	7203784	7203798
chrY	7203818	7204774
chrY	7205036	7205562
chrY	7205571	7205585
chrY	7205586	7206743
chrY	7206895	7208071
chrY	7208600	7209158
chrY	7209421	7209812
chrY	7211395	7211409
chrY	7211410	7214202
chrY	7214203	7214249
chrY	7214549	7217201
chrY	7217205	7217209
chrY	7218336	7221276
chrY	7223560	7224017
chrY	7224336	7224796
chrY	7224797	7224848
chrY	7224862	7225428
chrY	7225773	7228172
chrY	7228533	7228583
chrY	7229246	7231048
chrY	7231608	7232956
chrY	7233128	7234273
chrY	7234287	7234883
chrY	7235293	7235325
chrY	7235332	7235811
chrY	7235945	7236489
chrY	7238310	7238879
chrY	7243827	7246128
chrY	7246129	7246158
chrY	7246225	7246234
chrY	7246254	7246653
chrY	7246655	7247453
chrY	7247454	7247483
chrY	7247538	7247564
chrY	7247570	7248030
chrY	7248669	7250357
chrY	7250549	7252188
chrY	7252413	7253636
chrY	7259125	7261223
chrY	7261224	7261244
chrY	7261250	7263748
chrY	7264880	7269328
chrY	7269401	7269646
chrY	7269647	7269665
chrY	7269984	7270301
chrY	7270303	7270304
chrY	7270306	7270308
chrY	7270309	7270310
chrY	7270425	7274986
chrY	7277608	7277752
chrY	7277753	7277754
chrY	7277755	7280936
chrY	7280946	7280947
chrY	7281060	7281688
chrY	7281713	7281716
chrY	7281745	7281746
chrY	7282385	7284273
chrY	7284278	7285081
chrY	7285482	7285489
chrY	7285577	7286779
chrY	7286878	7286887
chrY	7286985	7286986
chrY	7286992	7287752
chrY	7288253	7291082
chrY	7291085	7294494
chrY	7294818	7295788
chrY	7301690	7301691
chrY	7301735	7303140
chrY	7304589	7305649
chrY	7305690	7305751
chrY	7305752	7306320
chrY	7306799	7307700
chrY	7307701	7307709
chrY	7307720	7307800
chrY	7307842	7307843
chrY	7308339	7309169
chrY	7309978	7310271
chrY	7310273	7310411
chrY	7310683	7310760
chrY	7310800	7311461
chrY	7311467	7311782
chrY	7311827	7311879
chrY	7311989	7312558
chrY	7312629	7313036
chrY	7313686	7314363
chrY	7314709	7315317
chrY	7315329	7316569
chrY	7316587	7316588
chrY	7316644	7317025
chrY	7317042	7317062
chrY	7317065	7317066
chrY	7317191	7318490
chrY	7318504	7318601
chrY	7318662	7318820
chrY	7320579	7321844
chrY	7321855	7322539
chrY	7323098	7325638
chrY	7325648	7325657
chrY	7325713	7328027
chrY	7328028	7329247
chrY	7329378	7330187
chrY	7330356	7331113
chrY	7331215	7331216
chrY	7331257	7332682
chrY	7333058	7333059
chrY	7333150	7333202
chrY	7333209	7333267
chrY	7333268	7333880
chrY	7334208	7335598
chrY	7335750	7336263
chrY	7336333	7336683
chrY	7336688	7336915
chrY	7338963	7339754
chrY	7339897	7339970
chrY	7340175	7340208
chrY	7340242	7340243
chrY	7340388	7340998
chrY	7347813	7348456
chrY	7349248	7349301
chrY	7349303	7352963
chrY	7353004	7353005
chrY	7353189	7353193
chrY	7353194	7353236
chrY	7353400	7354619
chrY	7354702	7358076
chrY	7358077	7358082
chrY	7358314	7358315
chrY	7358325	7359700
chrY	7359804	7359908
chrY	7360076	7360455
chrY	7360824	7362048
chrY	7362049	7362052
chrY	7363826	7363827
chrY	7363890	7363891
chrY	7364062	7368825
chrY	7374758	7374817
chrY	7374833	7374834
chrY	7374845	7374846
chrY	7374902	7374911
chrY	7374926	7374927
chrY	7374928	7374929
chrY	7374955	7374956
chrY	7374961	7375428
chrY	7375429	7377437
chrY	7377553	7377639
chrY	7377640	7378467
chrY	7378482	7378483
chrY	7381891	7382399
chrY	7382551	7383611
chrY	7385949	7387418
chrY	7387434	7388349
chrY	7388350	7388701
chrY	7388787	7389020
chrY	7389172	7390009
chrY	7390766	7391747
chrY	7391756	7391757
chrY	7395205	7397624
chrY	7397707	7400273
chrY	7400277	7400278
chrY	7400280	7401140
chrY	7401141	7401179
chrY	7401180	7405011
chrY	7405016	7407136
chrY	7407357	7409408
chrY	7409808	7411341
chrY	7411342	7411385
chrY	7411548	7411637
chrY	7411641	7412836
chrY	7412850	7412859
chrY	7412860	7412865
chrY	7412929	7413965
chrY	7414324	7415515
chrY	7415516	7416537
chrY	7416817	7417561
chrY	7417565	7418390
chrY	7418417	7418448
chrY	7418712	7418755
chrY	7418756	7420362
chrY	7420365	7420461
chrY	7420750	7420770
chrY	7420771	7422132
chrY	7425323	7426237
chrY	7426238	7427893
chrY	7427894	7427895
chrY	7428392	7430445
chrY	7430796	7431550
chrY	7431749	7432150
chrY	7432549	7433300
chrY	7434169	7434770
chrY	7434969	7435470
chrY	7435519	7435920
chrY	7437599	7438100
chrY	7444219	7445070
chrY	7445219	7446270
chrY	7446369	7449835
chrY	7449919	7450670
chrY	7451539	7453540
chrY	7453589	7456640
chrY	7456801	7460190
chrY	7461389	7461740
chrY	7461789	7462540
chrY	7462689	7463790
chrY	7464089	7467940
chrY	7468039	7469060
chrY	7469062	7469290
chrY	7469439	7469690
chrY	7470039	7470640
chrY	7470739	7471124
chrY	7471134	7471240
chrY	7471489	7474090
chrY	7474139	7474293
chrY	7474294	7474340
chrY	7474439	7474990
chrY	7475289	7479352
chrY	7479382	7479383
chrY	7479384	7480540
chrY	7483239	7483540
chrY	7483689	7485190
chrY	7485289	7485909
chrY	7485929	7485930
chrY	7485934	7485935
chrY	7485936	7486440
chrY	7486549	7489300
chrY	7490829	7492730
chrY	7494549	7496150
chrY	7505289	7508340
chrY	7508389	7518490
chrY	7518539	7518890
chrY	7519000	7519059
chrY	7519205	7524654
chrY	7524766	7529464
chrY	7529467	7532298
chrY	7532304	7534435
chrY	7534436	7534443
chrY	7534684	7534812
chrY	7534815	7535918
chrY	7536527	7537969
chrY	7537980	7538895
chrY	7538898	7541102
chrY	7541549	7543878
chrY	7543901	7557980
chrY	7557981	7557994
chrY	7557995	7558001
chrY	7558002	7558026
chrY	7558027	7562193
chrY	7562194	7562250
chrY	7562253	7564127
chrY	7564213	7564219
chrY	7564347	7565015
chrY	7565016	7567937
chrY	7567997	7568002
chrY	7568003	7568845
chrY	7568857	7568861
chrY	7568868	7572765
chrY	7579090	7579091
chrY	7579105	7579553
chrY	7580116	7581909
chrY	7582038	7588540
chrY	7588541	7590503
chrY	7590920	7590947
chrY	7590948	7608383
chrY	7608470	7608540
chrY	7608542	7608557
chrY	7608558	7613828
chrY	7613921	7613951
chrY	7613952	7613966
chrY	7613988	7615136
chrY	7615418	7615425
chrY	7615426	7617632
chrY	7617721	7619057
chrY	7619105	7621186
chrY	7621976	7623439
chrY	7623443	7623516
chrY	7623672	7629718
chrY	7633224	7635814
chrY	7635975	7640945
chrY	7641098	7642946
chrY	7643173	7645128
chrY	7645388	7645389
chrY	7645510	7646522
chrY	7646720	7646724
chrY	7646725	7647372
chrY	7647375	7648988
chrY	7649249	7650247
chrY	7650601	7650602
chrY	7650603	7652260
chrY	7652279	7656676
chrY	7656948	7660016
chrY	7660017	7662673
chrY	7662773	7664210
chrY	7664823	7666211
chrY	7666215	7670361
chrY	7670368	7670623
chrY	7670948	7681899
chrY	7681900	7681924
chrY	7681927	7689939
chrY	7690119	7695676
chrY	7695717	7695726
chrY	7695750	7697265
chrY	7697347	7699166
chrY	7699425	7701787
chrY	7701819	7702345
chrY	7702346	7702361
chrY	7702371	7704544
chrY	7705405	7705581
chrY	7705709	7706307
chrY	7706458	7706465
chrY	7706466	7708816
chrY	7708938	7709085
chrY	7713442	7717479
chrY	7717480	7717634
chrY	7717635	7717638
chrY	7717639	7717732
chrY	7717733	7717736
chrY	7717737	7721282
chrY	7721316	7723592
chrY	7723733	7723805
chrY	7724574	7725768
chrY	7725812	7730470
chrY	7730471	7733453
chrY	7733626	7733653
chrY	7733654	7733686
chrY	7733687	7733758
chrY	7733759	7742614
chrY	7742615	7753099
chrY	7755278	7755319
chrY	7755320	7756245
chrY	7756343	7756425
chrY	7757334	7758209
chrY	7759300	7764424
chrY	7764437	7764460
chrY	7764506	7766678
chrY	7766680	7767585
chrY	7767586	7767824
chrY	7767827	7768825
chrY	7768861	7774136
chrY	7775077	7776480
chrY	7776503	7780674
chrY	7780726	7781685
chrY	7781686	7782970
chrY	7783279	7802962
chrY	7802965	7820913
chrY	7821295	7824754
chrY	7824921	7825616
chrY	7825617	7828943
chrY	7829016	7829017
chrY	7829758	7832066
chrY	7832072	7832145
chrY	7832146	7832170
chrY	7832171	7850290
chrY	7850291	7853113
chrY	7853221	7860066
chrY	7860067	7860140
chrY	7862202	7864124
chrY	7864402	7865986
chrY	7865996	7865997
chrY	7865998	7866019
chrY	7866152	7866161
chrY	7866390	7866598
chrY	7866679	7866768
chrY	7866769	7868975
chrY	7868976	7868992
chrY	7868993	7868994
chrY	7868995	7868997
chrY	7868999	7869004
chrY	7869006	7869007
chrY	7869008	7869009
chrY	7869010	7869013
chrY	7869018	7873803
chrY	7874077	7874764
chrY	7874887	7885342
chrY	7886380	7886381
chrY	7886564	7894605
chrY	7898713	7911172
chrY	7911182	7916946
chrY	7918526	7922358
chrY	7922392	7922561
chrY	7922564	7923701
chrY	7925259	7925833
chrY	7925834	7935619
chrY	7935896	7938160
chrY	7938161	7938855
chrY	7938856	7939256
chrY	7939523	7941712
chrY	7941756	7947051
chrY	7947060	7958476
chrY	7958503	7958504
chrY	7958509	7958515
chrY	7958531	7964552
chrY	7970435	7974760
chrY	7974761	7981873
chrY	7981874	7984381
chrY	7986460	7990131
chrY	7991230	7991365
chrY	7991376	7991392
chrY	7991424	7994108
chrY	7994109	7994137
chrY	7994411	7996031
chrY	7997003	8001925
chrY	8001927	8001938
chrY	8001997	8002418
chrY	8008074	8008191
chrY	8008195	8008850
chrY	8008860	8016961
chrY	8017002	8022710
chrY	8022711	8022758
chrY	8022761	8025155
chrY	8025158	8030020
chrY	8030021	8030022
chrY	8030023	8030025
chrY	8030026	8030027
chrY	8030033	8035988
chrY	8036158	8037748
chrY	8037749	8043099
chrY	8044619	8044636
chrY	8044637	8045327
chrY	8045357	8045358
chrY	8045448	8046345
chrY	8046346	8049629
chrY	8049631	8049667
chrY	8049712	8051850
chrY	8052061	8052155
chrY	8052693	8055902
chrY	8058635	8061666
chrY	8067483	8069957
chrY	8069960	8072268
chrY	8072271	8072299
chrY	8076247	8076694
chrY	8079590	8080094
chrY	8080737	8084307
chrY	8084332	8085238
chrY	8085708	8090751
chrY	8092229	8092658
chrY	8092659	8093285
chrY	8093307	8093311
chrY	8093316	8093342
chrY	8093360	8093386
chrY	8093387	8094346
chrY	8094879	8095224
chrY	8095660	8096619
chrY	8096653	8100478
chrY	8100680	8109827
chrY	8109828	8109832
chrY	8109989	8110625
chrY	8110626	8110638
chrY	8112619	8119244
chrY	8119262	8119317
chrY	8119357	8119427
chrY	8119531	8124908
chrY	8124924	8124935
chrY	8124938	8124941
chrY	8124942	8124943
chrY	8124944	8124945
chrY	8124946	8125061
chrY	8125062	8129260
chrY	8129268	8129274
chrY	8129305	8129323
chrY	8129324	8130411
chrY	8130412	8130591
chrY	8130597	8130624
chrY	8130698	8135576
chrY	8138102	8140308
chrY	8140538	8142688
chrY	8142822	8143991
chrY	8143994	8146199
chrY	8146200	8151525
chrY	8151582	8153573
chrY	8154058	8154059
chrY	8154176	8158822
chrY	8159585	8160232
chrY	8160271	8166627
chrY	8167910	8170353
chrY	8170536	8171686
chrY	8171723	8171725
chrY	8171726	8172653
chrY	8172687	8172708
chrY	8172710	8172711
chrY	8172713	8172715
chrY	8172716	8172718
chrY	8172719	8172722
chrY	8172724	8172726
chrY	8172727	8172734
chrY	8172812	8172814
chrY	8172815	8173687
chrY	8178907	8181213
chrY	8181419	8182205
chrY	8182209	8183587
chrY	8183588	8184324
chrY	8184343	8184620
chrY	8184696	8184699
chrY	8184737	8213964
chrY	8214306	8214357
chrY	8214377	8214883
chrY	8214884	8214958
chrY	8215012	8216425
chrY	8216426	8216430
chrY	8216431	8216435
chrY	8216436	8216438
chrY	8216554	8217928
chrY	8217942	8217949
chrY	8217971	8218013
chrY	8218023	8221228
chrY	8221232	8221331
chrY	8221332	8230335
chrY	8230510	8235386
chrY	8237540	8253541
chrY	8253779	8261227
chrY	8261228	8264541
chrY	8264548	8269586
chrY	8270021	8274079
chrY	8274093	8274128
chrY	8274129	8274132
chrY	8274150	8276160
chrY	8279957	8281594
chrY	8281698	8288634
chrY	8288894	8290653
chrY	8291059	8293012
chrY	8293915	8295435
chrY	8296971	8314116
chrY	8314287	8321535
chrY	8326447	8333583
chrY	8333584	8333624
chrY	8333638	8341713
chrY	8341771	8342933
chrY	8343292	8343770
chrY	8343893	8343894
chrY	8344068	8344122
chrY	8345855	8350472
chrY	8350531	8351541
chrY	8351702	8351742
chrY	8351743	8353154
chrY	8353269	8353348
chrY	8353349	8367619
chrY	8367620	8369565
chrY	8371752	8371796
chrY	8371841	8371846
chrY	8371847	8376319
chrY	8376367	8379155
chrY	8379256	8379438
chrY	8379759	8383925
chrY	8385459	8385526
chrY	8385586	8386097
chrY	8386181	8387565
chrY	8387570	8387573
chrY	8387578	8389611
chrY	8389694	8395720
chrY	8395780	8395781
chrY	8395782	8395783
chrY	8395784	8395789
chrY	8395818	8398537
chrY	8398540	8398813
chrY	8398894	8398895
chrY	8398909	8399017
chrY	8399321	8399330
chrY	8399368	8400900
chrY	8400904	8403263
chrY	8403264	8407278
chrY	8407299	8407300
chrY	8407405	8407429
chrY	8407430	8408369
chrY	8409323	8413070
chrY	8413071	8422869
chrY	8422870	8426377
chrY	8426378	8431214
chrY	8431231	8431607
chrY	8431608	8431642
chrY	8431723	8437586
chrY	8437612	8452119
chrY	8452148	8452192
chrY	8452195	8459579
chrY	8459582	8466149
chrY	8466150	8479381
chrY	8479399	8479417
chrY	8479535	8479594
chrY	8479595	8479597
chrY	8479598	8481053
chrY	8481494	8481782
chrY	8481994	8482000
chrY	8482001	8482002
chrY	8482003	8482004
chrY	8482007	8482011
chrY	8482012	8482014
chrY	8482017	8482019
chrY	8482028	8498109
chrY	8498113	8501348
chrY	8501448	8501449
chrY	8501466	8501471
chrY	8501473	8501474
chrY	8501476	8501584
chrY	8501665	8501689
chrY	8501697	8504198
chrY	8504201	8525163
chrY	8525318	8528900
chrY	8528903	8540615
chrY	8540616	8549032
chrY	8549035	8556057
chrY	8556058	8556073
chrY	8556355	8561376
chrY	8561377	8562865
chrY	8562868	8566852
chrY	8566853	8571150
chrY	8571155	8575984
chrY	8575996	8576005
chrY	8576008	8576009
chrY	8576010	8599677
chrY	8599680	8600008
chrY	8600009	8631438
chrY	8631439	8631458
chrY	8631459	8635919
chrY	8635920	8635961
chrY	8636110	8650022
chrY	8650043	8654130
chrY	8654131	8658336
chrY	8658395	8658924
chrY	8658979	8660271
chrY	8661580	8661638
chrY	8661825	8663709
chrY	8663711	8666749
chrY	8666750	8668287
chrY	8669827	8671222
chrY	8672040	8672915
chrY	8672923	8672961
chrY	8672962	8673011
chrY	8674159	8675116
chrY	8675131	8675140
chrY	8675142	8676943
chrY	8676952	8676974
chrY	8676977	8677002
chrY	8677039	8677943
chrY	8679527	8689391
chrY	8689412	8689414
chrY	8689417	8690255
chrY	8690675	8691902
chrY	8694268	8696094
chrY	8696097	8697294
chrY	8698030	8698697
chrY	8699830	8702810
chrY	8702813	8705852
chrY	8705972	8709861
chrY	8710115	8711950
chrY	8713212	8714999
chrY	8715003	8715004
chrY	8715083	8715092
chrY	8715201	8720071
chrY	8720694	8720699
chrY	8720728	8720729
chrY	8720732	8723628
chrY	8725436	8728143
chrY	8728149	8730838
chrY	8730839	8730888
chrY	8734435	8734842
chrY	8734843	8734849
chrY	8736980	8737778
chrY	8737937	8738926
chrY	8741756	8746275
chrY	8746276	8746284
chrY	8746383	8746392
chrY	8746393	8746989
chrY	8746990	8747696
chrY	8747697	8748383
chrY	8748402	8748403
chrY	8748481	8748645
chrY	8748915	8748973
chrY	8749124	8749168
chrY	8749169	8750558
chrY	8750559	8750617
chrY	8750671	8751076
chrY	8751083	8760537
chrY	8760540	8760547
chrY	8760548	8760554
chrY	8760555	8760557
chrY	8760646	8761472
chrY	8761473	8761482
chrY	8762051	8762066
chrY	8762067	8766389
chrY	8766390	8766416
chrY	8766453	8768489
chrY	8768617	8771293
chrY	8771315	8771332
chrY	8771333	8776609
chrY	8776797	8785667
chrY	8786865	8792907
chrY	8793076	8799293
chrY	8799294	8799606
chrY	8799607	8799704
chrY	8799705	8799709
chrY	8799743	8806260
chrY	8806331	8806905
chrY	8807681	8810237
chrY	8810238	8810259
chrY	8810301	8810505
chrY	8817051	8822302
chrY	8822692	8824060
chrY	8824066	8824085
chrY	8824125	8824231
chrY	8827327	8831176
chrY	8831201	8831204
chrY	8831205	8832691
chrY	8832716	8840522
chrY	8840778	8841026
chrY	8841065	8842354
chrY	8842469	8842471
chrY	8842487	8843641
chrY	8843653	8848103
chrY	8848488	8849680
chrY	8849710	8849791
chrY	8852160	8852586
chrY	8852604	8853414
chrY	8853508	8854111
chrY	8854412	8855273
chrY	8857025	8865738
chrY	8865957	8865965
chrY	8865966	8877295
chrY	8877304	8878789
chrY	8878901	8879540
chrY	8879615	8881144
chrY	8881148	8890986
chrY	8890989	8900990
chrY	8901424	8901985
chrY	8902073	8906800
chrY	8906999	8907400
chrY	8908149	8911350
chrY	8965059	8970842
chrY	8970843	8971260
chrY	8972849	8974200
chrY	8974349	8974375
chrY	8974382	8974385
chrY	8974412	8974700
chrY	8974749	8976793
chrY	8977070	8982989
chrY	8983070	8983099
chrY	8983175	8983290
chrY	8988701	8992722
chrY	8992725	9013042
chrY	9013202	9014255
chrY	9014332	9015249
chrY	9016031	9017813
chrY	9017815	9025029
chrY	9025541	9025941
chrY	9025947	9028893
chrY	9028896	9030129
chrY	9030368	9030404
chrY	9030425	9030427
chrY	9030428	9032106
chrY	9034712	9034726
chrY	9034727	9040090
chrY	9040298	9040470
chrY	9040480	9040627
chrY	9040628	9040629
chrY	9040950	9041061
chrY	9041098	9041103
chrY	9041109	9041126
chrY	9041131	9044101
chrY	9044106	9046791
chrY	9047830	9047850
chrY	9047851	9047862
chrY	9047867	9047960
chrY	9048213	9055505
chrY	9055532	9063206
chrY	9063875	9068954
chrY	9069019	9070030
chrY	9070136	9074106
chrY	9074109	9075053
chrY	9075365	9075891
chrY	9082347	9088826
chrY	9088827	9088843
chrY	9088844	9088850
chrY	9088851	9088887
chrY	9089123	9093341
chrY	9093348	9093411
chrY	9093438	9094226
chrY	9094230	9094246
chrY	9094698	9111582
chrY	9111625	9112011
chrY	9112013	9113754
chrY	9113764	9116674
chrY	9117310	9117316
chrY	9117333	9127625
chrY	9127710	9127713
chrY	9127725	9127744
chrY	9127746	9129907
chrY	9129937	9131165
chrY	9131166	9131176
chrY	9131177	9133752
chrY	9133755	9139892
chrY	9140291	9157900
chrY	9157949	9158700
chrY	9158749	9160300
chrY	9160349	9166250
chrY	9166399	9166427
chrY	9166450	9171150
chrY	9171599	9172350
chrY	9172399	9172400
chrY	9172449	9172750
chrY	9172849	9173000
chrY	9173249	9173500
chrY	9174149	9174150
chrY	9177099	9177300
chrY	9177949	9177979
chrY	9177980	9178077
chrY	9178443	9178598
chrY	9178780	9179097
chrY	9179108	9179110
chrY	9179118	9179120
chrY	9179437	9179530
chrY	9179531	9179551
chrY	9179552	9179603
chrY	9179631	9179788
chrY	9179929	9180181
chrY	9180768	9180770
chrY	9180771	9180913
chrY	9181043	9181099
chrY	9181103	9181187
chrY	9181476	9181655
chrY	9182599	9182650
chrY	9182699	9182700
chrY	9184199	9184840
chrY	9185502	9185770
chrY	9186065	9186252
chrY	9186253	9186273
chrY	9186749	9187210
chrY	9188470	9188500
chrY	9199849	9199931
chrY	9200217	9200218
chrY	9200219	9200268
chrY	9200269	9200271
chrY	9200274	9200277
chrY	9200635	9201100
chrY	9201149	9201234
chrY	9201434	9201500
chrY	9202349	9202412
chrY	9203499	9203568
chrY	9203849	9203850
chrY	9204567	9204650
chrY	9204749	9204900
chrY	9204949	9205057
chrY	9205092	9205130
chrY	9205154	9205263
chrY	9205524	9205579
chrY	9205583	9205584
chrY	9205661	9205750
chrY	9205799	9206536
chrY	9206826	9206981
chrY	9206982	9207167
chrY	9207169	9207498
chrY	9209879	9209990
chrY	9211399	9211431
chrY	9211432	9211550
chrY	9218389	9218490
chrY	9218539	9218540
chrY	9218589	9218690
chrY	9218739	9218920
chrY	9218921	9218922
chrY	9219110	9219245
chrY	9220089	9220132
chrY	9220133	9220141
chrY	9220142	9220155
chrY	9220156	9220160
chrY	9220161	9220399
chrY	9220400	9220690
chrY	9221539	9221640
chrY	9221989	9222176
chrY	9222939	9223290
chrY	9226649	9226750
chrY	9226849	9227000
chrY	9227599	9227822
chrY	9227823	9227928
chrY	9228999	9229000
chrY	9229049	9229050
chrY	9229099	9229350
chrY	9229399	9229600
chrY	9229699	9230000
chrY	9231049	9231550
chrY	9231749	9231838
chrY	9231839	9231863
chrY	9231864	9231986
chrY	9231987	9232050
chrY	9234449	9234650
chrY	9237649	9237650
chrY	9239299	9239349
chrY	9239350	9239400
chrY	9240149	9240237
chrY	9240402	9240690
chrY	9240833	9240836
chrY	9240837	9241300
chrY	9295649	9296500
chrY	9297549	9297950
chrY	9300009	9300160
chrY	9303049	9303150
chrY	9306549	9306700
chrY	9307199	9307400
chrY	9307449	9307634
chrY	9307635	9307911
chrY	9307912	9308000
chrY	9309599	9309900
chrY	9310399	9310550
chrY	9311099	9311207
chrY	9311208	9311382
chrY	9311383	9311500
chrY	9311599	9311750
chrY	9311849	9312057
chrY	9316199	9316400
chrY	9316449	9316850
chrY	9318049	9318400
chrY	9318999	9319181
chrY	9319331	9319350
chrY	9319699	9319700
chrY	9319749	9320326
chrY	9320327	9320453
chrY	9320454	9320477
chrY	9320478	9320500
chrY	9321649	9321850
chrY	9327759	9328060
chrY	9329575	9329862
chrY	9329863	9330100
chrY	9330649	9330900
chrY	9339969	9340206
chrY	9340207	9340314
chrY	9340404	9340451
chrY	9340452	9340453
chrY	9340645	9340720
chrY	9340869	9340929
chrY	9341248	9341270
chrY	9349549	9349800
chrY	9349849	9349850
chrY	9349949	9350416
chrY	9350949	9351094
chrY	9351095	9351150
chrY	9352979	9353230
chrY	9354279	9354380
chrY	9360949	9361050
chrY	9361099	9361193
chrY	9361194	9361500
chrY	9364549	9364700
chrY	9368099	9368325
chrY	9368326	9368329
chrY	9368330	9368410
chrY	9368411	9368450
chrY	9369549	9369750
chrY	9370549	9370664
chrY	9370782	9370800
chrY	9371149	9371385
chrY	9371386	9371450
chrY	9371549	9371954
chrY	9371964	9372134
chrY	9372135	9372200
chrY	9372249	9372250
chrY	9372399	9372400
chrY	9372449	9372450
chrY	9372799	9372960
chrY	9374649	9377950
chrY	9378099	9378500
chrY	9378549	9381000
chrY	9381212	9381900
chrY	9381999	9382100
chrY	9385949	9386100
chrY	9386199	9397940
chrY	9398162	9398220
chrY	9398221	9402445
chrY	9403267	9408437
chrY	9414642	9416652
chrY	9416995	9418243
chrY	9418247	9418925
chrY	9418996	9419033
chrY	9419042	9420315
chrY	9420399	9421095
chrY	9421320	9422993
chrY	9423029	9423975
chrY	9423978	9424415
chrY	9424612	9424614
chrY	9424617	9424618
chrY	9424624	9426801
chrY	9426802	9426843
chrY	9426866	9427483
chrY	9427674	9427688
chrY	9427691	9427790
chrY	9434477	9436678
chrY	9437378	9437395
chrY	9437396	9438066
chrY	9438232	9439875
chrY	9439876	9440218
chrY	9441554	9442113
chrY	9442125	9442126
chrY	9442298	9444481
chrY	9444482	9444532
chrY	9444544	9444545
chrY	9444986	9446140
chrY	9446269	9451245
chrY	9451250	9451358
chrY	9451359	9451360
chrY	9451610	9456605
chrY	9456654	9456678
chrY	9456684	9457134
chrY	9457246	9459872
chrY	9459874	9460923
chrY	9460924	9460951
chrY	9462969	9465070
chrY	9465369	9465770
chrY	9465869	9468120
chrY	9468169	9471570
chrY	9474683	9475270
chrY	9475649	9477400
chrY	9479549	9481006
chrY	9481044	9481048
chrY	9481052	9481900
chrY	9482599	9483350
chrY	9483549	9485800
chrY	9485893	9486050
chrY	9486549	9486900
chrY	9487649	9488150
chrY	9488549	9490400
chrY	9490579	9490780
chrY	9490979	9491880
chrY	9493679	9494430
chrY	9494549	9497350
chrY	9500179	9500880
chrY	9502589	9503740
chrY	9504039	9505390
chrY	9505549	9505850
chrY	9506599	9507700
chrY	9509923	9511250
chrY	9512099	9512350
chrY	9512449	9512497
chrY	9512549	9512900
chrY	9515199	9515500
chrY	9515649	9516750
chrY	9516999	9517200
chrY	9517589	9519790
chrY	9519839	9519840
chrY	9519889	9519940
chrY	9520089	9520107
[truncated: 8,982 more rows]
