# Supplementary material for: Deep Phylogenetic Analysis of Haplogroup G1 Provides Estimates of SNP and STR Mutation Rates on the Human Y-Chromosome and Reveals Migrations of Iranic Speakers
Source: PLoS One. 2015 Apr 7;10(4):e0122968. doi: 10.1371/journal.pone.0122968 (PMC4388827; doi:10.1371/journal.pone.0122968)
Supplement: S1 Data — (ZIP) [file pone.0122968.s001.zip › Armenian3_confidence_regions.bed]

chrY	2649862	2651063
chrY	2651312	2651813
chrY	2652062	2654963
chrY	2655000	2665410
chrY	2665944	2666514
chrY	2666551	2666554
chrY	2666640	2667364
chrY	2667373	2668924
chrY	2669040	2669762
chrY	2681250	2682737
chrY	2682789	2682790
chrY	2683436	2683998
chrY	2683999	2684006
chrY	2684750	2685577
chrY	2685834	2686435
chrY	2686438	2688071
chrY	2688072	2688570
chrY	2689390	2689464
chrY	2689466	2689470
chrY	2689501	2689502
chrY	2689675	2693287
chrY	2693288	2693308
chrY	2693387	2695267
chrY	2695268	2695471
chrY	2695593	2696382
chrY	2696442	2696449
chrY	2696582	2697394
chrY	2699743	2701041
chrY	2701055	2701125
chrY	2701126	2701145
chrY	2701424	2703525
chrY	2703527	2706707
chrY	2706754	2706763
chrY	2706784	2708111
chrY	2708686	2708712
chrY	2708722	2711904
chrY	2711905	2717052
chrY	2717142	2717308
chrY	2717309	2718880
chrY	2719085	2721907
chrY	2722021	2722035
chrY	2722036	2724298
chrY	2724299	2724306
chrY	2724409	2729634
chrY	2730138	2738408
chrY	2738409	2738679
chrY	2738892	2740270
chrY	2740273	2740274
chrY	2740483	2740486
chrY	2740487	2740488
chrY	2740496	2741101
chrY	2741105	2741175
chrY	2741236	2744749
chrY	2745730	2745747
chrY	2746115	2746174
chrY	2746175	2746801
chrY	2746802	2746805
chrY	2746836	2746837
chrY	2746838	2747786
chrY	2747787	2747803
chrY	2747884	2750716
chrY	2750717	2750718
chrY	2750719	2750720
chrY	2750721	2750722
chrY	2750724	2750726
chrY	2750727	2750729
chrY	2750731	2750732
chrY	2750875	2752397
chrY	2752398	2752606
chrY	2752648	2752649
chrY	2752659	2752664
chrY	2752671	2753781
chrY	2753782	2753820
chrY	2753866	2755374
chrY	2755449	2757618
chrY	2757619	2758163
chrY	2758807	2758827
chrY	2758828	2759432
chrY	2760105	2762114
chrY	2762136	2762700
chrY	2762701	2762704
chrY	2762705	2763657
chrY	2763671	2763699
chrY	2763700	2763773
chrY	2763774	2763901
chrY	2763903	2766767
chrY	2766814	2767686
chrY	2767976	2768038
chrY	2774118	2774698
chrY	2774699	2774704
chrY	2774706	2774707
chrY	2775456	2778419
chrY	2778570	2783512
chrY	2783513	2783535
chrY	2783598	2783657
chrY	2783658	2784215
chrY	2784288	2784289
chrY	2784495	2784529
chrY	2784530	2785150
chrY	2785422	2785973
chrY	2787373	2787399
chrY	2787411	2788191
chrY	2788192	2788272
chrY	2788329	2788330
chrY	2793114	2794960
chrY	2795108	2795116
chrY	2795117	2795553
chrY	2795559	2795564
chrY	2795604	2798710
chrY	2798712	2799477
chrY	2799483	2799524
chrY	2799566	2803315
chrY	2803431	2803432
chrY	2803433	2803435
chrY	2803436	2803437
chrY	2803438	2803439
chrY	2803442	2803443
chrY	2803449	2803450
chrY	2803451	2803507
chrY	2803920	2803921
chrY	2803962	2804038
chrY	2804039	2804040
chrY	2804041	2806030
chrY	2806033	2806077
chrY	2806078	2806122
chrY	2806176	2806231
chrY	2806251	2806704
chrY	2806755	2809630
chrY	2809636	2810427
chrY	2810435	2812829
chrY	2812830	2813603
chrY	2813786	2814841
chrY	2814970	2817035
chrY	2817224	2817884
chrY	2817891	2818085
chrY	2818181	2824454
chrY	2824478	2824484
chrY	2824503	2824725
chrY	2824726	2824736
chrY	2824737	2825246
chrY	2825318	2832820
chrY	2832970	2833232
chrY	2833431	2835688
chrY	2835718	2835753
chrY	2835761	2835774
chrY	2835795	2836464
chrY	2836471	2839844
chrY	2840064	2842210
chrY	2842213	2842311
chrY	2842312	2842948
chrY	2842949	2842951
chrY	2842952	2842961
chrY	2843168	2843823
chrY	2843949	2843950
chrY	2843994	2843995
chrY	2844006	2844253
chrY	2844350	2845050
chrY	2845060	2845061
chrY	2845278	2845727
chrY	2845822	2847250
chrY	2847319	2850857
chrY	2850858	2852473
chrY	2852652	2853311
chrY	2853420	2853434
chrY	2853614	2853655
chrY	2853656	2854741
chrY	2854887	2854888
chrY	2854921	2855392
chrY	2855552	2856426
chrY	2859128	2859987
chrY	2859988	2860036
chrY	2860037	2860038
chrY	2860040	2860046
chrY	2860047	2860055
chrY	2860277	2861402
chrY	2861478	2865635
chrY	2865681	2865682
chrY	2866814	2866845
chrY	2866846	2873834
chrY	2873836	2876823
chrY	2876893	2877984
chrY	2877985	2881293
chrY	2881366	2881367
chrY	2881440	2881576
chrY	2881577	2884130
chrY	2884178	2884797
chrY	2884835	2884855
chrY	2884868	2884869
chrY	2884884	2885071
chrY	2885072	2885398
chrY	2885787	2885796
chrY	2885819	2888789
chrY	2888801	2888802
chrY	2888807	2888808
chrY	2888853	2888854
chrY	2888857	2888858
chrY	2888859	2888866
chrY	2888870	2892566
chrY	2892567	2892584
chrY	2892739	2895029
chrY	2900890	2901464
chrY	2901594	2903243
chrY	2903244	2905827
chrY	2905975	2906621
chrY	2907130	2908927
chrY	2908928	2908937
chrY	2909267	2909599
chrY	2909609	2914850
chrY	2914899	2914900
chrY	2925929	2926230
chrY	2970909	2971110
chrY	2974489	2975390
chrY	2980430	2980656
chrY	2980755	2981056
chrY	3011755	3012006
chrY	3012205	3012206
chrY	3012255	3012356
chrY	3015959	3016210
chrY	3060399	3060950
chrY	3073889	3074590
chrY	3078579	3079280
chrY	3092109	3092410
chrY	3148169	3148370
chrY	3158999	3164400
chrY	3164749	3164850
chrY	3178359	3178660
chrY	3250799	3251250
chrY	3251349	3251700
chrY	3274947	3275198
chrY	3284309	3284505
chrY	3284654	3284905
chrY	3343413	3343630
chrY	3366719	3366920
chrY	3388709	3388960
chrY	3405569	3407670
chrY	3409199	3409450
chrY	3436559	3436860
chrY	3544720	3544744
chrY	3544745	3544888
chrY	3544937	3545438
chrY	3546087	3546242
chrY	3546249	3546328
chrY	3546329	3546388
chrY	3592799	3593050
chrY	3593249	3593250
chrY	3593299	3593950
chrY	3621455	3622056
chrY	3680463	3680764
chrY	3680931	3681214
chrY	3704709	3705010
chrY	3712339	3714890
chrY	3714939	3716090
chrY	3716189	3720140
chrY	3720189	3721190
chrY	3849559	3849810
chrY	3851869	3852120
chrY	3876132	3876470
chrY	3876519	3876870
chrY	3987239	3987540
chrY	4002499	4002697
chrY	4002698	4002800
chrY	4049229	4049380
chrY	4070289	4070490
chrY	4077820	4078371
chrY	4093569	4093820
chrY	4113133	4113135
chrY	4113136	4114451
chrY	4114456	4114580
chrY	4201179	4201480
chrY	4229569	4229870
chrY	4242999	4243172
chrY	4243175	4243550
chrY	4257049	4257300
chrY	4261929	4262230
chrY	4271969	4272220
chrY	4282166	4282169
chrY	4282186	4282410
chrY	4293089	4293390
chrY	4351629	4352630
chrY	4352829	4352830
chrY	4352879	4353630
chrY	4371179	4371730
chrY	4388777	4389373
chrY	4438059	4438360
chrY	4472560	4472720
chrY	4472721	4472747
chrY	4472748	4472761
chrY	4509579	4509830
chrY	4553989	4554380
chrY	4567219	4567670
chrY	4567869	4568120
chrY	4580709	4582160
chrY	4703197	4703420
chrY	4740482	4740683
chrY	4769622	4770239
chrY	4770252	4770384
chrY	4780076	4780927
chrY	4862026	4862270
chrY	4862919	4863070
chrY	4872045	4872296
chrY	4872802	4873546
chrY	4874360	4874629
chrY	4874976	4875127
chrY	4888699	4889200
chrY	4889449	4889750
chrY	4899247	4899498
chrY	4899747	4899998
chrY	4919619	4919920
chrY	4925428	4925879
chrY	4928934	4929170
chrY	4929469	4929720
chrY	4929869	4930170
chrY	4931572	4931846
chrY	4957178	4957479
chrY	4969339	4969840
chrY	5059720	5059950
chrY	5060263	5060850
chrY	5185577	5185628
chrY	5185629	5185778
chrY	5185877	5185878
chrY	5185927	5186178
chrY	5204699	5204877
chrY	5204880	5205000
chrY	5246825	5247126
chrY	5263757	5264052
chrY	5275008	5275259
chrY	5317111	5317362
chrY	5317411	5317412
chrY	5317561	5318112
chrY	5446559	5446810
chrY	5459359	5459610
chrY	5494759	5495060
chrY	5601192	5601430
chrY	5612809	5613260
chrY	5674805	5675234
chrY	5690259	5690460
chrY	5690559	5690810
chrY	5708589	5708840
chrY	5727529	5727830
chrY	5816989	5817290
chrY	5851469	5851770
chrY	5852669	5853370
chrY	5858589	5858890
chrY	5864102	5864590
chrY	5873819	5874020
chrY	5910478	5910645
chrY	5910801	5911045
chrY	5999638	5999939
chrY	6000088	6000589
chrY	6000788	6001239
chrY	6063559	6063960
chrY	6092448	6092690
chrY	6102469	6105699
chrY	6105700	6105820
chrY	6106119	6106133
chrY	6106134	6106345
chrY	6106347	6106628
chrY	6106629	6106895
chrY	6106896	6107137
chrY	6107138	6107470
chrY	6107869	6107899
chrY	6108001	6113970
chrY	6114219	6114270
chrY	6115312	6115313
chrY	6115316	6115520
chrY	6116969	6117014
chrY	6117015	6117020
chrY	6117272	6117273
chrY	6117277	6117420
chrY	6118928	6118930
chrY	6119342	6119670
chrY	6119719	6119820
chrY	6120181	6120620
chrY	6120982	6121470
chrY	6123419	6123435
chrY	6124069	6124570
chrY	6124967	6124968
chrY	6124969	6125020
chrY	6125069	6125114
chrY	6125543	6125752
chrY	6125867	6125870
chrY	6125919	6126092
chrY	6126093	6126203
chrY	6126204	6126320
chrY	6126369	6126520
chrY	6126569	6126570
chrY	6127735	6127754
chrY	6128357	6128429
chrY	6128671	6128883
chrY	6129018	6129467
chrY	6129688	6129869
chrY	6129870	6130170
chrY	6130319	6130432
chrY	6130433	6130470
chrY	6131412	6131418
chrY	6131422	6131470
chrY	6134839	6138990
chrY	6139039	6141513
chrY	6141514	6141540
chrY	6141639	6144440
chrY	6144889	6146351
chrY	6146400	6147440
chrY	6147662	6148540
chrY	6148739	6149379
chrY	6149382	6149590
chrY	6150042	6150063
chrY	6150064	6154835
chrY	6154836	6155140
chrY	6155389	6156740
chrY	6162919	6163570
chrY	6165509	6168310
chrY	6168549	6173028
chrY	6173045	6173700
chrY	6173749	6173773
chrY	6176754	6177460
chrY	6177659	6179346
chrY	6179354	6179363
chrY	6179364	6179365
chrY	6179407	6179412
chrY	6179419	6179433
chrY	6179435	6179466
chrY	6179482	6179560
chrY	6179933	6182926
chrY	6182927	6183210
chrY	6183259	6185360
chrY	6185549	6190642
chrY	6190643	6192200
chrY	6193649	6193900
chrY	6194799	6195000
chrY	6195099	6195115
chrY	6195155	6195174
chrY	6195181	6196500
chrY	6201089	6202040
chrY	6205722	6213410
chrY	6213459	6213460
chrY	6213680	6215060
chrY	6216406	6217140
chrY	6217264	6217440
chrY	6220136	6220420
chrY	6221069	6223020
chrY	6223145	6224420
chrY	6224549	6224717
chrY	6224718	6225989
chrY	6225990	6226000
chrY	6226049	6226200
chrY	6226299	6231250
chrY	6231299	6231900
chrY	6233092	6234920
chrY	6235549	6237000
chrY	6238063	6239360
chrY	6240068	6242787
chrY	6242826	6246750
chrY	6247579	6249030
chrY	6249279	6249380
chrY	6249619	6250707
chrY	6250708	6251370
chrY	6252209	6252215
chrY	6252216	6252501
chrY	6252528	6253390
chrY	6253949	6255350
chrY	6255649	6255900
chrY	6258990	6260400
chrY	6260549	6260950
chrY	6261959	6264460
chrY	6264509	6266060
chrY	6266549	6266650
chrY	6266699	6266709
chrY	6266710	6266715
chrY	6266764	6267700
chrY	6267749	6268750
chrY	6268799	6270400
chrY	6270619	6274420
chrY	6274969	6275420
chrY	6275569	6277720
chrY	6277769	6282803
chrY	6282847	6285420
chrY	6285846	6287030
chrY	6287079	6287380
chrY	6288569	6288720
chrY	6288869	6290420
chrY	6290579	6292030
chrY	6292609	6293310
chrY	6293359	6295813
chrY	6295933	6295949
chrY	6295950	6296960
chrY	6297849	6298650
chrY	6301846	6304230
chrY	6304699	6304850
chrY	6304899	6304907
chrY	6304955	6306400
chrY	6307699	6310850
chrY	6310899	6311250
chrY	6311899	6319750
chrY	6319849	6322071
chrY	6322072	6322400
chrY	6323938	6323944
chrY	6323945	6327020
chrY	6327219	6327220
chrY	6327269	6327370
chrY	6327549	6328500
chrY	6329335	6330100
chrY	6330149	6330225
chrY	6330231	6334050
chrY	6334589	6336624
chrY	6336756	6338090
chrY	6338239	6338440
chrY	6338559	6338821
chrY	6338822	6339884
chrY	6339887	6339905
chrY	6339906	6340060
chrY	6340309	6340410
chrY	6340549	6340831
chrY	6340839	6342250
chrY	6342299	6342300
chrY	6342942	6344170
chrY	6344219	6344232
chrY	6344234	6344298
chrY	6344299	6346020
chrY	6346319	6347420
chrY	6347519	6347720
chrY	6347769	6347770
chrY	6347819	6350615
chrY	6350769	6351870
chrY	6352119	6352420
chrY	6359202	6359570
chrY	6359679	6363520
chrY	6363669	6364970
chrY	6366639	6367340
chrY	6370269	6373970
chrY	6375780	6375791
chrY	6375792	6375805
chrY	6375806	6375819
chrY	6375825	6380852
chrY	6380853	6381760
chrY	6381809	6381810
chrY	6381859	6381893
chrY	6381894	6384160
chrY	6384809	6386065
chrY	6386084	6386093
chrY	6386094	6386102
chrY	6386103	6388342
chrY	6388343	6388513
chrY	6388514	6392560
chrY	6395139	6398590
chrY	6398689	6400840
chrY	6401789	6401977
chrY	6401978	6401990
chrY	6425039	6426840
chrY	6426989	6428540
chrY	6428589	6429440
chrY	6435314	6435590
chrY	6461069	6461370
chrY	6464979	6465230
chrY	6478699	6479000
chrY	6512359	6513310
chrY	6513359	6513360
chrY	6513409	6513410
chrY	6513459	6514010
chrY	6548788	6549430
chrY	6592539	6592615
chrY	6592616	6593140
chrY	6593689	6595240
chrY	6595289	6595890
chrY	6619771	6621317
chrY	6621318	6621319
chrY	6621321	6621347
chrY	6626966	6630507
chrY	6630513	6630527
chrY	6630528	6630529
chrY	6630657	6630658
chrY	6630705	6631184
chrY	6631187	6633087
chrY	6633132	6634099
chrY	6634332	6637114
chrY	6643016	6644597
chrY	6644598	6644717
chrY	6644954	6645429
chrY	6645538	6645650
chrY	6646804	6646881
chrY	6646884	6647905
chrY	6648667	6651384
chrY	6651678	6652514
chrY	6652541	6652547
chrY	6652567	6654147
chrY	6654148	6654165
chrY	6655072	6663053
chrY	6666328	6667311
chrY	6667632	6671109
chrY	6671785	6674557
chrY	6674757	6674828
chrY	6674856	6674858
chrY	6674859	6674867
chrY	6674868	6674929
chrY	6674930	6675843
chrY	6675846	6682052
chrY	6688798	6689690
chrY	6689691	6689706
chrY	6689711	6689750
chrY	6689866	6690090
chrY	6694798	6698793
chrY	6699162	6700796
chrY	6700806	6705346
chrY	6705347	6705353
chrY	6705354	6708969
chrY	6714900	6717896
chrY	6717922	6720389
chrY	6731381	6731382
chrY	6731412	6732406
chrY	6732671	6732679
chrY	6732680	6734701
chrY	6734702	6734708
chrY	6734709	6734713
chrY	6734714	6734716
chrY	6734717	6734720
chrY	6734748	6734757
chrY	6734806	6734873
chrY	6734874	6736332
chrY	6736343	6744482
chrY	6744612	6744618
chrY	6744619	6744646
chrY	6744647	6747022
chrY	6748053	6748728
chrY	6752597	6755761
chrY	6756940	6757694
chrY	6757803	6759189
chrY	6759211	6762770
chrY	6762913	6763768
chrY	6763771	6763772
chrY	6763992	6765063
chrY	6765064	6765538
chrY	6765574	6765575
chrY	6766033	6766034
chrY	6766068	6767669
chrY	6767680	6767694
chrY	6767695	6767701
chrY	6767942	6768762
chrY	6768763	6769883
chrY	6774086	6774139
chrY	6774385	6774803
chrY	6774807	6775321
chrY	6775381	6775382
chrY	6775443	6775870
chrY	6776410	6778578
chrY	6778579	6778580
chrY	6778581	6778586
chrY	6778587	6778588
chrY	6778642	6778813
chrY	6779133	6779466
chrY	6779480	6779548
chrY	6779549	6780615
chrY	6780799	6782600
chrY	6782616	6784358
chrY	6784717	6786529
chrY	6786736	6786853
chrY	6787111	6787344
chrY	6787452	6789310
chrY	6789311	6790022
chrY	6791590	6791657
chrY	6791842	6792511
chrY	6792561	6793487
chrY	6793606	6795170
chrY	6795377	6796923
chrY	6796934	6796981
chrY	6796982	6797299
chrY	6797300	6798685
chrY	6799306	6800941
chrY	6800944	6801106
chrY	6801155	6801159
chrY	6801181	6803810
chrY	6804019	6806754
chrY	6807317	6807798
chrY	6808170	6808561
chrY	6808614	6809198
chrY	6809394	6809421
chrY	6809422	6814673
chrY	6814674	6816521
chrY	6816783	6818859
chrY	6822659	6825306
chrY	6825940	6826654
chrY	6826710	6826711
chrY	6830640	6831134
chrY	6831156	6831158
chrY	6831383	6831904
chrY	6831914	6831917
chrY	6831918	6831929
chrY	6833405	6834115
chrY	6834118	6835509
chrY	6835663	6835664
chrY	6835672	6839618
chrY	6839724	6840752
chrY	6840803	6847121
chrY	6847122	6847816
chrY	6848016	6854342
chrY	6854369	6854378
chrY	6854425	6855322
chrY	6855324	6855326
chrY	6855327	6855330
chrY	6855332	6855333
chrY	6855335	6855338
chrY	6855339	6855345
chrY	6855522	6856620
chrY	6856646	6856665
chrY	6856672	6856827
chrY	6856856	6858626
chrY	6858627	6858631
chrY	6858635	6858637
chrY	6858814	6861230
chrY	6861239	6861545
chrY	6861591	6861900
chrY	6861901	6862071
chrY	6862072	6862082
chrY	6862100	6862124
chrY	6862164	6862446
chrY	6862447	6863818
chrY	6863821	6865340
chrY	6865342	6866462
chrY	6866465	6867680
chrY	6867683	6868823
chrY	6868824	6868879
chrY	6868880	6868881
chrY	6868903	6868904
chrY	6868908	6868909
chrY	6868999	6869557
chrY	6869619	6873288
chrY	6873328	6873357
chrY	6873360	6874572
chrY	6874577	6874597
chrY	6874671	6874691
chrY	6874715	6875577
chrY	6875584	6877955
chrY	6877989	6878009
chrY	6878010	6878103
chrY	6878104	6878765
chrY	6878778	6878779
chrY	6878781	6878782
chrY	6878800	6878859
chrY	6878890	6881014
chrY	6882491	6882644
chrY	6882645	6882647
chrY	6882649	6884236
chrY	6884353	6884373
chrY	6884374	6886748
chrY	6886803	6886833
chrY	6886841	6886842
chrY	6886847	6886848
chrY	6886850	6886851
chrY	6886871	6886872
chrY	6886966	6886967
chrY	6886981	6891755
chrY	6892691	6895044
chrY	6895047	6895051
chrY	6895052	6898783
chrY	6898801	6898809
chrY	6898820	6899682
chrY	6899713	6900974
chrY	6903856	6907389
chrY	6907390	6907392
chrY	6907393	6910434
chrY	6910570	6911127
chrY	6911128	6911139
chrY	6911563	6912713
chrY	6912718	6913717
chrY	6913755	6915843
chrY	6917839	6918300
chrY	6918315	6918418
chrY	6918516	6918517
chrY	6918518	6918519
chrY	6918520	6918522
chrY	6918531	6918532
chrY	6918535	6919414
chrY	6919418	6919426
chrY	6919430	6920624
chrY	6920836	6921831
chrY	6921920	6922435
chrY	6923215	6924975
chrY	6925011	6925012
chrY	6925018	6925019
chrY	6925098	6925101
chrY	6925102	6925627
chrY	6925745	6925890
chrY	6930918	6931459
chrY	6931486	6931513
chrY	6931514	6931518
chrY	6931519	6933327
chrY	6933344	6934564
chrY	6934934	6935379
chrY	6935446	6941484
chrY	6941487	6942674
chrY	6942817	6943951
chrY	6943974	6943988
chrY	6943995	6944842
chrY	6944986	6945973
chrY	6946014	6948136
chrY	6948137	6948138
chrY	6948529	6948536
chrY	6948544	6948545
chrY	6948546	6948547
chrY	6948549	6952428
chrY	6952452	6953233
chrY	6953473	6954812
chrY	6955301	6956439
chrY	6956538	6956552
chrY	6956597	6957108
chrY	6957109	6957117
chrY	6957118	6957537
chrY	6957764	6957803
chrY	6957818	6959814
chrY	6959860	6959869
chrY	6959877	6965732
chrY	6965745	6967830
chrY	6967891	6971580
chrY	6971581	6971649
chrY	6971659	6971660
chrY	6971663	6971664
chrY	6971831	6972612
chrY	6972622	6975265
chrY	6975294	6975295
chrY	6975325	6975914
chrY	6975939	6975940
chrY	6977665	6978027
chrY	6978533	6979843
chrY	6979846	6980089
chrY	6980092	6981058
chrY	6981074	6981133
chrY	6981379	6983623
chrY	6984797	6984844
chrY	6984845	6992429
chrY	6992596	6995104
chrY	6995143	6995145
chrY	6995146	6996479
chrY	6996827	6997322
chrY	6997343	6997350
chrY	6997398	6997930
chrY	7008550	7008644
chrY	7008659	7008662
chrY	7008700	7008703
chrY	7008866	7009186
chrY	7009187	7009246
chrY	7009252	7009278
chrY	7009309	7011406
chrY	7011677	7012238
chrY	7012768	7013262
chrY	7013263	7013265
chrY	7013266	7013271
chrY	7013272	7013278
chrY	7013286	7013345
chrY	7013346	7013356
chrY	7013357	7013412
chrY	7013643	7014216
chrY	7014220	7014221
chrY	7014310	7014319
chrY	7014320	7015163
chrY	7017293	7017830
chrY	7017879	7017880
chrY	7018079	7018880
chrY	7019379	7020130
chrY	7020289	7020292
chrY	7020298	7020430
chrY	7030049	7030050
chrY	7030099	7030300
chrY	7031199	7032300
chrY	7032399	7033150
chrY	7033671	7035664
chrY	7035716	7035718
chrY	7035772	7038314
chrY	7038320	7038321
chrY	7038655	7039145
chrY	7045816	7048014
chrY	7048581	7050114
chrY	7050342	7052982
chrY	7053014	7053043
chrY	7053044	7053358
chrY	7053367	7053649
chrY	7054362	7058202
chrY	7063965	7070268
chrY	7070270	7073742
chrY	7073806	7074545
chrY	7074547	7074963
chrY	7074973	7075958
chrY	7076662	7078193
chrY	7078444	7079223
chrY	7079307	7080155
chrY	7080189	7080198
chrY	7080243	7080268
chrY	7080273	7080693
chrY	7081889	7082690
chrY	7083119	7083752
chrY	7083961	7084153
chrY	7084155	7084305
chrY	7084529	7085165
chrY	7085200	7085201
chrY	7085208	7085224
chrY	7087048	7087823
chrY	7088085	7088090
chrY	7088270	7088330
chrY	7088656	7090577
chrY	7091363	7092313
chrY	7092382	7092388
chrY	7092478	7092545
chrY	7092582	7093076
chrY	7093716	7094315
chrY	7095237	7096679
chrY	7096689	7097291
chrY	7099090	7099100
chrY	7099370	7099775
chrY	7099776	7099822
chrY	7102611	7103332
chrY	7103333	7103342
chrY	7103541	7104936
chrY	7105189	7106220
chrY	7106460	7107012
chrY	7107013	7107021
chrY	7107636	7107647
chrY	7107648	7108190
chrY	7109581	7110362
chrY	7111911	7111929
chrY	7111930	7112474
chrY	7112484	7112486
chrY	7112487	7113244
chrY	7113246	7113713
chrY	7115599	7115900
chrY	7116149	7116250
chrY	7123809	7124360
chrY	7124409	7124560
chrY	7124609	7124910
chrY	7125109	7125160
chrY	7125209	7125210
chrY	7125259	7125860
chrY	7126009	7126510
chrY	7126659	7126960
chrY	7127000	7127230
chrY	7128342	7129863
chrY	7129881	7129901
chrY	7129947	7131161
chrY	7131283	7131351
chrY	7131352	7131387
chrY	7131389	7131396
chrY	7131397	7131747
chrY	7132951	7132966
chrY	7132967	7134031
chrY	7135494	7136923
chrY	7136924	7136929
chrY	7136930	7136934
chrY	7136938	7136939
chrY	7136944	7136945
chrY	7137135	7137269
chrY	7137270	7137336
chrY	7137341	7137350
chrY	7137363	7138255
chrY	7139311	7139320
chrY	7139405	7139421
chrY	7139422	7139430
chrY	7139431	7139815
chrY	7139816	7140200
chrY	7141119	7141720
chrY	7143599	7143850
chrY	7144097	7145608
chrY	7145689	7146301
chrY	7146303	7146770
chrY	7146796	7148097
chrY	7150824	7152519
chrY	7153014	7153860
chrY	7153915	7154516
chrY	7157231	7158029
chrY	7158063	7158994
chrY	7159326	7160325
chrY	7160968	7160975
chrY	7161028	7161513
chrY	7161516	7161656
chrY	7161714	7162124
chrY	7162128	7162164
chrY	7162184	7162185
chrY	7162860	7162962
chrY	7163267	7163355
chrY	7163356	7163361
chrY	7163362	7163387
chrY	7163451	7164112
chrY	7164116	7164117
chrY	7164596	7164619
chrY	7164620	7165288
chrY	7165290	7165291
chrY	7165295	7165296
chrY	7167490	7167656
chrY	7167775	7167790
chrY	7167791	7169803
chrY	7170865	7171930
chrY	7171948	7171949
chrY	7171956	7171957
chrY	7171980	7171991
chrY	7172037	7172299
chrY	7172716	7172717
chrY	7172733	7174369
chrY	7174370	7174372
chrY	7176105	7176869
chrY	7176888	7176889
chrY	7176920	7176922
chrY	7176923	7176942
chrY	7176977	7176978
chrY	7177045	7177111
chrY	7177112	7179893
chrY	7180075	7180076
chrY	7180136	7181774
chrY	7181775	7181778
chrY	7181779	7181787
chrY	7181794	7181795
chrY	7182285	7182889
chrY	7183037	7183080
chrY	7183081	7183583
chrY	7183679	7183680
chrY	7185639	7186138
chrY	7186824	7187584
chrY	7187586	7187775
chrY	7187776	7187777
chrY	7187778	7187779
chrY	7187780	7187781
chrY	7187811	7188222
chrY	7188618	7188619
chrY	7188700	7188711
chrY	7188714	7188723
chrY	7188724	7190546
chrY	7190652	7191716
chrY	7191759	7191995
chrY	7192153	7193658
chrY	7193693	7194626
chrY	7194629	7195226
chrY	7195282	7196098
chrY	7196517	7197152
chrY	7197212	7197223
chrY	7197224	7197232
chrY	7197362	7197366
chrY	7197594	7197598
chrY	7197599	7197600
chrY	7197601	7199331
chrY	7199342	7199344
chrY	7199345	7199347
chrY	7199348	7199387
chrY	7199388	7199389
chrY	7199390	7199391
chrY	7199433	7199448
chrY	7199462	7199580
chrY	7202183	7202192
chrY	7202250	7203632
chrY	7203754	7203769
chrY	7203770	7204770
chrY	7205021	7205551
chrY	7205645	7206704
chrY	7206922	7208113
chrY	7208593	7209174
chrY	7209395	7209885
chrY	7211431	7213422
chrY	7213458	7214205
chrY	7214554	7216570
chrY	7216571	7216576
chrY	7216705	7217189
chrY	7217190	7217191
chrY	7218408	7219058
chrY	7219063	7220851
chrY	7220869	7221299
chrY	7223537	7224056
chrY	7224341	7225357
chrY	7225777	7228159
chrY	7228516	7228523
chrY	7228524	7228583
chrY	7229241	7231059
chrY	7231532	7231538
chrY	7231553	7231586
chrY	7231587	7232990
chrY	7233155	7234227
chrY	7234228	7234229
chrY	7234339	7234909
chrY	7235363	7235387
chrY	7235423	7235816
chrY	7235940	7236446
chrY	7238404	7238870
chrY	7243827	7246174
chrY	7246175	7248102
chrY	7248669	7250403
chrY	7250545	7252201
chrY	7252403	7253685
chrY	7259162	7263774
chrY	7264849	7269328
chrY	7269401	7269652
chrY	7269653	7269682
chrY	7269988	7269996
chrY	7269997	7270327
chrY	7270481	7270488
chrY	7270489	7272937
chrY	7272997	7273004
chrY	7273020	7274960
chrY	7277589	7281001
chrY	7281002	7281746
chrY	7282433	7284314
chrY	7284351	7285044
chrY	7285614	7286747
chrY	7286984	7287003
chrY	7287004	7287017
chrY	7287018	7287757
chrY	7288281	7291082
chrY	7291084	7294417
chrY	7294813	7295830
chrY	7301690	7301691
chrY	7301704	7302376
chrY	7302464	7303167
chrY	7304750	7305648
chrY	7305649	7305664
chrY	7305705	7305710
chrY	7305712	7305713
chrY	7305714	7305722
chrY	7305723	7305758
chrY	7305772	7306351
chrY	7306757	7307657
chrY	7307675	7307676
chrY	7308371	7309144
chrY	7309145	7309150
chrY	7310009	7310391
chrY	7310392	7310393
chrY	7310394	7310395
chrY	7310397	7310398
chrY	7310400	7310406
chrY	7310409	7310411
chrY	7310683	7310760
chrY	7310800	7311045
chrY	7311195	7311461
chrY	7311467	7311518
chrY	7311520	7311619
chrY	7311620	7311621
chrY	7311622	7311683
chrY	7311709	7311716
chrY	7311980	7312568
chrY	7312660	7313073
chrY	7313074	7313181
chrY	7313704	7313763
chrY	7313764	7314280
chrY	7314689	7315265
chrY	7315266	7316552
chrY	7316587	7316588
chrY	7316676	7317102
chrY	7317226	7317227
chrY	7317247	7318490
chrY	7318504	7318656
chrY	7318662	7318820
chrY	7320373	7320374
chrY	7320544	7320568
chrY	7320569	7321427
chrY	7321450	7321465
chrY	7321468	7321852
chrY	7321881	7322539
chrY	7323049	7324759
chrY	7324791	7325604
chrY	7325727	7325756
chrY	7325757	7328029
chrY	7328030	7329261
chrY	7329387	7329392
chrY	7329393	7330174
chrY	7330272	7331121
chrY	7331318	7331358
chrY	7331359	7332603
chrY	7333176	7333223
chrY	7333224	7334006
chrY	7334060	7334096
chrY	7334279	7335493
chrY	7335764	7336161
chrY	7336167	7336173
chrY	7336234	7336683
chrY	7336688	7336954
chrY	7338965	7338976
chrY	7338977	7339749
chrY	7339806	7339807
chrY	7339808	7339970
chrY	7340175	7340233
chrY	7340423	7340424
chrY	7340430	7340431
chrY	7340445	7340446
chrY	7340449	7340450
chrY	7340469	7340887
chrY	7347840	7348445
chrY	7349306	7352995
chrY	7353004	7353005
chrY	7353200	7353236
chrY	7353400	7354686
chrY	7354745	7354757
chrY	7354773	7354779
chrY	7354783	7355966
chrY	7355967	7355968
chrY	7355988	7356267
chrY	7356377	7358082
chrY	7358356	7359694
chrY	7360155	7360467
chrY	7360879	7361449
chrY	7361452	7362066
chrY	7363760	7363780
chrY	7364062	7366417
chrY	7366497	7368809
chrY	7374758	7374832
chrY	7374833	7374834
chrY	7374894	7374895
chrY	7374951	7374989
chrY	7374990	7375428
chrY	7375429	7377405
chrY	7377406	7377432
chrY	7377545	7377549
chrY	7377639	7378347
chrY	7381885	7382420
chrY	7382443	7382490
chrY	7382491	7382508
chrY	7382509	7382529
chrY	7382532	7382547
chrY	7382549	7382657
chrY	7382660	7383621
chrY	7383634	7383663
chrY	7383664	7383668
chrY	7385996	7386365
chrY	7386370	7387420
chrY	7387444	7388349
chrY	7388350	7388743
chrY	7388824	7388845
chrY	7389271	7389961
chrY	7390708	7391866
chrY	7395268	7396374
chrY	7396377	7397624
chrY	7397742	7400155
chrY	7400317	7402106
chrY	7402122	7405011
chrY	7405020	7407099
chrY	7407336	7409466
chrY	7409827	7411370
chrY	7411378	7411382
chrY	7411383	7411389
chrY	7411390	7411414
chrY	7411419	7411513
chrY	7411514	7412491
chrY	7412492	7413343
chrY	7413471	7414017
chrY	7414018	7414025
chrY	7414277	7415530
chrY	7415538	7415543
chrY	7415545	7415548
chrY	7415550	7415559
chrY	7415563	7416517
chrY	7416843	7417543
chrY	7417544	7417985
chrY	7417989	7417997
chrY	7418024	7418318
chrY	7418816	7420362
chrY	7420365	7420401
chrY	7420776	7422111
chrY	7425359	7425360
chrY	7425363	7426212
chrY	7426299	7426314
chrY	7426315	7427880
chrY	7428399	7429951
chrY	7429963	7429972
chrY	7429991	7430389
chrY	7430765	7431550
chrY	7431749	7432150
chrY	7432549	7433300
chrY	7434169	7434770
chrY	7434969	7435470
chrY	7435519	7435920
chrY	7437599	7438100
chrY	7444219	7445070
chrY	7445219	7446270
chrY	7446369	7449827
chrY	7449926	7450670
chrY	7451539	7453540
chrY	7453589	7456640
chrY	7456789	7460190
chrY	7461408	7461740
chrY	7461789	7462540
chrY	7462711	7463790
chrY	7464089	7467940
chrY	7468039	7468100
chrY	7468108	7469290
chrY	7469495	7469690
chrY	7470039	7470640
chrY	7470739	7471240
chrY	7471489	7474090
chrY	7474139	7474293
chrY	7474294	7474340
chrY	7474439	7474990
chrY	7475289	7475290
chrY	7475295	7479319
chrY	7479401	7479402
chrY	7479409	7480540
chrY	7483239	7483540
chrY	7483689	7485190
chrY	7485289	7485909
chrY	7485910	7485911
chrY	7485914	7486087
chrY	7486090	7486440
chrY	7486549	7487969
chrY	7488011	7488017
chrY	7488018	7488039
chrY	7488040	7488041
chrY	7488042	7489300
chrY	7490829	7492730
chrY	7494549	7496150
chrY	7505289	7508340
chrY	7508389	7518490
chrY	7518539	7518890
chrY	7519000	7519014
chrY	7519196	7519206
chrY	7519207	7524581
chrY	7524582	7524614
chrY	7524786	7525478
chrY	7525479	7525483
chrY	7525484	7529464
chrY	7529467	7529560
chrY	7529561	7529563
chrY	7529564	7532284
chrY	7532314	7534392
chrY	7534393	7534425
chrY	7534426	7534429
chrY	7534430	7534431
chrY	7534432	7534435
chrY	7534436	7534440
chrY	7534441	7534442
chrY	7534684	7535845
chrY	7536431	7536478
chrY	7536479	7536509
chrY	7536510	7536580
chrY	7536582	7536586
chrY	7536587	7537960
chrY	7537972	7538895
chrY	7538897	7541097
chrY	7541545	7557675
chrY	7557681	7564106
chrY	7564384	7567879
chrY	7568011	7572700
chrY	7579090	7579091
chrY	7579093	7579523
chrY	7580180	7581924
chrY	7581931	7581934
chrY	7582038	7582039
chrY	7582041	7582106
chrY	7582110	7588540
chrY	7588541	7590477
chrY	7590834	7603197
chrY	7603198	7603225
chrY	7603259	7608354
chrY	7608361	7608388
chrY	7608451	7609070
chrY	7609074	7613814
chrY	7613834	7613882
chrY	7614040	7615124
chrY	7615427	7615441
chrY	7615442	7617608
chrY	7617762	7621110
chrY	7622027	7623542
chrY	7623543	7623545
chrY	7623546	7623597
chrY	7623598	7623615
chrY	7623665	7626176
chrY	7626177	7626178
chrY	7626204	7626213
chrY	7626238	7629756
chrY	7633233	7633744
chrY	7633778	7633791
chrY	7633792	7633797
chrY	7633798	7635788
chrY	7635945	7636462
chrY	7636470	7636471
chrY	7636472	7636487
chrY	7636510	7638740
chrY	7638772	7638788
chrY	7638790	7640912
chrY	7641034	7642871
chrY	7643260	7643579
chrY	7643583	7645065
chrY	7645066	7645094
chrY	7645423	7645425
chrY	7645447	7645449
chrY	7645462	7646416
chrY	7646419	7646485
chrY	7646781	7646825
chrY	7646856	7649001
chrY	7649211	7649212
chrY	7649251	7650135
chrY	7650677	7652341
chrY	7652347	7656659
chrY	7657065	7662646
chrY	7662822	7663523
chrY	7663524	7663539
chrY	7663540	7664182
chrY	7664183	7664236
chrY	7664254	7664263
chrY	7664819	7670622
chrY	7670909	7681820
chrY	7681821	7681859
chrY	7681860	7681869
chrY	7681910	7681915
chrY	7681920	7681921
chrY	7681922	7681924
chrY	7681925	7689922
chrY	7690180	7695692
chrY	7695697	7695698
chrY	7695826	7695832
chrY	7695852	7697189
chrY	7697190	7697195
chrY	7697221	7697222
chrY	7697244	7697290
chrY	7697345	7699226
chrY	7699449	7699821
chrY	7699869	7700600
chrY	7700624	7700665
chrY	7700686	7701805
chrY	7702011	7702316
chrY	7702336	7703916
chrY	7703917	7703936
chrY	7703954	7704489
chrY	7705405	7705581
chrY	7705709	7706310
chrY	7706562	7707232
chrY	7707233	7707601
chrY	7707676	7708810
chrY	7708871	7709085
chrY	7713389	7717277
chrY	7717298	7717631
chrY	7717632	7717728
chrY	7717729	7717732
chrY	7717733	7717736
chrY	7717737	7717877
chrY	7717940	7719498
chrY	7719499	7719508
chrY	7719523	7721167
chrY	7721418	7723476
chrY	7723482	7723486
chrY	7723512	7723513
chrY	7723733	7723805
chrY	7724549	7725743
chrY	7725915	7733467
chrY	7733673	7733686
chrY	7733687	7752972
chrY	7752979	7752982
chrY	7752989	7752990
chrY	7755265	7756276
chrY	7757338	7758086
chrY	7759319	7761232
chrY	7761260	7764415
chrY	7764512	7764560
chrY	7764582	7767824
chrY	7767825	7768920
chrY	7768921	7768930
chrY	7769016	7774130
chrY	7775077	7776472
chrY	7776473	7777058
chrY	7777129	7781615
chrY	7781633	7781685
chrY	7781686	7782854
chrY	7783078	7783079
chrY	7783102	7783103
chrY	7783233	7791831
chrY	7791832	7802962
chrY	7802963	7820888
chrY	7821342	7824673
chrY	7824958	7825346
chrY	7825396	7828960
chrY	7829775	7832071
chrY	7832072	7832170
chrY	7832171	7832342
chrY	7832402	7837400
chrY	7837440	7853225
chrY	7853265	7860040
chrY	7862271	7864086
chrY	7864345	7864972
chrY	7864987	7865996
chrY	7866010	7866017
chrY	7866390	7866582
chrY	7866808	7867043
chrY	7867056	7867067
chrY	7867089	7867879
chrY	7867880	7869135
chrY	7869136	7871402
chrY	7871492	7873730
chrY	7874152	7874692
chrY	7874871	7880583
chrY	7880586	7885338
chrY	7886535	7894654
chrY	7898713	7902710
chrY	7902713	7916907
chrY	7918531	7922358
chrY	7922390	7923638
chrY	7925250	7925943
chrY	7925944	7926010
chrY	7926032	7933610
chrY	7933741	7933791
chrY	7933792	7935584
chrY	7935832	7935833
chrY	7935834	7935836
chrY	7935837	7935840
chrY	7935841	7935843
chrY	7935845	7935846
chrY	7935848	7935851
chrY	7935852	7935875
chrY	7935876	7938822
chrY	7938823	7938825
chrY	7938826	7939287
chrY	7939524	7939698
chrY	7939709	7939733
chrY	7939755	7939770
chrY	7939773	7939779
chrY	7939780	7941757
chrY	7941758	7942541
chrY	7942647	7947083
chrY	7947091	7947115
chrY	7947116	7953353
chrY	7953357	7957026
chrY	7957124	7958432
chrY	7958551	7964567
chrY	7970458	7984366
chrY	7986460	7986584
chrY	7986594	7986604
chrY	7986605	7989213
chrY	7989334	7990047
chrY	7991230	7991319
chrY	7991320	7991365
chrY	7991376	7991385
chrY	7991424	7992352
chrY	7992373	7994129
chrY	7994444	7995942
chrY	7997035	8001925
chrY	8002059	8002388
chrY	8008197	8008803
chrY	8008860	8008869
chrY	8008871	8016492
chrY	8016565	8016616
chrY	8016638	8016929
chrY	8017050	8027776
chrY	8027784	8027785
chrY	8027786	8027787
chrY	8027788	8027794
chrY	8027795	8027796
chrY	8027797	8027800
chrY	8027801	8027807
chrY	8027809	8027810
chrY	8027811	8030030
chrY	8030033	8035937
chrY	8035962	8035966
chrY	8035967	8036005
chrY	8036062	8040144
chrY	8040159	8043163
chrY	8044674	8046411
chrY	8046494	8048556
chrY	8048562	8049567
chrY	8049641	8051839
chrY	8052073	8052155
chrY	8052711	8056050
chrY	8056092	8056093
chrY	8058601	8058640
chrY	8058641	8061638
chrY	8067538	8069136
chrY	8069137	8069160
chrY	8069177	8069958
chrY	8069960	8070102
chrY	8070172	8072247
chrY	8076213	8076664
chrY	8079603	8080094
chrY	8080713	8085284
chrY	8085713	8090762
chrY	8092195	8092664
chrY	8092794	8093335
chrY	8093387	8093403
chrY	8093423	8094373
chrY	8094891	8095198
chrY	8095687	8100528
chrY	8100529	8100536
chrY	8100643	8108356
chrY	8108359	8109742
chrY	8109750	8109777
chrY	8109778	8109832
chrY	8109999	8110504
chrY	8110519	8110520
chrY	8112666	8112678
chrY	8112679	8119155
chrY	8119393	8119405
chrY	8119449	8125058
chrY	8125059	8125061
chrY	8125062	8129234
chrY	8129238	8129250
chrY	8129251	8129259
chrY	8129302	8129324
chrY	8129325	8130450
chrY	8130626	8130672
chrY	8130683	8135511
chrY	8138178	8140601
chrY	8140606	8142733
chrY	8142884	8142885
chrY	8142886	8143503
chrY	8143596	8143991
chrY	8143993	8146116
chrY	8146117	8146160
chrY	8146235	8146255
chrY	8146312	8146390
chrY	8146391	8147213
chrY	8147257	8151543
chrY	8151566	8151595
chrY	8151627	8151644
chrY	8151645	8153428
chrY	8153429	8153438
chrY	8154058	8154059
chrY	8154170	8156533
chrY	8156618	8158815
chrY	8159558	8160172
chrY	8160229	8163139
chrY	8163140	8163142
chrY	8163143	8164924
chrY	8165026	8166594
chrY	8167962	8169409
chrY	8169454	8170355
chrY	8170368	8170379
chrY	8170467	8170468
chrY	8170503	8171708
chrY	8171709	8171790
chrY	8171905	8172661
chrY	8172687	8172707
chrY	8172786	8172803
chrY	8172805	8173760
chrY	8178685	8178789
chrY	8178875	8178981
chrY	8178982	8181213
chrY	8181401	8184324
chrY	8184343	8184573
chrY	8184776	8213915
chrY	8214382	8214883
chrY	8214884	8214900
chrY	8215071	8216441
chrY	8216638	8218013
chrY	8218019	8218070
chrY	8218071	8221228
chrY	8221232	8227107
chrY	8227184	8227185
chrY	8227190	8228472
chrY	8228492	8230309
chrY	8230597	8230841
chrY	8230925	8232083
chrY	8232133	8232141
chrY	8232205	8235468
chrY	8237492	8238280
chrY	8238397	8241973
chrY	8241976	8244005
chrY	8244008	8253532
chrY	8253789	8255893
chrY	8255905	8255906
chrY	8255938	8261161
chrY	8261192	8261193
chrY	8261196	8261221
chrY	8261224	8264465
chrY	8264585	8264591
chrY	8264592	8269642
chrY	8270053	8276160
chrY	8280092	8281563
chrY	8281639	8281791
chrY	8281796	8283853
chrY	8283867	8283869
chrY	8283870	8288624
chrY	8288815	8290732
chrY	8291124	8291133
chrY	8291134	8291136
chrY	8291137	8293017
chrY	8293824	8293848
chrY	8293849	8293919
chrY	8293930	8295453
chrY	8296964	8314118
chrY	8314299	8316207
chrY	8316211	8321435
chrY	8321436	8321459
chrY	8321460	8321487
chrY	8326488	8329819
chrY	8329847	8333480
chrY	8333485	8341751
chrY	8341771	8342915
chrY	8343222	8343780
chrY	8343799	8343820
chrY	8343852	8343868
chrY	8343893	8343894
chrY	8344109	8344122
chrY	8345929	8345934
chrY	8345935	8349197
chrY	8349215	8349238
chrY	8349375	8350266
chrY	8350281	8350284
chrY	8350293	8350689
chrY	8350690	8351607
chrY	8351608	8353102
chrY	8353377	8361903
chrY	8361918	8361927
chrY	8361950	8367619
chrY	8367620	8369544
chrY	8369545	8369547
chrY	8371786	8376211
chrY	8376403	8377909
chrY	8377913	8379516
chrY	8379517	8379518
chrY	8379832	8382179
chrY	8382255	8383870
chrY	8385654	8386074
chrY	8386084	8387531
chrY	8387538	8387539
chrY	8387552	8387565
chrY	8387593	8389602
chrY	8389603	8389610
chrY	8389614	8389617
chrY	8389618	8389619
chrY	8389721	8395739
chrY	8395741	8398839
chrY	8398843	8398857
chrY	8398879	8398990
chrY	8399030	8399047
chrY	8399162	8399313
chrY	8399329	8399337
chrY	8399342	8400900
chrY	8400902	8403199
chrY	8403251	8403252
chrY	8403253	8403258
chrY	8403261	8403263
chrY	8403264	8407304
chrY	8407400	8408392
chrY	8409329	8413070
chrY	8413071	8422310
chrY	8422329	8422869
chrY	8422872	8425698
chrY	8425699	8426377
chrY	8426378	8431209
chrY	8431229	8431512
chrY	8431566	8431603
chrY	8431604	8431660
chrY	8431661	8441077
chrY	8441141	8445025
chrY	8445028	8452130
chrY	8452139	8452212
chrY	8452213	8462064
chrY	8462068	8466149
chrY	8466150	8468361
chrY	8468362	8479432
chrY	8479434	8479435
chrY	8479436	8479453
chrY	8479591	8479594
chrY	8479601	8481062
chrY	8481405	8481789
chrY	8481790	8481800
chrY	8482061	8498109
chrY	8498113	8501464
chrY	8501468	8501689
chrY	8501697	8513469
chrY	8513470	8513489
chrY	8513490	8513518
chrY	8513519	8513529
chrY	8513530	8525288
chrY	8525292	8525306
chrY	8525311	8540632
chrY	8540652	8556109
chrY	8556320	8556330
chrY	8556336	8556358
chrY	8556368	8558530
chrY	8558533	8561376
chrY	8561377	8562865
chrY	8562869	8566708
chrY	8566709	8566727
chrY	8566728	8566791
chrY	8566830	8566843
chrY	8566873	8568465
chrY	8568469	8571150
chrY	8571154	8575984
chrY	8575991	8587773
chrY	8587774	8589663
chrY	8589716	8589735
chrY	8589736	8589738
chrY	8589739	8600008
chrY	8600009	8629495
chrY	8629496	8631424
chrY	8631425	8631426
chrY	8631427	8631429
chrY	8631446	8635936
chrY	8636007	8636033
chrY	8636060	8636876
chrY	8636891	8637489
chrY	8637558	8638782
chrY	8638785	8649414
chrY	8649415	8649420
chrY	8649427	8649810
chrY	8649811	8649812
chrY	8649813	8650022
chrY	8650043	8654084
chrY	8654126	8655506
chrY	8655592	8658234
chrY	8658337	8660273
chrY	8661580	8666723
chrY	8666726	8668232
chrY	8669807	8671151
chrY	8672078	8672812
chrY	8672945	8672998
chrY	8673003	8673110
chrY	8674268	8674679
chrY	8674753	8675081
chrY	8675131	8676921
chrY	8677022	8677915
chrY	8679544	8689418
chrY	8689425	8690237
chrY	8690238	8690239
chrY	8690240	8690241
chrY	8690242	8690249
chrY	8690481	8691885
chrY	8691886	8691892
chrY	8694216	8694275
chrY	8694276	8697314
chrY	8697967	8697968
chrY	8697999	8698620
chrY	8699827	8703059
chrY	8703098	8703149
chrY	8703150	8704183
chrY	8704318	8705798
chrY	8705954	8705970
chrY	8705971	8706867
chrY	8706904	8709833
chrY	8709838	8709839
chrY	8709840	8709862
chrY	8710174	8711976
chrY	8713144	8713691
chrY	8713723	8713792
chrY	8713816	8714936
chrY	8714996	8715023
chrY	8715106	8718237
chrY	8718297	8718330
chrY	8718331	8720050
chrY	8720696	8723613
chrY	8725366	8725381
chrY	8725382	8728103
chrY	8728283	8730917
chrY	8734424	8734859
chrY	8736975	8737833
chrY	8737855	8737860
chrY	8737935	8738892
chrY	8741758	8746266
chrY	8746506	8746507
chrY	8746510	8746824
chrY	8746907	8746989
chrY	8746990	8747696
chrY	8747697	8748322
chrY	8748451	8748645
chrY	8748915	8748992
chrY	8748993	8749007
chrY	8749143	8749150
chrY	8749214	8761348
chrY	8761382	8761391
chrY	8761993	8762026
chrY	8762036	8762186
chrY	8762187	8766326
chrY	8766435	8768386
chrY	8768617	8771255
chrY	8771335	8773243
chrY	8773253	8773262
chrY	8773277	8774528
chrY	8774657	8774716
chrY	8774722	8776591
chrY	8776795	8785660
chrY	8785661	8785662
chrY	8785663	8785682
chrY	8786804	8790130
chrY	8790154	8790156
chrY	8790186	8791655
chrY	8791658	8792950
chrY	8792952	8792954
chrY	8793051	8793053
chrY	8793056	8798991
chrY	8798992	8799211
chrY	8799229	8799231
chrY	8799234	8799517
chrY	8799775	8806265
chrY	8806278	8806491
chrY	8806512	8806513
chrY	8806516	8806518
chrY	8806536	8806848
chrY	8807681	8810505
chrY	8817089	8817093
chrY	8817094	8817117
chrY	8817119	8817121
chrY	8817122	8817125
chrY	8817126	8817129
chrY	8817130	8817135
chrY	8817137	8817145
chrY	8817146	8822297
chrY	8822509	8824156
chrY	8827321	8831187
chrY	8831207	8831237
chrY	8831264	8840560
chrY	8840561	8840642
chrY	8840654	8840911
chrY	8840924	8842239
chrY	8842240	8842277
chrY	8842287	8842309
chrY	8842440	8842452
chrY	8842482	8842943
chrY	8842946	8843594
chrY	8843668	8848101
chrY	8848104	8848210
chrY	8848488	8849655
chrY	8849661	8849736
chrY	8852184	8852514
chrY	8852616	8853372
chrY	8853498	8854069
chrY	8854426	8855243
chrY	8857018	8865737
chrY	8865959	8865997
chrY	8865998	8870041
chrY	8870046	8878761
chrY	8879011	8881059
chrY	8881063	8881144
chrY	8881148	8897226
chrY	8897228	8897234
chrY	8897235	8897241
chrY	8897243	8900997
chrY	8901413	8901980
chrY	8902113	8906495
chrY	8906496	8906800
chrY	8906999	8907400
chrY	8908149	8911350
chrY	8965059	8971260
chrY	8972849	8974200
chrY	8974349	8974385
chrY	8974399	8974700
chrY	8974749	8976929
chrY	8976953	8976996
chrY	8977067	8982989
chrY	8983175	8983290
chrY	8988681	8992866
chrY	8992872	8992881
chrY	8992884	8992893
chrY	8992897	9013067
chrY	9013230	9014259
chrY	9014260	9015170
chrY	9015983	9017813
chrY	9017816	9025077
chrY	9025529	9025915
chrY	9026044	9028893
chrY	9028896	9029735
chrY	9029736	9030074
chrY	9030347	9030397
chrY	9030398	9030404
chrY	9030425	9030427
chrY	9030428	9032206
chrY	9034712	9040075
chrY	9040441	9040470
chrY	9040480	9040642
chrY	9041088	9041111
chrY	9041134	9046862
chrY	9048202	9048563
chrY	9048596	9048618
chrY	9048655	9048681
chrY	9048691	9055293
chrY	9055294	9055367
chrY	9055368	9055390
chrY	9055534	9063176
chrY	9063910	9068984
chrY	9069050	9070124
chrY	9070125	9073348
chrY	9073350	9075172
chrY	9075296	9075879
chrY	9082405	9088811
chrY	9089184	9092577
chrY	9092611	9093318
chrY	9093382	9093383
chrY	9093386	9093412
chrY	9093442	9094244
chrY	9094682	9097970
chrY	9097981	9098047
chrY	9098048	9103533
chrY	9103534	9104435
chrY	9104448	9112011
chrY	9112015	9116610
chrY	9117203	9129955
chrY	9130016	9130018
chrY	9130039	9139877
chrY	9140299	9140531
chrY	9140536	9140576
chrY	9140580	9157900
chrY	9157949	9158700
chrY	9158749	9160300
chrY	9160349	9166250
chrY	9166400	9166430
chrY	9166465	9166472
chrY	9166474	9171150
chrY	9171599	9172350
chrY	9172399	9172400
chrY	9172449	9172750
chrY	9172849	9173000
chrY	9173249	9173500
chrY	9174149	9174150
chrY	9177099	9177300
chrY	9177894	9177900
chrY	9177949	9177950
chrY	9177951	9177979
chrY	9177980	9178100
chrY	9178439	9178604
chrY	9178773	9179097
chrY	9179098	9179134
chrY	9179135	9179137
chrY	9179141	9179143
chrY	9179146	9179148
chrY	9179233	9179266
chrY	9179431	9179530
[truncated: 9,534 more rows]
