# Supplementary material for: Deep Phylogenetic Analysis of Haplogroup G1 Provides Estimates of SNP and STR Mutation Rates on the Human Y-Chromosome and Reveals Migrations of Iranic Speakers
Source: PLoS One. 2015 Apr 7;10(4):e0122968. doi: 10.1371/journal.pone.0122968 (PMC4388827; doi:10.1371/journal.pone.0122968)
Supplement: S1 Data — (ZIP) [file pone.0122968.s001.zip › Armenian4_confidence_regions.bed]

chrY	2649862	2651063
chrY	2651312	2651319
chrY	2651321	2651813
chrY	2652062	2654963
chrY	2655000	2665335
chrY	2665336	2665408
chrY	2665904	2666635
chrY	2666636	2666652
chrY	2666653	2668933
chrY	2668939	2668940
chrY	2668952	2668953
chrY	2669074	2669075
chrY	2669099	2669730
chrY	2681126	2681322
chrY	2681325	2682721
chrY	2683453	2683471
chrY	2683472	2684007
chrY	2684773	2685547
chrY	2685841	2686505
chrY	2686553	2686555
chrY	2686556	2686984
chrY	2687006	2687880
chrY	2687904	2688566
chrY	2689390	2689502
chrY	2689688	2691732
chrY	2691795	2691796
chrY	2691800	2693245
chrY	2693378	2695522
chrY	2695584	2696390
chrY	2696391	2696394
chrY	2696395	2696398
chrY	2696402	2697337
chrY	2699603	2699604
chrY	2699613	2700292
chrY	2700294	2701112
chrY	2701428	2702322
chrY	2702323	2703525
chrY	2703527	2706726
chrY	2706746	2706841
chrY	2706843	2708053
chrY	2708686	2713183
chrY	2713186	2718875
chrY	2719071	2721876
chrY	2721879	2721990
chrY	2721991	2724720
chrY	2724744	2728242
chrY	2728263	2729590
chrY	2730142	2738689
chrY	2738690	2738701
chrY	2739013	2740378
chrY	2740431	2740432
chrY	2740454	2741101
chrY	2741104	2744757
chrY	2746090	2747780
chrY	2747825	2750740
chrY	2750741	2750744
chrY	2750745	2750746
chrY	2750747	2750749
chrY	2750783	2750797
chrY	2750809	2750813
chrY	2750862	2750863
chrY	2750864	2752608
chrY	2752648	2752649
chrY	2752655	2752676
chrY	2752677	2752679
chrY	2752698	2753067
chrY	2753085	2753086
chrY	2753095	2753096
chrY	2753133	2753753
chrY	2753760	2753776
chrY	2753856	2753869
chrY	2753870	2753871
chrY	2753907	2753908
chrY	2753909	2755389
chrY	2755407	2755446
chrY	2755500	2755542
chrY	2755543	2758186
chrY	2758840	2759440
chrY	2759441	2759457
chrY	2759458	2759470
chrY	2760069	2760070
chrY	2760071	2762031
chrY	2762076	2762077
chrY	2762088	2762089
chrY	2762171	2762204
chrY	2762207	2762704
chrY	2762705	2763692
chrY	2763762	2763767
chrY	2763768	2763901
chrY	2763903	2767758
chrY	2767921	2768038
chrY	2774118	2774682
chrY	2775468	2777828
chrY	2777831	2778423
chrY	2778581	2778582
chrY	2778586	2778604
chrY	2778605	2778637
chrY	2778658	2778683
chrY	2778698	2783480
chrY	2783665	2784125
chrY	2784288	2784289
chrY	2784549	2785201
chrY	2785428	2785964
chrY	2787387	2788300
chrY	2793112	2794931
chrY	2795055	2795573
chrY	2795669	2799585
chrY	2799590	2799604
chrY	2799605	2803361
chrY	2803379	2803569
chrY	2803697	2804112
chrY	2804159	2806030
chrY	2806034	2806077
chrY	2806078	2806102
chrY	2806116	2806132
chrY	2806261	2809615
chrY	2809645	2810432
chrY	2810433	2810434
chrY	2810435	2811411
chrY	2811469	2812767
chrY	2812777	2812809
chrY	2812810	2812813
chrY	2812814	2812838
chrY	2812839	2812843
chrY	2812922	2813657
chrY	2813701	2813720
chrY	2813726	2813753
chrY	2813757	2814846
chrY	2814995	2817012
chrY	2817013	2817035
chrY	2817036	2817037
chrY	2817038	2817041
chrY	2817042	2817044
chrY	2817045	2817046
chrY	2817047	2817050
chrY	2817051	2817056
chrY	2817058	2817082
chrY	2817270	2817857
chrY	2817863	2817869
chrY	2817879	2818143
chrY	2818235	2819960
chrY	2819964	2820009
chrY	2820086	2821210
chrY	2821252	2821258
chrY	2821262	2821377
chrY	2821380	2824424
chrY	2824471	2824479
chrY	2824496	2824502
chrY	2824539	2824736
chrY	2824737	2825203
chrY	2825326	2827909
chrY	2827912	2832820
chrY	2832935	2833250
chrY	2833372	2834860
chrY	2834861	2834868
chrY	2834871	2835607
chrY	2835610	2836387
chrY	2836388	2836401
chrY	2836414	2836425
chrY	2836426	2839874
chrY	2839885	2839905
chrY	2840063	2840099
chrY	2840102	2842304
chrY	2842314	2842315
chrY	2842346	2842347
chrY	2842356	2842963
chrY	2843092	2843855
chrY	2843949	2843950
chrY	2843985	2844234
chrY	2844351	2845150
chrY	2845221	2845750
chrY	2845822	2846627
chrY	2846630	2847218
chrY	2847288	2850857
chrY	2850861	2850995
chrY	2851011	2852443
chrY	2852462	2852463
chrY	2852739	2853332
chrY	2853333	2853365
chrY	2853697	2854802
chrY	2854804	2854829
chrY	2854866	2855423
chrY	2855575	2856368
chrY	2856370	2856372
chrY	2856500	2856583
chrY	2859110	2859138
chrY	2859154	2859987
chrY	2859991	2860004
chrY	2860008	2860010
chrY	2860011	2860012
chrY	2860013	2860014
chrY	2860016	2860017
chrY	2860018	2860021
chrY	2860022	2860036
chrY	2860174	2860225
chrY	2860226	2860250
chrY	2860259	2861356
chrY	2861517	2862892
chrY	2862895	2865615
chrY	2866856	2873786
chrY	2873904	2876823
chrY	2876856	2877920
chrY	2877960	2881427
chrY	2881431	2884072
chrY	2884168	2885071
chrY	2885072	2885374
chrY	2885741	2888730
chrY	2888733	2888734
chrY	2888738	2888739
chrY	2888740	2888741
chrY	2888870	2892560
chrY	2892561	2892563
chrY	2892564	2892567
chrY	2892568	2892570
chrY	2892571	2892578
chrY	2892579	2892581
chrY	2892589	2892598
chrY	2892623	2894962
chrY	2900881	2901418
chrY	2901560	2903238
chrY	2903245	2903274
chrY	2903310	2903325
chrY	2903370	2903371
chrY	2903410	2905856
chrY	2905859	2905872
chrY	2905994	2906618
chrY	2907176	2908058
chrY	2908070	2908926
chrY	2909269	2909594
chrY	2909657	2909689
chrY	2909691	2914850
chrY	2914899	2914900
chrY	2925961	2926230
chrY	2970978	2971110
chrY	2974489	2975390
chrY	2980451	2980656
chrY	2980755	2981056
chrY	3011755	3012006
chrY	3012255	3012356
chrY	3015959	3016210
chrY	3060399	3060950
chrY	3073889	3074007
chrY	3074008	3074590
chrY	3078580	3079280
chrY	3092109	3092410
chrY	3148169	3148370
chrY	3158999	3164400
chrY	3164749	3164850
chrY	3178359	3178660
chrY	3250847	3251250
chrY	3251349	3251700
chrY	3274947	3275198
chrY	3284314	3284505
chrY	3284676	3284677
chrY	3284695	3284905
chrY	3343379	3343630
chrY	3366719	3366920
chrY	3388709	3388960
chrY	3405569	3405603
chrY	3405604	3405681
chrY	3405682	3405739
chrY	3405740	3405760
chrY	3405762	3405810
chrY	3405811	3406060
chrY	3406061	3406137
chrY	3406138	3406215
chrY	3406216	3406276
chrY	3406277	3406291
chrY	3406292	3406348
chrY	3406349	3406364
chrY	3406365	3406620
chrY	3406621	3406709
chrY	3406710	3406833
chrY	3406834	3406852
chrY	3406853	3407111
chrY	3407112	3407218
chrY	3407219	3407264
chrY	3407265	3407515
chrY	3407517	3407526
chrY	3407527	3407627
chrY	3407628	3407670
chrY	3409199	3409450
chrY	3436559	3436860
chrY	3544726	3544888
chrY	3544937	3545438
chrY	3546087	3546328
chrY	3546329	3546388
chrY	3592799	3593050
chrY	3593249	3593250
chrY	3593299	3593950
chrY	3621455	3622056
chrY	3680463	3680764
chrY	3680813	3680814
chrY	3680863	3680864
chrY	3680913	3681214
chrY	3704709	3705010
chrY	3712339	3712372
chrY	3712374	3712460
chrY	3712461	3712545
chrY	3712546	3712569
chrY	3712570	3712787
chrY	3712788	3712814
chrY	3712815	3712824
chrY	3712825	3712827
chrY	3712828	3712874
chrY	3712875	3712886
chrY	3712887	3712906
chrY	3712907	3713005
chrY	3713006	3713094
chrY	3713095	3713190
chrY	3713191	3713203
chrY	3713204	3713291
chrY	3713292	3713314
chrY	3713315	3713347
chrY	3713348	3713459
chrY	3713460	3713562
chrY	3713563	3713629
chrY	3713630	3713799
chrY	3713800	3713936
chrY	3713937	3713953
chrY	3713954	3713984
chrY	3713985	3714027
chrY	3714028	3714031
chrY	3714032	3714069
chrY	3714070	3714111
chrY	3714112	3714169
chrY	3714170	3714245
chrY	3714246	3714352
chrY	3714353	3714362
chrY	3714363	3714434
chrY	3714435	3714500
chrY	3714501	3714713
chrY	3714714	3714775
chrY	3714776	3714802
chrY	3714803	3714820
chrY	3714821	3714890
chrY	3714939	3715021
chrY	3715022	3715129
chrY	3715130	3715247
chrY	3715249	3715285
chrY	3715286	3715337
chrY	3715338	3715497
chrY	3715498	3715592
chrY	3715593	3715641
chrY	3715642	3715663
chrY	3715664	3715697
chrY	3715698	3715805
chrY	3715806	3715865
chrY	3715866	3716029
chrY	3716030	3716033
chrY	3716034	3716078
chrY	3716079	3716090
chrY	3716189	3716203
chrY	3716204	3716286
chrY	3716287	3716310
chrY	3716311	3716314
chrY	3716315	3716331
chrY	3716332	3716384
chrY	3716385	3716588
chrY	3716589	3716590
chrY	3716591	3716677
chrY	3716678	3716686
chrY	3716687	3716910
chrY	3716911	3716999
chrY	3717000	3717056
chrY	3717058	3717069
chrY	3717070	3717094
chrY	3717095	3717185
chrY	3717186	3717335
chrY	3717336	3717471
chrY	3717472	3717544
chrY	3717549	3717567
chrY	3717568	3717722
chrY	3717723	3717753
chrY	3717754	3717867
chrY	3717869	3718065
chrY	3718066	3718094
chrY	3718095	3718266
chrY	3718267	3718282
chrY	3718283	3718468
chrY	3718469	3718511
chrY	3718512	3718513
chrY	3718514	3718537
chrY	3718538	3718591
chrY	3718592	3718594
chrY	3718595	3718600
chrY	3718601	3718670
chrY	3718671	3718714
chrY	3718715	3718724
chrY	3718725	3718808
chrY	3718809	3718824
chrY	3718825	3718861
chrY	3718862	3718924
chrY	3718925	3719000
chrY	3719001	3719029
chrY	3719030	3719065
chrY	3719066	3719070
chrY	3719071	3719077
chrY	3719078	3719093
chrY	3719094	3719114
chrY	3719115	3719193
chrY	3719194	3719227
chrY	3719228	3719252
chrY	3719253	3719264
chrY	3719265	3719303
chrY	3719304	3719365
chrY	3719366	3719372
chrY	3719373	3719388
chrY	3719389	3719412
chrY	3719413	3719472
chrY	3719473	3719484
chrY	3719485	3719490
chrY	3719491	3719526
chrY	3719527	3719533
chrY	3719534	3719625
chrY	3719626	3719650
chrY	3719651	3719664
chrY	3719666	3719800
chrY	3719801	3719823
chrY	3719824	3719855
chrY	3719856	3719918
chrY	3719919	3720006
chrY	3720007	3720057
chrY	3720058	3720140
chrY	3720189	3720216
chrY	3720217	3720250
chrY	3720251	3720276
chrY	3720277	3720301
chrY	3720302	3720318
chrY	3720319	3720320
chrY	3720321	3720335
chrY	3720336	3720337
chrY	3720338	3720462
chrY	3720464	3720501
chrY	3720502	3720505
chrY	3720506	3720516
chrY	3720517	3720580
chrY	3720581	3720600
chrY	3720601	3720616
chrY	3720617	3720886
chrY	3720887	3720892
chrY	3720893	3720899
chrY	3720900	3721153
chrY	3721154	3721190
chrY	3849604	3849810
chrY	3851869	3852120
chrY	3876152	3876470
chrY	3876519	3876870
chrY	3987239	3987540
chrY	4002526	4002697
chrY	4002698	4002800
chrY	4049251	4049380
chrY	4070289	4070490
chrY	4077820	4078371
chrY	4093569	4093820
chrY	4113129	4113131
chrY	4113132	4114451
chrY	4114456	4114580
chrY	4201179	4201382
chrY	4201384	4201480
chrY	4229569	4229870
chrY	4242999	4243550
chrY	4257049	4257300
chrY	4261929	4262230
chrY	4271996	4272220
chrY	4282191	4282410
chrY	4293089	4293390
chrY	4351629	4352630
chrY	4352829	4352830
chrY	4352879	4353630
chrY	4371179	4371730
chrY	4388772	4389373
chrY	4438059	4438360
chrY	4472560	4472720
chrY	4472721	4472747
chrY	4472748	4472761
chrY	4509579	4509830
chrY	4553987	4554380
chrY	4567226	4567670
chrY	4567869	4568120
chrY	4580709	4582160
chrY	4703169	4703420
chrY	4740482	4740683
chrY	4769619	4770384
chrY	4780076	4780927
chrY	4862019	4862270
chrY	4862919	4863070
chrY	4872045	4872296
chrY	4872802	4873546
chrY	4874342	4874611
chrY	4874613	4874614
chrY	4874616	4874677
chrY	4874976	4875127
chrY	4888702	4889200
chrY	4889449	4889750
chrY	4899247	4899498
chrY	4899747	4899998
chrY	4919621	4919920
chrY	4925433	4925436
chrY	4925447	4925879
chrY	4928935	4929170
chrY	4929469	4929720
chrY	4929869	4930170
chrY	4931545	4931846
chrY	4957183	4957479
chrY	4969363	4969840
chrY	5059714	5059950
chrY	5060249	5060850
chrY	5185577	5185778
chrY	5185877	5185878
chrY	5185927	5186178
chrY	5204699	5205000
chrY	5246825	5247126
chrY	5263701	5263856
chrY	5263858	5264052
chrY	5275008	5275259
chrY	5317121	5317362
chrY	5317411	5317412
chrY	5317561	5318112
chrY	5446569	5446810
chrY	5459359	5459610
chrY	5494759	5495060
chrY	5601179	5601430
chrY	5612809	5613260
chrY	5674790	5675234
chrY	5690259	5690460
chrY	5690559	5690810
chrY	5708589	5708840
chrY	5727529	5727830
chrY	5816989	5817290
chrY	5851469	5851770
chrY	5852669	5853370
chrY	5858599	5858890
chrY	5864089	5864590
chrY	5873819	5874020
chrY	5910463	5910645
chrY	5910744	5910748
chrY	5910803	5910805
chrY	5910811	5911045
chrY	5999638	5999939
chrY	6000088	6000589
chrY	6000788	6001239
chrY	6063559	6063960
chrY	6092463	6092690
chrY	6102469	6105699
chrY	6105700	6105820
chrY	6106119	6106133
chrY	6106134	6106345
chrY	6106347	6106628
chrY	6106629	6106895
chrY	6106896	6107137
chrY	6107138	6107470
chrY	6108003	6113970
chrY	6114219	6114270
chrY	6115305	6115306
chrY	6115312	6115313
chrY	6115316	6115520
chrY	6116969	6117020
chrY	6117280	6117420
chrY	6118928	6118930
chrY	6119335	6119670
chrY	6119719	6119820
chrY	6120181	6120620
chrY	6120979	6121470
chrY	6123419	6123435
chrY	6124069	6124570
chrY	6124967	6124968
chrY	6124969	6125020
chrY	6125069	6125114
chrY	6125541	6125747
chrY	6125919	6126092
chrY	6126093	6126203
chrY	6126204	6126320
chrY	6126369	6126520
chrY	6126569	6126570
chrY	6127712	6127770
chrY	6128357	6128430
chrY	6128671	6128882
chrY	6129007	6129008
chrY	6129009	6129470
chrY	6129686	6129869
chrY	6129870	6130015
chrY	6130016	6130170
chrY	6130319	6130432
chrY	6130433	6130470
chrY	6131412	6131418
chrY	6131421	6131470
chrY	6134839	6138990
chrY	6139039	6141511
chrY	6141521	6141540
chrY	6141639	6144440
chrY	6144930	6147440
chrY	6147639	6148540
chrY	6148739	6149321
chrY	6149338	6149345
chrY	6149356	6149590
chrY	6150042	6154835
chrY	6154836	6155140
chrY	6155389	6156740
chrY	6162919	6163570
chrY	6165509	6168310
chrY	6168549	6173700
chrY	6173817	6173822
chrY	6173823	6173875
chrY	6173876	6173900
chrY	6176748	6177460
chrY	6177659	6179560
chrY	6179927	6182926
chrY	6182927	6183210
chrY	6183259	6185360
chrY	6185549	6190642
chrY	6190643	6192200
chrY	6193649	6193900
chrY	6194799	6195000
chrY	6195162	6196500
chrY	6201089	6202040
chrY	6205754	6209037
chrY	6209040	6213410
chrY	6213459	6213460
chrY	6213680	6215060
chrY	6216389	6217140
chrY	6217320	6217440
chrY	6220136	6220420
chrY	6221069	6221070
chrY	6221074	6223020
chrY	6223119	6224420
chrY	6224549	6225426
chrY	6225427	6225989
chrY	6225990	6226000
chrY	6226049	6226200
chrY	6226299	6231250
chrY	6231299	6231900
chrY	6233088	6234920
chrY	6235549	6237000
chrY	6238059	6239360
chrY	6240049	6242800
chrY	6242836	6244234
chrY	6244237	6245632
chrY	6245640	6245650
chrY	6245653	6246750
chrY	6247579	6249030
chrY	6249279	6249380
chrY	6249619	6250707
chrY	6250708	6251370
chrY	6252188	6252503
chrY	6252522	6253390
chrY	6253949	6255350
chrY	6255673	6255900
chrY	6258992	6260400
chrY	6260499	6260500
chrY	6260549	6260950
chrY	6261959	6264460
chrY	6264509	6266060
chrY	6266549	6266650
chrY	6266730	6267700
chrY	6267749	6268750
chrY	6268799	6270400
chrY	6270619	6274420
chrY	6274969	6275420
chrY	6275569	6277720
chrY	6277769	6282785
chrY	6282871	6285420
chrY	6285865	6287030
chrY	6287079	6287380
chrY	6288569	6288720
chrY	6288869	6290420
chrY	6290579	6292030
chrY	6292609	6293310
chrY	6293359	6295803
chrY	6295888	6296960
chrY	6297849	6298650
chrY	6301844	6304230
chrY	6304699	6304850
chrY	6304899	6304929
chrY	6304962	6306400
chrY	6307699	6310850
chrY	6310899	6311250
chrY	6311899	6313711
chrY	6313712	6319750
chrY	6319849	6322400
chrY	6323869	6327020
chrY	6327219	6327220
chrY	6327269	6327370
chrY	6327549	6328500
chrY	6329335	6330100
chrY	6330149	6334050
chrY	6334589	6336624
chrY	6336750	6338090
chrY	6338239	6338440
chrY	6338559	6338821
chrY	6338822	6340060
chrY	6340309	6340410
chrY	6340549	6340821
chrY	6340822	6340831
chrY	6340833	6342250
chrY	6342299	6342300
chrY	6342919	6344170
chrY	6344219	6344247
chrY	6344253	6344298
chrY	6344299	6346020
chrY	6346279	6347420
chrY	6347519	6347720
chrY	6347769	6347770
chrY	6347819	6349176
chrY	6349179	6350620
chrY	6350773	6351870
chrY	6352119	6352420
chrY	6359186	6359570
chrY	6359682	6363520
chrY	6363669	6364970
chrY	6366645	6367340
chrY	6370269	6373970
chrY	6375772	6375798
chrY	6375799	6380852
chrY	6380853	6381760
chrY	6381809	6381810
chrY	6381859	6384160
chrY	6384820	6388342
chrY	6388343	6392560
chrY	6395139	6398590
chrY	6398689	6400840
chrY	6401789	6401990
chrY	6425058	6426840
chrY	6427012	6427020
chrY	6427021	6428540
chrY	6428589	6429440
chrY	6435289	6435590
chrY	6461069	6461370
chrY	6464979	6465230
chrY	6478699	6479000
chrY	6512359	6513310
chrY	6513359	6513360
chrY	6513409	6513410
chrY	6513459	6514010
chrY	6548796	6549134
chrY	6549135	6549164
chrY	6549195	6549430
chrY	6592576	6592615
chrY	6592616	6593140
chrY	6593689	6595240
chrY	6595289	6595890
chrY	6619615	6619663
chrY	6619728	6620680
chrY	6620683	6621310
chrY	6621311	6621329
chrY	6626915	6626933
chrY	6626964	6630335
chrY	6630337	6630340
chrY	6630343	6630525
chrY	6630622	6631726
chrY	6631809	6633094
chrY	6633176	6634122
chrY	6634376	6637117
chrY	6643026	6644690
chrY	6644691	6644704
chrY	6644887	6644944
chrY	6644945	6645397
chrY	6645516	6645650
chrY	6646901	6646916
chrY	6646930	6647019
chrY	6647036	6647910
chrY	6648712	6651329
chrY	6651702	6651713
chrY	6651714	6652431
chrY	6652573	6654073
chrY	6655101	6655124
chrY	6655125	6663051
chrY	6663052	6663124
chrY	6663156	6663227
chrY	6666412	6667323
chrY	6667638	6671093
chrY	6671828	6674536
chrY	6674583	6674584
chrY	6674585	6674597
chrY	6674598	6674601
chrY	6674602	6674678
chrY	6674736	6674745
chrY	6674766	6674816
chrY	6674817	6682052
chrY	6688768	6689711
chrY	6689715	6689802
chrY	6689803	6690090
chrY	6694881	6697117
chrY	6697123	6697226
chrY	6697227	6697242
chrY	6697261	6697286
chrY	6697316	6698817
chrY	6699006	6699044
chrY	6699048	6699052
chrY	6699068	6699071
chrY	6699072	6700778
chrY	6700816	6708974
chrY	6708975	6709011
chrY	6714900	6715140
chrY	6715141	6715172
chrY	6715173	6717867
chrY	6717870	6720458
chrY	6731368	6732389
chrY	6732693	6734708
chrY	6734709	6734710
chrY	6734711	6734713
chrY	6734718	6734720
chrY	6734806	6734814
chrY	6734815	6744515
chrY	6744516	6744535
chrY	6744667	6747022
chrY	6748037	6748770
chrY	6752588	6755735
chrY	6755747	6755765
chrY	6756940	6757597
chrY	6757609	6757713
chrY	6757720	6757722
chrY	6757766	6757773
chrY	6757820	6757863
chrY	6757864	6758025
chrY	6758028	6759183
chrY	6759268	6762759
chrY	6762855	6762864
chrY	6762878	6763768
chrY	6764054	6764055
chrY	6764058	6765600
chrY	6766033	6766034
chrY	6766040	6766054
chrY	6766099	6767593
chrY	6767853	6768762
chrY	6768765	6768856
chrY	6768885	6768886
chrY	6768888	6768949
chrY	6768953	6769812
chrY	6774411	6774879
chrY	6774880	6775212
chrY	6775226	6775247
chrY	6775248	6775287
chrY	6775288	6775291
chrY	6775381	6775382
chrY	6775383	6775391
chrY	6775402	6775420
chrY	6775424	6775577
chrY	6775580	6775939
chrY	6776397	6776411
chrY	6776441	6778856
chrY	6779034	6779544
chrY	6779545	6779546
chrY	6779563	6780619
chrY	6780830	6784333
chrY	6784662	6786534
chrY	6787206	6787348
chrY	6787465	6789241
chrY	6789253	6789255
chrY	6789256	6789262
chrY	6789265	6790079
chrY	6791590	6791755
chrY	6791759	6791760
chrY	6791810	6791814
chrY	6791815	6792451
chrY	6792502	6792528
chrY	6792589	6792628
chrY	6792631	6793521
chrY	6793648	6795165
chrY	6795400	6798682
chrY	6799231	6799232
chrY	6799305	6801013
chrY	6801140	6801145
chrY	6801150	6801199
chrY	6801200	6803989
chrY	6804012	6806700
chrY	6806701	6806765
chrY	6807395	6807702
chrY	6807703	6807714
chrY	6807715	6807798
chrY	6808169	6808295
chrY	6808297	6809384
chrY	6809388	6814566
chrY	6814675	6816525
chrY	6816784	6818853
chrY	6818858	6818908
chrY	6822604	6822605
chrY	6822616	6825267
chrY	6825940	6825999
chrY	6826037	6826654
chrY	6826657	6826694
chrY	6826710	6826711
chrY	6830622	6831207
chrY	6831217	6831232
chrY	6831339	6831340
chrY	6831388	6831854
chrY	6833409	6835424
chrY	6835425	6835435
chrY	6835438	6835477
chrY	6835511	6835512
chrY	6835544	6835545
chrY	6835560	6835572
chrY	6835573	6839619
chrY	6839714	6840753
chrY	6840766	6840782
chrY	6840792	6840827
chrY	6840842	6840855
chrY	6840856	6843994
chrY	6844087	6847834
chrY	6847835	6847847
chrY	6848035	6854339
chrY	6854373	6854396
chrY	6854439	6855324
chrY	6855325	6855326
chrY	6855527	6856643
chrY	6856646	6856659
chrY	6856856	6858563
chrY	6858804	6858813
chrY	6858814	6861230
chrY	6861239	6862012
chrY	6862013	6862446
chrY	6862447	6863818
chrY	6863821	6866632
chrY	6866634	6867623
chrY	6867626	6867680
chrY	6867686	6867704
chrY	6867705	6868799
chrY	6868880	6868881
chrY	6869026	6869500
chrY	6869516	6869520
chrY	6869521	6869539
chrY	6869562	6870677
chrY	6870730	6873354
chrY	6873355	6874516
chrY	6874611	6874619
chrY	6874759	6877993
chrY	6877995	6878008
chrY	6878015	6878789
chrY	6878847	6880980
chrY	6880981	6880991
chrY	6880992	6881001
chrY	6881002	6881011
chrY	6882501	6884252
chrY	6884343	6886708
chrY	6886733	6886735
chrY	6886736	6886743
chrY	6886746	6886748
chrY	6886941	6886942
chrY	6886966	6886967
chrY	6886973	6888462
chrY	6888463	6891785
chrY	6892685	6898773
chrY	6898796	6901022
chrY	6903851	6907368
chrY	6907379	6907388
chrY	6907429	6910452
chrY	6910455	6910456
chrY	6910553	6911146
chrY	6911541	6913302
chrY	6913329	6915373
chrY	6915405	6915850
chrY	6915851	6915853
chrY	6917739	6918271
chrY	6918272	6918285
chrY	6918334	6918354
chrY	6918536	6919380
chrY	6919387	6919388
chrY	6919417	6919861
chrY	6919886	6919895
chrY	6919897	6920634
chrY	6920775	6921832
chrY	6921833	6921834
chrY	6921889	6921890
chrY	6921917	6922391
chrY	6922408	6922409
chrY	6923205	6925044
chrY	6925200	6925209
chrY	6925215	6925573
chrY	6925729	6925890
chrY	6930914	6931547
chrY	6931549	6934482
chrY	6934892	6934896
chrY	6934899	6935320
chrY	6935446	6939988
chrY	6940003	6940037
chrY	6940038	6942657
chrY	6942658	6942695
chrY	6942838	6943960
chrY	6944102	6944897
chrY	6945004	6948125
chrY	6948127	6948135
chrY	6948137	6948138
chrY	6948561	6949402
chrY	6949456	6953234
chrY	6953468	6954738
chrY	6954761	6954762
chrY	6955292	6956424
chrY	6956427	6956428
chrY	6956579	6957538
chrY	6957717	6959822
chrY	6959910	6967750
chrY	6967856	6967870
chrY	6967871	6971580
chrY	6971581	6971660
chrY	6971847	6975267
chrY	6975289	6975291
chrY	6975294	6975295
chrY	6975333	6975897
chrY	6975898	6975909
chrY	6975939	6975940
chrY	6977599	6977600
chrY	6977734	6978021
chrY	6978257	6978261
chrY	6978262	6978280
chrY	6978340	6978367
chrY	6978552	6979617
chrY	6979630	6981044
chrY	6981045	6981178
chrY	6981362	6981363
chrY	6981364	6983623
chrY	6984781	6984783
chrY	6984831	6992494
chrY	6992617	6995124
chrY	6995128	6995142
chrY	6995143	6996499
chrY	6996923	6997004
chrY	6997045	6997949
chrY	7008550	7008634
chrY	7008854	7009156
chrY	7009171	7009175
chrY	7009181	7009186
chrY	7009187	7009228
chrY	7009229	7009236
chrY	7009237	7009249
chrY	7009306	7011407
chrY	7011435	7011443
chrY	7011448	7011449
chrY	7011685	7012194
chrY	7012195	7012226
chrY	7012724	7013329
chrY	7013705	7014246
chrY	7014384	7014621
chrY	7014784	7015128
chrY	7015146	7015188
chrY	7017279	7017830
chrY	7017879	7017880
chrY	7018079	7018880
chrY	7019379	7020130
chrY	7020306	7020430
chrY	7030049	7030050
chrY	7030099	7030300
chrY	7031199	7032300
chrY	7032399	7033150
chrY	7033649	7034474
chrY	7034477	7035251
chrY	7035263	7035298
chrY	7035299	7035618
chrY	7035620	7035624
chrY	7035733	7038413
chrY	7038718	7039117
chrY	7045801	7048042
chrY	7048702	7048720
chrY	7048732	7050289
chrY	7050399	7052846
chrY	7052973	7053671
chrY	7054302	7054397
chrY	7054398	7058200
chrY	7063994	7074963
chrY	7075037	7075871
chrY	7076662	7076853
chrY	7076858	7078170
chrY	7078376	7078381
chrY	7078382	7080220
chrY	7080314	7080693
chrY	7081882	7082695
chrY	7083012	7083030
chrY	7083056	7083752
chrY	7083949	7084306
chrY	7084509	7085274
chrY	7087037	7087812
chrY	7087813	7087838
chrY	7088060	7088090
chrY	7088270	7088374
chrY	7088375	7088397
chrY	7088608	7088609
chrY	7088612	7090536
chrY	7091310	7091311
chrY	7091339	7092384
chrY	7092574	7092576
chrY	7092584	7092595
chrY	7092596	7093107
chrY	7093778	7094300
chrY	7095257	7097213
chrY	7099286	7099874
chrY	7102527	7102561
chrY	7102562	7103309
chrY	7103535	7104976
chrY	7105188	7106235
chrY	7106296	7106308
chrY	7106309	7106352
chrY	7106353	7106363
chrY	7106442	7106460
chrY	7106480	7106653
chrY	7106656	7107012
chrY	7107013	7107014
chrY	7107015	7107021
chrY	7107672	7108218
chrY	7109300	7109323
chrY	7109578	7110372
chrY	7111963	7112547
chrY	7112548	7113244
chrY	7113245	7113714
chrY	7113721	7113722
chrY	7115599	7115900
chrY	7116206	7116250
chrY	7123809	7124360
chrY	7124409	7124560
chrY	7124609	7124910
chrY	7125109	7125160
chrY	7125209	7125210
chrY	7125259	7125860
chrY	7126009	7126510
chrY	7126665	7126960
chrY	7127000	7127216
chrY	7128347	7129859
chrY	7129917	7131077
chrY	7131301	7131302
chrY	7131303	7131396
chrY	7131397	7131771
chrY	7132904	7133992
chrY	7134214	7134270
chrY	7135520	7136552
chrY	7136649	7136886
chrY	7137034	7137035
chrY	7137046	7137253
chrY	7137254	7137255
chrY	7137276	7137277
chrY	7137346	7138139
chrY	7139421	7139608
chrY	7139610	7139815
chrY	7139816	7139830
chrY	7139831	7140200
chrY	7141119	7141720
chrY	7143599	7143850
chrY	7144000	7145167
chrY	7145170	7145595
chrY	7145707	7146743
chrY	7146777	7146795
chrY	7146796	7148010
chrY	7148013	7148047
chrY	7150821	7152566
chrY	7152580	7152602
chrY	7153003	7153064
chrY	7153065	7153847
chrY	7153922	7154522
chrY	7154565	7154583
chrY	7154687	7154688
chrY	7156811	7156931
chrY	7157202	7158009
chrY	7158088	7158953
chrY	7158954	7158958
chrY	7159326	7160327
chrY	7161013	7161513
chrY	7161516	7162134
chrY	7162860	7162874
chrY	7163200	7163271
chrY	7163275	7164116
chrY	7164584	7165264
chrY	7167490	7167650
chrY	7167797	7169780
chrY	7169795	7169913
chrY	7169914	7169948
chrY	7169949	7169960
chrY	7170896	7172248
chrY	7172704	7174383
chrY	7176105	7176873
chrY	7177072	7179833
chrY	7179834	7179870
chrY	7180228	7181820
chrY	7182291	7183021
chrY	7183161	7183535
chrY	7185576	7186114
chrY	7186883	7187584
chrY	7187587	7187699
chrY	7187715	7188222
chrY	7188450	7190636
chrY	7190662	7190663
chrY	7190729	7191692
chrY	7191697	7191721
chrY	7191726	7193632
chrY	7193719	7194626
chrY	7194629	7195244
chrY	7195248	7196116
chrY	7196117	7196118
chrY	7196151	7196166
chrY	7196167	7196179
chrY	7196558	7197183
chrY	7197619	7198817
chrY	7198820	7199325
chrY	7199535	7199580
chrY	7202254	7202301
chrY	7202302	7202356
chrY	7202386	7203393
chrY	7203398	7203399
chrY	7203402	7203403
chrY	7203404	7203408
chrY	7203410	7203411
chrY	7203413	7203555
chrY	7203868	7204770
chrY	7205087	7205467
chrY	7205510	7205519
chrY	7205581	7206714
chrY	7206910	7208121
chrY	7208571	7209130
chrY	7209408	7209864
chrY	7211415	7213350
chrY	7213404	7213435
chrY	7213436	7214325
chrY	7214547	7217162
chrY	7217165	7217195
chrY	7217196	7217199
chrY	7218401	7219058
chrY	7219066	7219086
chrY	7219158	7220853
chrY	7220868	7221312
chrY	7221317	7221363
chrY	7223587	7224006
chrY	7224212	7224240
chrY	7224346	7225294
chrY	7225762	7225770
chrY	7225771	7225772
chrY	7225773	7228104
chrY	7228478	7228583
chrY	7229134	7229140
chrY	7229159	7230289
chrY	7230326	7231092
chrY	7231664	7232893
chrY	7233155	7233156
chrY	7233159	7233167
chrY	7233168	7233171
chrY	7233172	7234130
chrY	7234292	7234883
chrY	7235409	7235797
chrY	7235945	7236388
chrY	7238386	7238914
chrY	7243853	7246069
chrY	7246272	7247482
chrY	7247483	7248035
chrY	7248674	7250479
chrY	7250542	7250543
chrY	7250544	7250546
chrY	7250547	7252203
chrY	7252414	7253662
chrY	7259220	7263671
chrY	7264812	7269369
chrY	7269375	7269376
chrY	7269426	7269427
chrY	7269432	7269632
chrY	7269634	7269639
chrY	7269642	7269643
chrY	7269647	7269651
chrY	7270014	7270301
chrY	7270305	7270306
chrY	7270307	7270308
chrY	7270557	7272937
chrY	7272961	7274974
chrY	7277692	7279577
chrY	7279591	7280949
chrY	7280960	7280961
chrY	7280984	7281018
chrY	7281095	7281736
chrY	7282410	7282765
chrY	7282834	7284985
chrY	7285605	7286730
chrY	7286985	7286986
chrY	7286992	7287738
chrY	7288253	7291082
chrY	7291085	7292153
chrY	7292154	7294045
chrY	7294087	7294361
chrY	7294836	7295723
chrY	7301756	7302352
chrY	7302353	7302383
chrY	7302404	7302409
chrY	7302410	7303124
chrY	7304750	7305604
chrY	7305767	7306382
chrY	7306822	7307652
chrY	7308371	7309195
chrY	7309998	7310271
chrY	7310274	7310369
chrY	7310707	7310710
chrY	7310713	7310714
chrY	7310715	7310760
chrY	7310800	7311038
chrY	7311212	7311461
chrY	7311467	7311762
chrY	7312106	7312584
chrY	7312630	7313036
chrY	7313726	7314285
chrY	7314301	7314304
chrY	7314678	7314697
chrY	7314698	7315213
chrY	7315240	7316582
chrY	7316587	7316588
chrY	7316699	7317064
chrY	7317065	7317066
chrY	7317168	7317196
chrY	7317197	7317201
chrY	7317206	7318490
chrY	7318504	7318820
chrY	7320621	7321443
chrY	7321495	7321798
chrY	7321799	7321810
chrY	7321893	7322535
chrY	7323098	7325635
chrY	7325741	7329248
chrY	7329436	7330156
chrY	7330307	7330373
chrY	7330378	7331191
chrY	7331409	7332156
chrY	7332190	7332677
chrY	7333220	7333628
chrY	7333629	7333852
chrY	7333895	7333906
chrY	7333908	7333917
chrY	7334279	7334741
chrY	7334742	7335581
chrY	7335602	7335728
chrY	7335734	7335735
chrY	7335736	7335737
chrY	7335738	7335739
chrY	7335741	7335744
chrY	7335745	7335746
chrY	7335749	7335759
chrY	7335760	7335762
chrY	7335764	7335766
chrY	7335792	7336265
chrY	7336333	7336394
chrY	7336406	7336683
chrY	7336688	7336885
chrY	7336891	7336892
chrY	7336942	7337002
chrY	7338904	7339732
chrY	7339907	7339970
chrY	7340175	7340264
chrY	7340280	7340281
chrY	7340419	7341002
chrY	7347832	7348412
chrY	7348413	7348434
chrY	7348435	7348447
chrY	7349322	7353030
chrY	7353192	7353236
chrY	7353400	7354720
chrY	7354721	7358125
chrY	7358126	7358128
chrY	7358356	7359261
chrY	7359317	7359318
chrY	7359319	7359704
chrY	7359804	7359928
chrY	7360144	7360470
chrY	7360875	7361449
chrY	7361452	7362039
chrY	7364062	7364393
chrY	7364395	7368810
chrY	7374758	7374826
chrY	7374833	7374834
chrY	7374894	7374895
chrY	7374900	7374910
chrY	7374926	7374927
chrY	7374928	7374929
chrY	7374955	7374956
chrY	7374999	7375000
chrY	7375014	7375428
chrY	7375429	7377437
chrY	7377651	7378363
chrY	7378384	7378387
chrY	7378482	7378483
chrY	7381935	7382481
chrY	7382515	7382556
chrY	7382557	7383682
chrY	7385973	7386320
chrY	7386321	7386703
chrY	7386714	7386732
chrY	7386757	7387418
chrY	7387436	7387727
chrY	7387728	7387770
chrY	7387810	7388349
chrY	7388350	7388724
chrY	7389220	7389235
chrY	7389236	7390004
chrY	7390753	7391805
chrY	7395230	7396303
chrY	7396313	7396314
chrY	7396376	7396387
chrY	7396388	7397606
chrY	7397760	7400136
chrY	7400317	7401140
chrY	7401143	7402003
chrY	7402122	7405011
chrY	7405016	7407109
chrY	7407341	7409382
chrY	7409826	7411332
chrY	7411373	7411416
chrY	7411478	7413368
chrY	7413429	7413455
chrY	7413478	7413479
chrY	7413480	7413954
chrY	7414287	7415461
chrY	7415462	7415519
chrY	7415538	7415542
chrY	7415544	7415546
chrY	7415547	7415548
chrY	7415551	7415554
chrY	7415585	7416537
chrY	7416837	7417477
chrY	7417480	7417561
chrY	7417563	7417575
chrY	7417576	7417997
chrY	7418044	7418053
chrY	7418058	7418060
chrY	7418063	7418065
chrY	7418066	7418068
chrY	7418069	7418072
chrY	7418073	7418281
chrY	7418651	7420362
chrY	7420365	7420448
chrY	7420449	7420465
chrY	7420825	7422157
chrY	7422158	7422163
chrY	7425194	7426237
chrY	7426238	7426246
chrY	7426278	7427860
chrY	7428389	7429990
chrY	7429993	7430009
chrY	7430030	7430456
chrY	7430764	7431550
chrY	7431749	7432150
chrY	7432549	7433300
chrY	7434169	7434770
chrY	7434969	7435470
chrY	7435519	7435920
chrY	7437599	7438100
chrY	7444219	7445070
chrY	7445219	7446270
chrY	7446369	7448432
chrY	7448444	7448445
chrY	7448452	7448472
chrY	7448473	7449445
chrY	7449454	7449474
chrY	7449475	7449847
chrY	7449911	7450670
chrY	7451539	7453540
chrY	7453589	7456640
chrY	7456789	7460190
chrY	7461430	7461431
chrY	7461433	7461434
chrY	7461440	7461740
chrY	7461789	7462540
chrY	7462689	7463790
chrY	7464089	7467940
chrY	7468066	7469290
chrY	7469487	7469690
chrY	7470039	7470640
chrY	7470739	7471240
chrY	7471489	7474090
chrY	7474139	7474293
chrY	7474294	7474340
chrY	7474439	7474990
chrY	7475293	7479357
chrY	7479384	7480540
chrY	7483239	7483540
chrY	7483689	7485190
chrY	7485289	7486440
chrY	7486549	7487959
chrY	7488048	7489300
chrY	7490829	7492730
chrY	7494549	7496150
chrY	7505289	7508340
chrY	7508389	7511010
chrY	7511013	7518490
chrY	7518539	7518890
chrY	7519000	7519006
chrY	7519155	7519215
chrY	7519227	7524639
chrY	7524870	7529542
chrY	7529582	7529612
chrY	7529651	7532300
chrY	7532314	7534425
chrY	7534426	7534429
chrY	7534430	7534431
chrY	7534432	7534435
chrY	7534436	7534439
chrY	7534441	7534445
chrY	7534674	7535926
chrY	7536583	7538895
chrY	7538898	7541051
chrY	7541566	7542406
chrY	7542414	7554786
chrY	7554796	7564171
chrY	7564285	7565015
chrY	7565016	7567983
chrY	7567987	7572708
chrY	7579088	7579549
chrY	7580196	7582025
chrY	7582026	7582040
chrY	7582042	7582043
chrY	7582045	7582046
chrY	7582048	7582049
chrY	7582050	7582106
chrY	7582110	7588540
chrY	7588541	7588763
chrY	7588844	7590400
chrY	7590955	7594975
chrY	7594976	7603236
chrY	7603259	7608415
chrY	7608501	7608502
chrY	7608503	7608540
chrY	7608543	7610338
chrY	7610341	7613798
chrY	7613853	7613860
chrY	7613908	7613925
chrY	7613972	7614018
chrY	7614024	7615172
chrY	7615192	7615256
chrY	7615406	7617615
chrY	7617723	7619022
chrY	7619117	7619177
chrY	7619178	7621084
chrY	7621985	7623531
chrY	7623557	7623640
chrY	7623641	7623643
chrY	7623649	7623774
chrY	7623777	7626166
chrY	7626313	7629717
chrY	7633219	7633782
chrY	7633812	7635788
chrY	7635790	7635815
chrY	7635946	7637773
chrY	7637812	7637819
chrY	7637820	7640758
chrY	7640886	7641002
chrY	7641044	7642889
chrY	7643249	7643296
chrY	7643300	7645067
chrY	7645423	7645425
chrY	7645447	7646480
chrY	7646871	7646928
chrY	7646934	7647094
chrY	7647096	7648995
chrY	7649116	7649175
chrY	7649178	7649196
chrY	7649211	7649219
chrY	7649220	7650158
chrY	7650696	7652236
chrY	7652344	7654948
chrY	7654951	7656618
chrY	7657054	7662667
chrY	7662670	7662689
chrY	7662752	7664225
chrY	7664811	7670333
chrY	7670334	7670355
chrY	7670401	7670586
chrY	7670944	7681744
chrY	7681927	7689954
chrY	7690129	7695676
chrY	7695717	7697295
chrY	7697361	7699166
chrY	7699372	7699373
chrY	7699448	7699888
chrY	7699902	7700578
chrY	7700596	7701069
chrY	7701126	7701541
chrY	7701573	7701881
chrY	7701895	7701918
chrY	7702021	7703922
chrY	7703991	7704619
chrY	7705405	7705523
chrY	7705524	7705530
chrY	7705566	7705581
chrY	7705687	7706388
chrY	7706560	7708771
chrY	7708840	7709085
chrY	7713442	7714043
chrY	7714055	7714085
chrY	7714086	7717277
chrY	7717364	7717628
chrY	7717629	7717630
chrY	7717655	7717919
chrY	7717921	7717942
chrY	7717945	7719519
chrY	7719542	7721256
chrY	7721338	7721389
chrY	7721391	7721402
chrY	7721423	7723530
chrY	7723715	7723805
chrY	7724374	7724445
chrY	7724491	7725752
chrY	7725805	7725809
chrY	7725855	7733509
chrY	7733573	7733686
chrY	7733687	7733739
chrY	7733758	7733759
chrY	7733899	7752993
chrY	7755380	7756276
chrY	7756304	7756307
chrY	7757319	7758086
chrY	7759128	7759155
chrY	7759156	7760228
chrY	7760263	7761246
chrY	7761247	7761252
chrY	7761253	7761254
chrY	7761255	7761256
chrY	7761257	7764426
chrY	7764525	7767824
chrY	7767827	7772759
chrY	7772776	7774113
chrY	7775134	7776466
chrY	7776471	7776526
chrY	7776527	7777063
chrY	7777092	7781685
chrY	7781686	7782970
chrY	7782971	7783062
chrY	7783078	7783079
chrY	7783090	7783136
chrY	7783137	7783140
chrY	7783232	7784591
chrY	7784594	7801095
chrY	7801100	7803116
chrY	7803117	7820936
chrY	7821384	7824598
chrY	7824840	7824843
chrY	7824844	7825642
chrY	7825711	7828945
chrY	7829760	7829780
chrY	7829781	7832170
chrY	7832171	7832313
chrY	7832460	7837285
chrY	7837287	7850290
chrY	7850291	7853126
chrY	7853127	7860054
chrY	7862232	7864023
chrY	7864436	7865992
chrY	7866390	7866598
chrY	7866783	7866831
chrY	7866832	7869145
chrY	7869146	7871377
chrY	7871378	7873758
chrY	7874141	7874782
chrY	7874888	7885409
chrY	7886509	7894634
chrY	7898711	7899389
chrY	7899400	7911144
chrY	7911258	7916917
chrY	7918657	7923718
chrY	7925259	7925869
chrY	7925870	7925871
chrY	7925941	7925987
chrY	7925988	7927967
chrY	7928149	7933725
chrY	7933734	7933750
chrY	7933764	7935579
chrY	7935588	7935589
chrY	7935834	7935838
chrY	7935840	7935841
chrY	7935842	7935843
chrY	7935845	7935846
chrY	7935848	7935851
chrY	7935852	7938036
chrY	7938038	7939281
chrY	7939516	7947036
chrY	7947068	7947069
chrY	7947112	7947114
chrY	7947128	7947138
chrY	7947139	7947155
chrY	7947163	7957089
chrY	7957090	7958448
chrY	7958543	7964507
chrY	7970445	7972855
chrY	7972858	7974567
chrY	7974788	7981813
chrY	7981821	7984380
chrY	7986560	7989179
chrY	7989326	7990064
chrY	7991230	7991385
chrY	7991394	7992273
chrY	7992304	7994091
chrY	7994327	7995918
chrY	7997012	8001958
chrY	8001959	8002403
chrY	8008228	8008801
chrY	8008920	8014923
chrY	8015001	8016557
chrY	8016622	8016900
chrY	8016908	8016954
chrY	8017094	8020527
chrY	8020530	8027667
chrY	8027669	8027794
chrY	8027797	8027801
chrY	8027803	8027804
chrY	8027807	8027809
chrY	8027922	8030027
chrY	8030036	8036050
chrY	8036108	8036143
chrY	8036146	8037748
chrY	8037751	8040094
chrY	8040095	8040101
chrY	8040136	8040144
chrY	8040225	8043103
chrY	8044692	8046335
chrY	8046522	8049590
chrY	8049591	8051850
chrY	8052147	8052155
chrY	8052658	8055947
chrY	8055948	8055953
chrY	8056092	8056093
chrY	8058734	8061640
chrY	8067491	8069095
chrY	8069102	8069957
chrY	8069960	8070053
chrY	8070094	8072339
chrY	8076246	8076669
chrY	8079592	8080096
chrY	8080737	8085195
chrY	8085227	8085257
chrY	8085703	8090720
chrY	8090723	8090738
chrY	8092215	8092669
chrY	8092692	8093316
chrY	8093366	8093405
chrY	8093411	8094343
chrY	8094911	8095188
chrY	8095687	8095690
chrY	8095691	8100453
chrY	8100657	8108356
chrY	8108359	8109742
chrY	8109750	8109815
chrY	8110052	8110488
chrY	8110562	8110709
chrY	8112612	8119244
chrY	8119445	8119723
chrY	8119724	8119727
chrY	8119728	8124899
chrY	8124941	8125058
chrY	8125059	8125061
chrY	8125062	8127960
chrY	8128005	8130348
chrY	8130668	8135567
chrY	8138217	8140338
chrY	8140622	8142784
chrY	8142822	8142833
chrY	8142834	8146177
chrY	8146251	8146289
chrY	8146290	8146309
chrY	8146310	8146316
chrY	8146322	8151499
chrY	8151673	8151678
chrY	8151679	8153578
chrY	8154190	8156582
chrY	8156583	8158814
chrY	8159627	8160178
chrY	8160182	8163146
chrY	8163163	8163169
chrY	8163177	8164909
chrY	8164915	8164916
chrY	8164928	8164939
chrY	8164950	8166580
chrY	8168022	8169392
chrY	8169401	8169410
chrY	8169429	8169449
chrY	8169469	8170353
chrY	8170354	8170359
chrY	8170360	8170361
chrY	8170362	8170393
chrY	8170513	8171686
chrY	8171985	8172653
chrY	8172893	8173687
chrY	8178974	8179014
chrY	8179015	8179051
chrY	8179052	8181213
chrY	8181410	8184324
chrY	8184344	8184573
chrY	8184865	8206389
chrY	8206428	8213930
chrY	8214424	8214883
chrY	8214884	8214895
chrY	8214896	8214913
chrY	8214921	8214928
chrY	8214932	8216459
chrY	8216539	8216553
chrY	8216652	8216660
chrY	8216661	8218013
chrY	8218018	8218070
chrY	8218071	8218110
chrY	8218111	8218166
chrY	8218170	8221228
chrY	8221233	8221289
chrY	8221290	8221299
chrY	8221317	8230263
chrY	8230646	8230866
chrY	8230895	8232951
chrY	8232961	8235474
chrY	8237477	8238251
chrY	8238252	8238275
chrY	8238348	8243960
chrY	8244093	8253526
chrY	8253815	8255893
chrY	8255905	8264621
chrY	8264668	8264671
chrY	8264673	8269593
chrY	8269594	8269619
chrY	8270078	8270093
chrY	8270094	8274571
chrY	8274573	8276132
chrY	8276133	8276137
chrY	8280039	8281590
chrY	8281667	8281674
chrY	8281720	8281779
chrY	8281783	8283851
chrY	8283856	8288566
chrY	8288863	8290708
chrY	8291095	8293086
chrY	8293908	8295432
chrY	8296976	8314136
chrY	8314304	8316115
chrY	8316162	8321414
chrY	8321415	8321424
chrY	8321426	8321432
chrY	8321436	8321450
chrY	8321455	8321458
chrY	8321460	8321462
chrY	8321463	8321464
chrY	8321465	8321472
chrY	8321473	8321476
chrY	8321477	8321480
chrY	8321481	8321484
chrY	8321485	8321487
chrY	8326448	8329802
chrY	8329882	8333480
chrY	8333487	8333610
chrY	8333611	8333616
chrY	8333617	8333622
chrY	8333623	8333625
chrY	8333626	8341673
chrY	8341679	8342957
chrY	8343195	8343761
chrY	8343766	8343767
chrY	8343778	8343779
chrY	8344033	8344122
chrY	8345976	8349187
chrY	8349375	8350249
chrY	8350253	8350266
chrY	8350276	8353053
chrY	8353333	8365606
chrY	8365675	8367619
chrY	8367620	8369518
chrY	8371911	8371933
chrY	8371934	8376286
chrY	8376395	8377913
chrY	8377932	8379144
chrY	8379150	8379242
chrY	8379246	8379260
chrY	8379261	8379479
chrY	8379713	8382118
chrY	8382264	8382265
chrY	8382266	8383847
chrY	8385459	8385518
chrY	8385617	8385782
chrY	8385802	8386112
chrY	8386113	8386122
chrY	8386138	8387565
chrY	8387570	8387573
chrY	8387578	8389594
chrY	8389599	8389600
chrY	8389601	8389602
chrY	8389604	8389605
chrY	8389736	8398818
chrY	8398894	8398895
chrY	8398909	8399074
chrY	8399120	8399209
chrY	8399374	8403269
chrY	8403272	8406668
chrY	8406748	8407285
chrY	8407393	8408387
chrY	8409310	8409442
chrY	8409445	8413070
chrY	8413071	8417965
chrY	8417967	8422410
chrY	8422411	8425698
chrY	8425699	8426377
chrY	8426378	8431172
chrY	8431228	8431369
chrY	8431393	8431621
chrY	8431695	8431706
chrY	8431743	8437475
chrY	8437482	8437493
chrY	8437602	8439521
chrY	8439532	8439753
chrY	8439754	8440271
chrY	8440277	8452191
chrY	8452192	8452212
chrY	8452213	8452219
chrY	8452220	8456562
chrY	8456690	8462052
chrY	8462053	8462055
chrY	8462056	8465934
chrY	8465982	8466149
chrY	8466150	8470335
chrY	8470337	8479417
chrY	8479418	8479419
chrY	8479423	8479426
chrY	8479445	8479454
chrY	8479459	8479463
chrY	8479464	8479468
chrY	8479469	8479472
chrY	8479537	8481044
chrY	8481454	8481789
chrY	8481790	8481795
chrY	8481796	8481858
chrY	8482050	8486934
chrY	8486937	8498109
chrY	8498113	8501203
chrY	8501246	8501689
chrY	8501700	8514741
chrY	8514756	8514852
chrY	8514884	8525181
chrY	8525391	8536078
chrY	8536101	8556054
chrY	8556368	8562805
chrY	8562806	8562865
chrY	8562868	8566774
chrY	8566818	8566826
chrY	8566877	8568500
chrY	8568501	8571150
chrY	8571152	8575984
chrY	8575996	8589643
chrY	8589655	8589663
chrY	8589669	8589678
chrY	8589716	8600008
chrY	8600009	8600081
chrY	8600083	8600245
chrY	8600246	8631373
chrY	8631463	8635346
chrY	8635384	8635395
chrY	8635428	8635449
chrY	8635450	8638935
chrY	8638938	8644290
chrY	8644292	8644296
chrY	8644302	8644310
chrY	8644311	8644312
chrY	8644313	8644315
chrY	8644316	8644322
chrY	8644329	8649780
chrY	8649781	8649786
chrY	8649787	8649788
chrY	8649789	8649798
chrY	8649815	8650022
chrY	8650043	8652870
chrY	8652887	8654076
chrY	8654183	8658919
chrY	8658999	8659006
chrY	8659009	8660273
chrY	8661580	8661706
chrY	8661872	8663709
chrY	8663711	8665677
chrY	8665678	8665681
chrY	8665682	8665700
chrY	8665701	8666735
chrY	8666740	8666748
chrY	8666751	8666752
chrY	8666753	8668165
chrY	8669799	8671212
chrY	8672076	8672866
chrY	8672946	8672980
chrY	8674228	8675027
chrY	8675039	8676878
chrY	8676972	8676974
chrY	8676980	8676981
chrY	8676982	8676989
chrY	8676990	8677952
chrY	8679563	8690249
chrY	8690250	8690257
chrY	8690504	8691934
chrY	8694289	8694295
chrY	8694296	8695830
chrY	8695831	8695850
chrY	8695911	8695961
chrY	8696000	8697347
chrY	8697353	8697385
chrY	8698006	8698585
chrY	8699830	8699840
chrY	8699841	8703030
chrY	8703189	8704184
chrY	8704235	8704244
chrY	8704250	8705800
chrY	8705972	8709843
chrY	8710158	8712001
chrY	8713184	8713687
chrY	8713776	8715007
chrY	8715186	8715213
chrY	8715218	8720068
chrY	8720715	8723520
chrY	8723570	8723583
chrY	8725353	8728118
chrY	8728189	8728256
chrY	8728283	8730896
chrY	8730897	8730911
chrY	8734365	8734891
chrY	8736888	8736895
chrY	8736896	8736951
[truncated: 9,580 more rows]
