# Supplementary material for: Deep Phylogenetic Analysis of Haplogroup G1 Provides Estimates of SNP and STR Mutation Rates on the Human Y-Chromosome and Reveals Migrations of Iranic Speakers
Source: PLoS One. 2015 Apr 7;10(4):e0122968. doi: 10.1371/journal.pone.0122968 (PMC4388827; doi:10.1371/journal.pone.0122968)
Supplement: S1 Data — (ZIP) [file pone.0122968.s001.zip › Armenian5_confidence_regions.bed]

chrY	2649862	2651063
chrY	2651312	2651813
chrY	2652062	2654963
chrY	2655000	2665395
chrY	2665879	2666524
chrY	2666651	2668904
chrY	2669061	2669752
chrY	2669804	2669805
chrY	2669825	2669827
chrY	2681181	2682293
chrY	2682294	2682312
chrY	2682313	2682711
chrY	2683536	2683985
chrY	2684720	2685538
chrY	2685556	2685567
chrY	2685756	2686429
chrY	2686471	2688566
chrY	2689390	2689501
chrY	2689675	2690714
chrY	2690748	2690750
chrY	2690808	2693220
chrY	2693357	2695502
chrY	2695608	2696388
chrY	2696529	2697353
chrY	2699743	2701033
chrY	2701419	2702350
chrY	2702355	2702363
chrY	2702369	2702375
chrY	2702431	2703525
chrY	2703528	2706841
chrY	2706843	2708121
chrY	2708722	2717060
chrY	2717087	2718881
chrY	2718888	2718918
chrY	2719104	2719106
chrY	2719108	2721916
chrY	2721930	2721942
chrY	2721943	2721969
chrY	2721981	2724342
chrY	2724343	2728218
chrY	2728219	2728221
chrY	2728230	2729621
chrY	2730145	2738721
chrY	2738821	2738830
chrY	2738952	2740246
chrY	2740483	2741101
chrY	2741103	2741176
chrY	2741252	2742659
chrY	2742662	2744646
chrY	2746124	2746715
chrY	2746851	2746898
chrY	2746899	2747786
chrY	2747787	2750737
chrY	2750872	2752669
chrY	2752670	2753010
chrY	2753107	2753886
chrY	2753907	2753908
chrY	2753976	2755367
chrY	2755388	2755400
chrY	2755481	2755553
chrY	2755563	2758133
chrY	2758848	2759441
chrY	2759449	2759519
chrY	2759520	2759525
chrY	2760083	2762008
chrY	2762013	2762014
chrY	2762015	2762026
chrY	2762076	2762077
chrY	2762088	2762089
chrY	2762136	2762696
chrY	2762697	2762700
chrY	2762701	2762704
chrY	2762705	2763630
chrY	2763691	2763692
chrY	2763694	2763773
chrY	2763774	2763901
chrY	2763903	2767713
chrY	2774123	2774706
chrY	2775468	2777828
chrY	2777833	2778448
chrY	2778593	2778655
chrY	2778656	2783563
chrY	2783627	2783628
chrY	2783629	2783631
chrY	2783634	2783637
chrY	2783638	2783641
chrY	2783644	2783657
chrY	2783658	2784133
chrY	2784140	2784141
chrY	2784541	2785120
chrY	2785307	2785973
chrY	2787429	2788244
chrY	2788245	2788300
chrY	2788305	2788318
chrY	2788329	2788330
chrY	2788362	2788363
chrY	2793216	2794979
chrY	2795071	2795531
chrY	2795639	2798710
chrY	2798712	2799456
chrY	2799457	2799462
chrY	2799518	2799529
chrY	2799545	2803330
chrY	2803331	2803334
chrY	2803339	2803342
chrY	2803343	2803344
chrY	2803406	2803493
chrY	2803919	2804003
chrY	2804006	2804009
chrY	2804012	2804013
chrY	2804014	2804015
chrY	2804018	2804019
chrY	2804021	2804022
chrY	2804163	2806030
chrY	2806033	2806077
chrY	2806078	2806226
chrY	2806227	2806228
chrY	2806256	2809540
chrY	2809543	2809613
chrY	2809634	2810429
chrY	2810435	2810452
chrY	2810454	2810497
chrY	2810500	2810770
chrY	2810795	2811413
chrY	2811466	2812812
chrY	2812813	2812822
chrY	2812938	2813657
chrY	2813764	2814856
chrY	2814965	2817048
chrY	2817296	2817864
chrY	2817873	2818115
chrY	2818178	2821377
chrY	2821380	2824460
chrY	2824539	2824725
chrY	2824726	2824736
chrY	2824737	2825215
chrY	2825216	2825278
chrY	2825357	2832742
chrY	2832824	2832834
chrY	2832903	2833293
chrY	2833294	2833323
chrY	2833404	2834861
chrY	2834862	2834865
chrY	2834866	2835623
chrY	2835624	2835625
chrY	2835626	2835627
chrY	2835628	2835630
chrY	2835631	2835633
chrY	2835634	2835638
chrY	2835640	2835641
chrY	2835717	2836418
chrY	2836426	2836435
chrY	2836507	2839862
chrY	2839863	2839872
chrY	2840067	2842210
chrY	2842214	2842902
chrY	2843057	2843810
chrY	2843949	2843950
chrY	2843955	2845051
chrY	2845052	2845105
chrY	2845221	2845697
chrY	2845731	2845732
chrY	2845825	2845862
chrY	2845863	2846627
chrY	2846630	2847274
chrY	2847315	2850932
chrY	2850986	2852382
chrY	2852711	2852752
chrY	2852753	2853280
chrY	2853700	2854782
chrY	2854887	2854888
chrY	2854929	2855423
chrY	2855553	2856371
chrY	2859137	2860036
chrY	2860138	2860161
chrY	2860165	2860237
chrY	2860277	2861415
chrY	2861416	2861417
chrY	2861494	2862892
chrY	2862895	2865623
chrY	2866830	2873852
chrY	2873857	2876850
chrY	2876892	2877895
chrY	2877988	2881376
chrY	2881476	2881576
chrY	2881577	2881580
chrY	2881581	2881582
chrY	2881583	2882913
chrY	2882916	2884106
chrY	2884260	2884766
chrY	2884768	2884769
chrY	2884884	2884885
chrY	2884898	2885071
chrY	2885072	2885372
chrY	2885654	2888231
chrY	2888233	2888761
chrY	2888838	2888840
chrY	2888857	2888858
chrY	2888859	2888862
chrY	2888863	2888870
chrY	2888873	2892623
chrY	2892744	2894998
chrY	2894999	2895000
chrY	2900871	2901418
chrY	2901542	2903246
chrY	2903262	2903430
chrY	2903438	2903439
chrY	2903441	2905857
chrY	2905863	2905882
chrY	2905883	2905888
chrY	2905898	2905907
chrY	2905948	2906636
chrY	2907130	2908909
chrY	2909203	2909234
chrY	2909237	2909248
chrY	2909264	2909265
chrY	2909266	2909267
chrY	2909268	2909581
chrY	2909604	2909685
chrY	2909686	2914850
chrY	2914899	2914900
chrY	2925937	2926230
chrY	2970909	2971002
chrY	2971003	2971031
chrY	2971032	2971110
chrY	2974489	2975390
chrY	2980488	2980656
chrY	2980759	2981056
chrY	3011755	3012006
chrY	3012255	3012356
chrY	3015959	3016210
chrY	3060399	3060950
chrY	3073889	3074007
chrY	3074008	3074590
chrY	3078579	3079280
chrY	3092109	3092410
chrY	3148169	3148370
chrY	3158999	3164400
chrY	3164749	3164850
chrY	3178359	3178660
chrY	3250809	3251250
chrY	3251349	3251700
chrY	3274947	3275198
chrY	3284304	3284505
chrY	3284654	3284905
chrY	3343379	3343630
chrY	3366719	3366920
chrY	3388709	3388960
chrY	3405569	3407670
chrY	3409199	3409450
chrY	3436559	3436860
chrY	3544687	3544888
chrY	3544937	3545438
chrY	3546087	3546242
chrY	3546249	3546328
chrY	3546329	3546388
chrY	3592799	3593050
chrY	3593299	3593950
chrY	3621455	3622056
chrY	3680476	3680764
chrY	3680813	3680814
chrY	3680863	3680864
chrY	3680913	3681214
chrY	3704709	3705010
chrY	3712339	3714890
chrY	3714939	3716090
chrY	3716192	3716198
chrY	3716224	3720140
chrY	3720189	3721190
chrY	3849596	3849810
chrY	3851869	3852120
chrY	3876183	3876470
chrY	3876519	3876870
chrY	3987239	3987540
chrY	4002499	4002697
chrY	4002698	4002800
chrY	4049229	4049380
chrY	4070300	4070490
chrY	4077820	4078371
chrY	4093569	4093820
chrY	4113129	4114451
chrY	4114456	4114580
chrY	4201179	4201480
chrY	4229569	4229870
chrY	4242999	4243550
chrY	4257049	4257300
chrY	4261929	4262230
chrY	4271969	4272220
chrY	4282161	4282410
chrY	4293089	4293390
chrY	4351629	4352630
chrY	4352829	4352830
chrY	4352879	4353630
chrY	4371179	4371730
chrY	4388777	4388789
chrY	4388790	4389373
chrY	4438059	4438360
chrY	4472560	4472720
chrY	4472721	4472747
chrY	4472748	4472761
chrY	4509579	4509830
chrY	4553979	4554380
chrY	4567219	4567670
chrY	4567869	4568120
chrY	4580709	4582160
chrY	4703169	4703420
chrY	4740482	4740683
chrY	4769604	4770384
chrY	4780076	4780927
chrY	4862021	4862171
chrY	4862172	4862270
chrY	4862919	4863070
chrY	4872045	4872296
chrY	4872745	4873546
chrY	4874344	4874677
chrY	4874976	4875127
chrY	4888699	4889200
chrY	4889449	4889750
chrY	4899247	4899498
chrY	4899747	4899998
chrY	4919653	4919920
chrY	4925435	4925879
chrY	4928935	4929170
chrY	4929469	4929720
chrY	4929869	4930170
chrY	4931545	4931846
chrY	4957178	4957479
chrY	4969339	4969840
chrY	5059703	5059950
chrY	5060249	5060850
chrY	5185577	5185778
chrY	5185877	5185878
chrY	5185927	5186178
chrY	5204699	5204877
chrY	5204880	5205000
chrY	5246825	5247126
chrY	5263724	5264052
chrY	5275008	5275259
chrY	5317117	5317362
chrY	5317411	5317412
chrY	5317561	5318112
chrY	5446559	5446810
chrY	5459359	5459610
chrY	5494759	5495060
chrY	5601179	5601430
chrY	5612809	5613260
chrY	5674795	5675234
chrY	5690259	5690460
chrY	5690559	5690810
chrY	5708589	5708840
chrY	5727529	5727830
chrY	5816989	5817290
chrY	5851469	5851770
chrY	5852687	5853370
chrY	5858606	5858890
chrY	5864105	5864590
chrY	5873819	5874020
chrY	5910444	5910645
chrY	5910744	5910746
chrY	5910801	5911045
chrY	5999638	5999939
chrY	6000088	6000589
chrY	6000844	6001239
chrY	6063559	6063960
chrY	6092466	6092690
chrY	6102481	6105699
chrY	6105700	6105820
chrY	6106119	6106133
chrY	6106134	6106345
chrY	6106347	6106628
chrY	6106629	6106895
chrY	6106896	6107137
chrY	6107138	6107470
chrY	6108003	6113970
chrY	6114219	6114270
chrY	6115288	6115520
chrY	6116969	6117020
chrY	6117271	6117420
chrY	6118923	6118932
chrY	6118935	6118937
chrY	6119331	6119670
chrY	6119719	6119820
chrY	6120179	6120620
chrY	6120975	6121028
chrY	6121029	6121470
chrY	6123419	6123460
chrY	6124069	6124570
chrY	6124967	6125020
chrY	6125069	6125114
chrY	6125541	6125758
chrY	6125864	6125870
chrY	6125919	6126092
chrY	6126093	6126203
chrY	6126204	6126320
chrY	6126369	6126520
chrY	6126569	6126570
chrY	6127723	6127761
chrY	6128349	6128437
chrY	6128669	6128892
chrY	6128990	6129471
chrY	6129682	6129869
chrY	6129870	6130015
chrY	6130016	6130170
chrY	6130319	6130432
chrY	6130433	6130470
chrY	6131405	6131470
chrY	6134839	6137784
chrY	6137787	6138990
chrY	6139039	6141513
chrY	6141514	6141540
chrY	6141639	6144440
chrY	6144992	6147440
chrY	6147641	6148540
chrY	6148739	6149590
chrY	6150068	6154835
chrY	6154836	6155140
chrY	6155389	6156740
chrY	6162919	6163570
chrY	6165509	6168310
chrY	6168549	6173035
chrY	6173036	6173048
chrY	6173053	6173063
chrY	6173077	6173700
chrY	6176709	6177460
chrY	6177659	6179336
chrY	6179338	6179364
chrY	6179419	6179464
chrY	6179492	6179501
chrY	6179909	6182926
chrY	6182927	6183210
chrY	6183259	6185360
chrY	6185549	6192200
chrY	6193649	6193900
chrY	6194799	6195000
chrY	6195099	6195115
chrY	6195162	6196500
chrY	6201089	6202040
chrY	6205737	6209037
chrY	6209040	6213410
chrY	6213459	6213460
chrY	6213680	6215060
chrY	6216389	6216394
chrY	6216395	6217140
chrY	6217239	6217440
chrY	6220119	6220420
chrY	6221090	6223020
chrY	6223157	6224420
chrY	6224549	6225989
chrY	6225990	6226000
chrY	6226049	6226200
chrY	6226299	6231250
chrY	6231299	6231900
chrY	6233083	6234920
chrY	6235549	6237000
chrY	6238059	6239360
chrY	6240049	6242800
chrY	6242834	6246750
chrY	6247579	6249030
chrY	6249279	6249380
chrY	6249619	6250707
chrY	6250708	6251370
chrY	6252176	6252501
chrY	6252520	6253390
chrY	6253949	6255350
chrY	6255656	6255657
chrY	6255671	6255900
chrY	6258970	6260400
chrY	6260499	6260500
chrY	6260549	6260950
chrY	6261970	6264460
chrY	6264509	6266060
chrY	6266549	6266650
chrY	6266699	6266709
chrY	6266732	6267700
chrY	6267749	6268750
chrY	6268799	6270400
chrY	6270619	6274420
chrY	6274969	6275420
chrY	6275569	6275570
chrY	6275571	6275580
chrY	6275582	6277720
chrY	6277769	6282802
chrY	6282840	6285420
chrY	6285829	6287030
chrY	6287079	6287380
chrY	6288569	6288720
chrY	6288869	6290420
chrY	6290579	6291010
chrY	6291011	6291593
chrY	6291599	6292030
chrY	6292609	6293310
chrY	6293359	6295813
chrY	6295917	6296960
chrY	6297849	6298650
chrY	6301865	6304230
chrY	6304699	6304850
chrY	6304899	6306400
chrY	6307699	6310850
chrY	6310899	6311250
chrY	6311899	6319750
chrY	6319849	6322375
chrY	6322388	6322400
chrY	6323949	6327020
chrY	6327219	6327220
chrY	6327269	6327370
chrY	6327549	6328500
chrY	6329354	6329355
chrY	6329356	6330100
chrY	6330149	6334050
chrY	6334589	6336640
chrY	6336740	6338090
chrY	6338239	6338440
chrY	6338559	6338821
chrY	6338822	6338835
chrY	6338836	6340060
chrY	6340309	6340410
chrY	6340549	6340831
chrY	6340834	6342250
chrY	6342299	6342300
chrY	6342939	6344170
chrY	6344219	6344298
chrY	6344299	6346020
chrY	6346314	6347420
chrY	6347519	6347720
chrY	6347769	6347770
chrY	6347819	6350620
chrY	6350769	6351870
chrY	6352069	6352070
chrY	6352119	6352420
chrY	6359169	6359570
chrY	6359669	6363520
chrY	6363721	6364970
chrY	6366639	6367340
chrY	6370269	6370756
chrY	6370808	6373970
chrY	6375764	6380852
chrY	6380853	6381760
chrY	6381809	6381810
chrY	6381859	6384160
chrY	6384820	6384865
chrY	6384871	6388342
chrY	6388343	6388513
chrY	6388514	6392560
chrY	6395139	6398590
chrY	6398689	6400840
chrY	6401039	6401048
chrY	6401130	6401200
chrY	6401201	6401228
chrY	6401229	6401240
chrY	6401789	6401990
chrY	6425039	6426840
chrY	6426989	6428540
chrY	6428589	6429440
chrY	6435289	6435590
chrY	6461069	6461370
chrY	6464979	6465230
chrY	6478699	6479000
chrY	6512362	6513310
chrY	6513359	6513360
chrY	6513409	6513410
chrY	6513459	6514010
chrY	6548779	6549430
chrY	6592539	6592615
chrY	6592616	6593140
chrY	6593689	6595240
chrY	6595289	6595890
chrY	6619711	6621318
chrY	6626987	6630512
chrY	6630513	6630558
chrY	6630559	6630561
chrY	6630622	6630624
chrY	6630629	6630630
chrY	6630647	6631184
chrY	6631187	6631217
chrY	6631224	6631770
chrY	6631809	6633091
chrY	6633173	6634155
chrY	6634335	6637099
chrY	6643016	6644733
chrY	6644947	6645449
chrY	6645536	6645545
chrY	6645556	6645650
chrY	6647050	6647982
chrY	6648683	6650271
chrY	6650272	6651362
chrY	6651363	6651554
chrY	6651656	6651661
chrY	6651678	6652457
chrY	6652603	6654085
chrY	6655123	6663081
chrY	6663092	6663105
chrY	6663106	6663118
chrY	6663166	6663322
chrY	6666412	6667342
chrY	6667570	6671105
chrY	6671836	6674595
chrY	6674596	6674616
chrY	6674617	6674643
chrY	6674644	6674660
chrY	6674671	6681997
chrY	6688725	6688796
chrY	6688797	6689706
chrY	6689721	6690090
chrY	6694835	6697185
chrY	6697201	6697202
chrY	6697269	6698817
chrY	6699134	6709036
chrY	6709044	6709045
chrY	6714900	6715068
chrY	6715139	6715140
chrY	6715156	6715157
chrY	6715167	6715177
chrY	6715179	6715180
chrY	6715185	6720378
chrY	6731381	6731382
chrY	6731402	6732411
chrY	6732632	6734693
chrY	6734826	6736264
chrY	6736292	6736377
chrY	6736390	6744573
chrY	6744621	6744622
chrY	6744631	6747019
chrY	6748078	6748698
chrY	6752619	6752620
chrY	6752628	6755771
chrY	6756940	6757696
chrY	6757721	6757722
chrY	6757928	6759183
chrY	6759238	6759239
chrY	6759266	6762771
chrY	6762868	6763335
chrY	6763348	6763387
chrY	6763388	6763735
chrY	6763980	6765576
chrY	6766071	6767698
chrY	6767861	6768762
chrY	6768765	6768886
chrY	6768913	6768968
chrY	6768971	6769773
chrY	6774339	6774803
chrY	6774807	6775189
chrY	6775402	6775855
chrY	6776441	6778472
chrY	6778533	6778657
chrY	6778658	6778877
chrY	6779105	6779444
chrY	6779446	6779449
chrY	6779450	6779463
chrY	6779464	6779466
chrY	6779467	6779468
chrY	6779475	6779799
chrY	6779850	6780568
chrY	6780830	6784360
chrY	6784726	6786531
chrY	6786731	6786841
chrY	6786878	6786889
chrY	6786890	6786892
chrY	6786893	6786894
chrY	6787169	6787396
chrY	6787397	6787411
chrY	6787451	6789247
chrY	6789248	6789274
chrY	6789321	6790062
chrY	6790064	6790073
chrY	6790074	6790090
chrY	6790100	6790156
chrY	6791590	6791690
chrY	6791888	6792476
chrY	6792477	6792536
chrY	6792537	6792571
chrY	6792586	6792614
chrY	6792615	6793526
chrY	6793675	6795247
chrY	6795377	6796950
chrY	6797018	6798689
chrY	6799341	6801144
chrY	6801264	6803829
chrY	6803870	6803879
chrY	6803988	6806697
chrY	6807423	6807702
chrY	6807703	6807716
chrY	6807719	6807796
chrY	6808197	6808211
chrY	6808212	6808541
chrY	6808544	6809310
chrY	6809329	6809330
chrY	6809433	6814535
chrY	6814694	6816534
chrY	6816781	6818898
chrY	6822668	6825242
chrY	6825940	6826599
chrY	6826637	6826647
chrY	6826648	6826649
chrY	6826650	6826652
chrY	6826653	6826654
chrY	6826710	6826711
chrY	6830650	6831183
chrY	6831339	6831340
chrY	6831364	6831857
chrY	6833429	6835472
chrY	6835473	6835569
chrY	6835672	6839623
chrY	6839647	6839660
chrY	6839663	6840802
chrY	6840810	6840830
chrY	6840842	6840878
chrY	6840887	6844008
chrY	6844028	6847831
chrY	6847841	6847842
chrY	6848016	6850918
chrY	6850949	6850950
chrY	6850952	6854396
chrY	6854425	6854747
chrY	6854750	6855339
chrY	6855342	6855372
chrY	6855565	6856576
chrY	6856706	6856707
chrY	6856708	6856711
chrY	6856712	6856746
chrY	6856836	6858553
chrY	6858592	6858593
chrY	6858594	6858624
chrY	6858626	6858631
chrY	6858632	6858638
chrY	6858799	6861230
chrY	6861231	6862102
chrY	6862117	6862446
chrY	6862447	6863818
chrY	6863820	6868839
chrY	6869009	6869548
chrY	6869574	6873224
chrY	6873284	6874536
chrY	6874570	6874603
chrY	6874785	6874800
chrY	6874801	6877952
chrY	6877989	6877994
chrY	6877996	6877997
chrY	6878015	6878807
chrY	6878937	6880918
chrY	6882634	6882644
chrY	6882651	6882657
chrY	6882658	6882663
chrY	6882665	6882667
chrY	6882668	6882670
chrY	6882682	6884252
chrY	6884311	6884337
chrY	6884338	6884376
chrY	6884377	6886692
chrY	6886724	6886755
chrY	6886820	6886821
chrY	6886871	6886872
chrY	6886880	6886889
chrY	6886904	6886905
chrY	6886937	6886938
chrY	6886939	6891785
chrY	6892721	6895044
chrY	6895047	6898755
chrY	6898763	6899684
chrY	6899705	6899711
chrY	6899712	6901085
chrY	6903843	6907381
chrY	6907447	6910219
chrY	6910224	6910452
chrY	6910455	6910456
chrY	6910457	6910458
chrY	6910459	6910462
chrY	6910568	6911141
chrY	6911624	6912765
chrY	6912774	6913709
chrY	6913729	6915874
chrY	6917811	6918368
chrY	6918538	6919370
chrY	6919387	6919388
chrY	6919417	6920656
chrY	6920680	6920733
chrY	6920836	6921832
chrY	6921833	6921834
chrY	6921837	6921867
chrY	6921872	6922369
chrY	6922903	6922904
chrY	6922928	6922929
chrY	6922934	6922935
chrY	6922964	6922965
chrY	6922969	6922970
chrY	6922975	6922976
chrY	6922980	6922981
chrY	6922985	6922986
chrY	6923000	6923001
chrY	6923215	6925059
chrY	6925144	6925153
chrY	6925162	6925164
chrY	6925165	6925581
chrY	6925582	6925641
chrY	6925642	6925647
chrY	6925752	6925890
chrY	6930940	6931200
chrY	6931294	6931329
chrY	6931358	6931445
chrY	6931589	6934504
chrY	6934926	6935269
chrY	6935446	6941484
chrY	6941487	6942608
chrY	6942847	6943958
chrY	6944034	6944047
chrY	6944048	6944860
chrY	6944955	6945861
chrY	6945862	6945919
chrY	6946017	6948135
chrY	6948136	6948138
chrY	6948139	6948142
chrY	6948143	6948145
chrY	6948482	6948536
chrY	6948566	6952438
chrY	6952439	6952447
chrY	6952448	6952476
chrY	6952477	6952832
chrY	6952833	6952843
chrY	6952890	6953238
chrY	6953241	6953283
chrY	6953304	6953404
chrY	6953405	6953409
chrY	6953410	6953412
chrY	6953416	6953417
chrY	6953436	6953458
chrY	6953459	6954789
chrY	6955335	6956379
chrY	6956579	6957086
chrY	6957101	6957102
chrY	6957132	6957526
chrY	6957780	6959812
chrY	6959813	6959835
chrY	6959877	6959879
chrY	6959880	6959885
chrY	6959886	6965727
chrY	6965779	6971045
chrY	6971046	6971554
chrY	6971837	6971886
chrY	6971887	6972600
chrY	6972603	6972607
chrY	6972608	6975260
chrY	6975294	6975295
chrY	6975308	6975924
chrY	6977734	6978011
chrY	6978544	6979843
chrY	6979846	6981036
chrY	6981362	6981363
chrY	6981370	6983613
chrY	6984734	6992494
chrY	6992596	6994487
chrY	6994524	6995104
chrY	6995109	6995127
chrY	6995130	6996499
chrY	6996975	6997909
chrY	6997910	6998008
chrY	7008550	7008656
chrY	7008846	7009186
chrY	7009187	7009232
chrY	7009237	7009246
chrY	7009315	7011423
chrY	7011634	7012198
chrY	7012822	7013370
chrY	7013633	7014256
chrY	7014257	7014302
chrY	7014306	7014702
chrY	7014703	7015128
chrY	7015160	7015175
chrY	7017279	7017830
chrY	7017879	7017880
chrY	7018079	7018880
chrY	7019379	7020130
chrY	7030049	7030050
chrY	7030099	7030300
chrY	7031199	7032300
chrY	7032399	7033150
chrY	7033724	7034474
chrY	7034477	7035690
chrY	7035691	7035697
chrY	7035710	7035729
chrY	7035730	7038292
chrY	7038293	7038311
chrY	7038431	7038432
chrY	7038643	7039141
chrY	7045843	7047979
chrY	7048654	7050112
chrY	7050388	7052313
chrY	7052440	7052926
chrY	7053028	7053358
chrY	7053363	7053649
chrY	7054326	7054353
chrY	7054381	7058207
chrY	7064000	7074498
chrY	7074598	7075881
chrY	7075890	7076081
chrY	7076662	7078364
chrY	7078483	7080167
chrY	7080259	7080269
chrY	7080319	7080323
chrY	7080324	7080683
chrY	7081900	7082690
chrY	7083105	7083750
chrY	7083892	7083901
chrY	7083970	7084153
chrY	7084157	7084331
chrY	7084351	7084428
chrY	7084429	7084469
chrY	7084499	7084515
chrY	7084516	7085342
chrY	7086971	7087850
chrY	7088000	7088033
chrY	7088034	7088090
chrY	7088270	7088369
chrY	7088622	7090589
chrY	7090590	7090626
chrY	7091310	7091311
chrY	7091331	7092379
chrY	7092538	7093141
chrY	7093779	7093780
chrY	7093790	7094301
chrY	7095326	7097240
chrY	7099090	7099122
chrY	7099141	7099224
chrY	7099266	7099267
chrY	7099276	7099306
chrY	7099338	7099355
chrY	7099410	7099824
chrY	7102574	7103080
chrY	7103093	7103097
chrY	7103100	7103310
chrY	7103467	7104951
chrY	7105189	7106185
chrY	7106521	7107008
chrY	7107664	7108250
chrY	7109300	7109321
chrY	7109607	7110399
chrY	7111919	7113244
chrY	7113248	7113737
chrY	7113741	7113742
chrY	7115625	7115900
chrY	7116206	7116250
chrY	7123809	7124360
chrY	7124409	7124560
chrY	7124609	7124910
chrY	7125109	7125160
chrY	7125209	7125210
chrY	7125259	7125860
chrY	7126009	7126510
chrY	7126675	7126960
chrY	7127000	7127292
chrY	7128342	7128343
chrY	7128344	7131163
chrY	7131222	7131256
chrY	7131268	7131337
chrY	7131338	7131386
chrY	7131388	7131396
chrY	7131397	7131403
chrY	7131404	7131755
chrY	7132937	7134051
chrY	7134198	7134270
chrY	7135472	7136245
chrY	7136248	7136620
chrY	7136655	7136883
chrY	7137113	7138139
chrY	7138930	7138935
chrY	7139443	7139608
chrY	7139610	7139717
chrY	7139744	7139767
chrY	7139800	7140200
chrY	7141119	7141720
chrY	7143599	7143850
chrY	7144045	7144049
chrY	7144054	7145661
chrY	7145686	7146134
chrY	7146135	7146301
chrY	7146304	7146759
chrY	7146820	7148095
chrY	7148110	7148119
chrY	7148120	7148125
chrY	7150806	7152521
chrY	7152625	7152631
chrY	7153069	7153839
chrY	7153890	7154494
chrY	7154509	7154510
chrY	7157234	7157974
chrY	7158096	7158972
chrY	7159386	7160327
chrY	7160331	7160366
chrY	7160367	7160382
chrY	7161023	7162218
chrY	7162860	7162879
chrY	7163233	7163234
chrY	7163290	7163312
chrY	7163314	7163363
chrY	7163364	7163365
chrY	7163366	7163369
chrY	7163387	7163394
chrY	7163480	7164122
chrY	7164558	7164577
chrY	7164584	7164613
chrY	7164614	7165272
chrY	7167490	7167593
chrY	7167808	7169852
chrY	7169883	7169884
chrY	7170855	7172009
chrY	7172041	7172272
chrY	7172638	7174267
chrY	7176049	7176050
chrY	7176062	7176840
chrY	7176859	7176878
chrY	7176888	7176889
chrY	7176975	7179895
chrY	7180220	7181787
chrY	7181794	7181795
chrY	7182218	7182890
chrY	7183143	7183530
chrY	7185573	7185606
chrY	7185607	7186143
chrY	7186845	7187631
chrY	7187632	7187663
chrY	7187664	7187685
chrY	7187690	7188222
chrY	7188638	7190578
chrY	7190579	7190589
chrY	7190659	7192040
chrY	7192069	7192070
chrY	7192099	7193641
chrY	7193644	7193645
chrY	7193649	7193650
chrY	7193652	7193653
chrY	7193662	7194626
chrY	7194629	7195244
chrY	7195246	7195248
chrY	7195250	7195251
chrY	7195252	7195253
chrY	7195254	7195257
chrY	7195258	7195259
chrY	7195281	7196046
chrY	7196049	7196112
chrY	7196113	7196119
chrY	7196127	7196149
chrY	7196150	7196160
chrY	7196596	7196598
chrY	7196599	7197188
chrY	7197197	7197219
chrY	7197600	7199334
chrY	7199559	7199580
chrY	7202102	7202111
chrY	7202385	7203390
chrY	7203391	7203395
chrY	7203810	7204872
chrY	7204873	7204967
chrY	7204991	7205046
chrY	7205082	7205090
chrY	7205092	7206714
chrY	7206843	7206844
chrY	7206904	7208032
chrY	7208572	7209174
chrY	7209426	7209869
chrY	7211405	7213423
chrY	7213424	7213439
chrY	7213449	7214215
chrY	7214535	7215154
chrY	7215226	7215230
chrY	7215239	7217212
chrY	7218397	7219065
chrY	7219096	7219147
chrY	7219158	7219172
chrY	7219173	7220819
chrY	7220821	7220822
chrY	7220833	7220849
chrY	7220850	7220853
chrY	7220854	7221248
chrY	7223534	7224061
chrY	7224348	7225342
chrY	7225779	7228102
chrY	7228523	7228583
chrY	7229244	7230409
chrY	7230410	7231071
chrY	7231630	7232982
chrY	7233060	7233061
chrY	7233128	7234330
chrY	7234337	7234360
chrY	7234361	7234902
chrY	7235424	7235813
chrY	7235924	7236405
chrY	7238438	7238870
chrY	7243855	7243862
chrY	7243863	7246097
chrY	7246118	7246130
chrY	7246132	7247512
chrY	7247587	7248030
chrY	7248669	7250383
chrY	7250557	7252160
chrY	7252412	7253686
chrY	7259138	7263611
chrY	7264859	7269356
chrY	7269357	7269665
chrY	7269962	7270308
chrY	7270309	7270311
chrY	7270313	7270316
chrY	7270318	7270322
chrY	7270323	7270328
chrY	7270481	7270524
chrY	7270530	7272902
chrY	7272903	7272937
chrY	7272993	7275044
chrY	7277730	7280950
chrY	7281012	7281031
chrY	7281033	7281668
chrY	7281674	7281795
chrY	7282441	7282487
chrY	7282488	7282797
chrY	7282801	7282840
chrY	7282841	7285034
chrY	7285508	7286727
chrY	7286728	7286730
chrY	7286737	7286789
chrY	7287025	7287809
chrY	7288253	7289400
chrY	7289401	7289402
chrY	7289433	7291082
chrY	7291084	7292176
chrY	7292210	7294056
chrY	7294083	7294422
chrY	7294816	7295771
chrY	7301759	7302454
chrY	7302462	7303167
chrY	7304797	7305640
chrY	7305723	7306320
chrY	7306822	7307608
chrY	7307675	7307676
chrY	7308325	7309167
chrY	7309209	7309210
chrY	7310054	7310378
chrY	7310392	7310393
chrY	7310394	7310395
chrY	7310397	7310398
chrY	7310726	7310760
chrY	7310800	7311038
chrY	7311051	7311107
chrY	7311151	7311172
chrY	7311173	7311335
chrY	7311336	7311402
chrY	7311462	7311464
chrY	7311465	7311676
chrY	7312014	7312558
chrY	7312627	7313038
chrY	7313750	7314244
chrY	7314675	7315281
chrY	7315289	7315290
chrY	7315308	7315678
chrY	7315710	7316607
chrY	7316611	7316623
chrY	7316678	7317150
chrY	7317151	7317156
chrY	7317160	7317169
chrY	7317198	7317204
chrY	7317213	7318635
chrY	7318737	7318820
chrY	7320531	7321443
chrY	7321485	7321494
chrY	7321495	7321847
chrY	7321865	7321883
chrY	7321964	7322626
chrY	7323105	7323107
chrY	7323120	7325541
chrY	7325728	7328027
chrY	7328028	7328038
chrY	7328039	7328351
chrY	7328354	7329272
chrY	7329439	7329468
chrY	7329469	7330166
chrY	7330351	7330354
chrY	7330355	7331156
chrY	7331318	7332731
chrY	7333183	7333944
chrY	7334246	7335494
chrY	7335495	7335547
chrY	7335762	7336247
chrY	7336262	7336683
chrY	7336688	7336852
chrY	7336891	7336892
chrY	7338700	7338720
chrY	7338965	7339748
chrY	7339749	7339847
chrY	7339853	7339863
chrY	7339871	7339970
chrY	7340175	7340209
chrY	7340388	7340389
chrY	7340393	7340985
chrY	7340986	7341010
chrY	7347824	7348447
chrY	7348448	7348458
chrY	7348459	7348468
chrY	7349312	7353032
chrY	7353228	7353236
chrY	7353400	7353490
chrY	7353597	7354586
chrY	7354712	7356226
chrY	7356229	7358094
chrY	7358314	7358315
chrY	7358345	7359242
chrY	7359286	7359708
chrY	7359804	7359921
chrY	7360115	7360465
chrY	7360824	7361449
chrY	7361452	7362098
chrY	7364062	7364361
chrY	7364371	7364394
chrY	7364395	7365426
chrY	7365429	7366387
chrY	7366391	7368801
chrY	7368804	7368805
chrY	7374758	7374825
chrY	7374833	7374834
chrY	7374845	7374846
chrY	7374871	7374872
chrY	7374875	7374876
chrY	7374894	7374895
chrY	7374999	7375000
chrY	7375010	7377437
chrY	7377664	7378463
chrY	7378482	7378483
chrY	7381887	7383611
chrY	7386017	7386703
chrY	7386814	7387418
chrY	7387436	7388349
chrY	7388350	7388712
chrY	7389078	7389079
chrY	7389220	7389241
chrY	7389247	7390014
chrY	7390728	7390733
chrY	7390734	7390738
chrY	7390771	7390772
chrY	7390773	7391792
chrY	7391793	7391803
chrY	7395253	7397624
chrY	7397737	7399487
chrY	7399501	7400147
chrY	7400277	7400278
chrY	7400281	7400963
chrY	7400964	7401140
chrY	7401143	7401175
chrY	7401176	7401948
chrY	7401990	7402047
chrY	7402136	7405011
chrY	7405016	7406543
chrY	7406556	7407120
chrY	7407122	7407138
chrY	7407139	7407192
chrY	7407193	7407210
chrY	7407217	7407218
chrY	7407359	7409399
chrY	7409805	7409901
chrY	7409902	7411412
chrY	7411529	7412490
chrY	7412515	7412836
chrY	7413006	7413451
chrY	7413455	7413955
chrY	7414278	7415442
chrY	7415563	7415624
chrY	7415625	7416488
chrY	7416817	7417477
chrY	7417480	7417521
chrY	7417575	7418273
chrY	7418716	7420362
chrY	7420365	7420393
chrY	7420864	7422137
chrY	7422138	7422140
chrY	7425205	7426228
chrY	7426333	7427915
chrY	7428397	7430410
chrY	7430683	7431550
chrY	7431749	7432150
chrY	7432549	7433300
chrY	7434169	7434770
chrY	7434969	7435470
chrY	7435519	7435920
chrY	7437599	7438100
chrY	7444230	7445070
chrY	7445239	7446270
chrY	7446369	7447694
chrY	7447695	7449836
chrY	7449914	7450670
chrY	7451539	7453540
chrY	7453589	7456640
chrY	7456789	7460190
chrY	7461423	7461740
chrY	7461789	7462540
chrY	7462689	7463790
chrY	7464089	7467940
chrY	7468039	7469290
chrY	7469492	7469690
chrY	7470039	7470640
chrY	7470739	7471240
chrY	7471489	7474090
chrY	7474139	7474293
chrY	7474294	7474340
chrY	7474439	7474990
chrY	7475324	7479355
chrY	7479376	7480540
chrY	7483239	7483540
chrY	7483689	7485190
chrY	7485289	7485911
chrY	7485914	7485925
chrY	7485929	7485930
chrY	7485934	7485935
chrY	7485937	7486440
chrY	7486549	7489300
chrY	7490829	7492730
chrY	7494549	7496150
chrY	7505289	7508340
chrY	7508389	7518490
chrY	7518539	7518890
chrY	7519000	7519004
chrY	7519063	7519118
chrY	7519227	7524622
chrY	7524835	7529543
chrY	7529555	7534405
chrY	7534406	7534425
chrY	7534426	7534429
chrY	7534432	7534442
chrY	7534701	7535873
chrY	7536587	7538895
chrY	7538899	7541091
chrY	7541545	7557695
chrY	7557740	7558044
chrY	7558049	7558056
chrY	7558057	7558265
chrY	7558300	7564083
chrY	7564374	7565015
chrY	7565016	7567923
chrY	7568029	7572708
chrY	7579131	7579541
chrY	7580208	7581848
chrY	7581849	7581855
chrY	7582050	7582106
chrY	7582109	7588540
chrY	7588541	7590506
chrY	7590925	7590949
chrY	7590950	7593631
chrY	7593641	7593642
chrY	7593653	7593654
chrY	7593669	7593678
chrY	7593711	7603263
chrY	7603281	7613830
chrY	7613947	7613998
chrY	7613999	7615138
chrY	7615373	7615422
chrY	7615427	7617610
chrY	7617777	7618090
chrY	7618094	7619067
chrY	7619125	7619154
chrY	7619168	7621131
chrY	7622056	7623439
chrY	7623442	7623551
chrY	7623664	7626166
chrY	7626300	7629672
chrY	7633219	7635806
chrY	7635945	7640825
chrY	7641044	7641913
chrY	7641970	7642899
chrY	7642937	7642943
chrY	7643207	7645137
chrY	7645388	7645389
chrY	7645447	7645449
chrY	7645476	7645477
chrY	7645480	7646524
chrY	7646873	7648977
chrY	7649256	7650236
chrY	7650688	7651443
chrY	7651448	7656626
chrY	7657000	7662694
chrY	7662703	7664142
chrY	7664804	7670326
chrY	7670327	7670563
chrY	7670941	7681899
chrY	7681900	7682451
chrY	7682453	7689950
chrY	7690109	7695692
chrY	7695697	7695698
chrY	7695799	7697295
chrY	7697327	7699165
chrY	7699198	7699376
chrY	7699377	7699434
chrY	7699446	7699447
chrY	7699453	7701770
chrY	7701919	7701929
chrY	7701930	7702327
chrY	7702428	7704553
chrY	7705405	7705609
chrY	7705681	7705683
chrY	7705702	7706287
chrY	7706452	7707560
chrY	7707657	7709085
chrY	7713381	7717312
chrY	7717365	7717376
chrY	7717394	7717632
chrY	7717686	7721233
chrY	7721423	7722918
chrY	7722921	7723623
chrY	7723725	7723805
chrY	7724483	7725801
chrY	7725893	7725902
chrY	7725911	7733482
chrY	7733681	7733686
chrY	7733687	7733811
chrY	7733812	7733846
chrY	7733889	7742916
chrY	7742919	7753033
chrY	7755303	7756254
chrY	7756255	7756276
chrY	7756331	7756332
chrY	7757395	7758195
chrY	7759350	7764453
chrY	7764456	7766678
chrY	7766681	7774039
chrY	7775110	7775111
chrY	7775134	7776507
chrY	7776649	7777102
chrY	7777111	7777113
chrY	7777119	7782889
chrY	7783116	7784569
chrY	7784571	7784614
chrY	7784619	7801104
chrY	7801142	7801185
chrY	7801186	7809348
chrY	7809372	7820912
chrY	7821341	7824665
chrY	7824839	7825616
chrY	7825642	7825651
chrY	7825683	7825736
chrY	7825737	7828893
chrY	7829784	7832071
chrY	7832072	7832170
chrY	7832171	7837454
chrY	7837463	7850290
chrY	7850291	7860026
chrY	7862207	7864086
chrY	7864411	7865919
chrY	7866183	7866190
chrY	7866390	7866562
chrY	7866563	7866612
chrY	7866804	7870346
chrY	7870372	7871365
chrY	7871559	7873730
chrY	7873731	7873741
chrY	7874126	7874709
chrY	7874790	7874799
chrY	7874817	7885339
chrY	7886548	7894531
chrY	7898713	7899345
chrY	7899350	7902657
chrY	7902719	7905058
chrY	7905061	7916933
chrY	7918498	7922357
chrY	7922358	7923630
chrY	7925216	7925894
chrY	7925895	7927951
chrY	7927953	7928097
chrY	7928136	7928177
chrY	7928178	7933551
chrY	7933552	7933629
chrY	7933806	7935649
chrY	7935838	7935839
chrY	7935840	7935841
chrY	7935842	7935843
chrY	7935844	7935847
chrY	7935848	7935851
chrY	7935852	7935855
chrY	7935858	7935877
chrY	7935886	7935893
chrY	7935894	7935895
chrY	7935896	7935899
chrY	7935900	7935937
chrY	7936007	7938036
chrY	7938038	7939240
chrY	7939526	7941724
chrY	7941744	7941757
chrY	7941758	7947015
chrY	7947138	7957065
chrY	7957078	7957117
chrY	7957147	7958381
chrY	7958508	7964568
chrY	7970445	7974632
chrY	7974723	7984364
chrY	7986460	7986541
chrY	7986558	7989198
chrY	7989240	7990014
chrY	7991230	7994094
chrY	7994368	7995930
chrY	7996173	7996200
chrY	7996720	7996804
chrY	7997057	8001911
chrY	8002012	8002021
chrY	8002035	8002418
chrY	8008228	8008786
chrY	8008792	8008812
chrY	8008813	8014972
chrY	8015036	8016938
chrY	8016939	8016963
chrY	8016971	8016974
chrY	8016975	8016977
chrY	8017083	8022715
chrY	8022754	8025016
chrY	8025059	8025082
chrY	8025087	8025155
chrY	8025158	8026919
chrY	8026923	8027787
chrY	8027815	8030030
chrY	8030033	8035970
chrY	8036132	8043099
chrY	8044669	8045297
chrY	8045300	8045316
chrY	8045339	8046368
chrY	8046495	8046496
chrY	8046499	8051851
chrY	8051852	8051853
chrY	8051854	8051855
chrY	8052693	8053541
chrY	8053554	8056034
chrY	8056037	8056057
chrY	8056058	8056094
chrY	8058734	8061695
chrY	8067523	8070045
chrY	8070046	8070053
chrY	8070065	8072377
chrY	8076242	8076664
chrY	8079623	8080094
chrY	8080689	8085260
chrY	8085693	8090764
chrY	8092220	8094371
chrY	8094891	8095203
chrY	8095655	8096669
chrY	8096689	8100453
chrY	8100664	8109742
chrY	8109750	8109832
chrY	8109999	8110512
chrY	8110519	8110520
chrY	8112632	8112633
chrY	8112634	8119207
chrY	8119366	8119382
chrY	8119383	8119503
chrY	8119504	8119505
chrY	8119506	8119507
chrY	8119510	8119519
chrY	8119520	8119521
chrY	8119532	8119743
chrY	8119802	8119818
chrY	8119820	8124935
chrY	8124938	8125009
chrY	8125010	8125058
chrY	8125059	8125061
chrY	8125062	8129251
chrY	8129266	8130372
chrY	8130419	8130431
chrY	8130432	8130445
chrY	8130455	8130526
chrY	8130615	8130620
chrY	8130636	8135567
chrY	8135575	8135607
chrY	8135608	8135618
chrY	8138183	8140337
chrY	8140586	8142688
chrY	8142878	8143560
chrY	8143583	8143991
chrY	8143993	8146126
chrY	8146151	8146160
chrY	8146251	8149231
chrY	8149234	8149237
chrY	8149243	8149244
chrY	8149267	8151561
chrY	8151581	8153573
chrY	8154207	8158690
chrY	8158691	8158787
chrY	8159574	8160167
chrY	8160193	8160198
chrY	8160209	8160218
chrY	8160221	8163787
chrY	8163850	8165016
chrY	8165065	8166636
chrY	8167970	8167971
chrY	8168008	8170353
chrY	8170450	8171834
chrY	8171837	8171841
chrY	8171931	8172661
chrY	8172798	8173689
chrY	8178984	8181213
chrY	8181401	8184324
chrY	8184343	8184565
chrY	8184726	8213924
chrY	8214228	8214296
chrY	8214297	8214357
chrY	8214480	8214853
chrY	8214860	8214883
chrY	8214884	8214907
chrY	8215076	8216436
chrY	8216676	8218110
chrY	8218111	8218166
chrY	8218170	8221222
chrY	8221366	8230243
chrY	8230244	8230270
chrY	8230631	8230811
chrY	8230831	8230847
chrY	8230860	8232185
chrY	8232211	8233171
chrY	8233185	8233186
chrY	8233207	8235481
chrY	8237492	8238201
chrY	8238237	8238247
chrY	8238248	8238256
chrY	8238438	8238448
chrY	8238449	8253520
chrY	8253777	8255914
chrY	8255964	8261235
chrY	8261236	8261256
chrY	8261263	8262712
chrY	8262790	8264513
chrY	8264543	8269562
chrY	8270120	8270703
chrY	8270715	8274092
chrY	8274171	8276151
chrY	8280092	8281699
chrY	8281717	8281721
chrY	8281729	8281779
chrY	8281780	8282313
chrY	8282319	8282394
chrY	8282400	8283902
chrY	8283903	8284515
chrY	8284559	8288587
chrY	8288611	8288612
chrY	8288613	8288614
chrY	8288798	8288800
chrY	8288801	8288802
chrY	8288804	8288807
chrY	8288809	8288810
chrY	8288811	8288813
chrY	8288816	8290725
chrY	8291051	8291101
chrY	8291102	8293088
chrY	8293816	8295443
chrY	8296881	8310965
chrY	8310966	8314116
chrY	8314343	8321502
chrY	8326150	8326212
chrY	8326453	8329780
chrY	8329806	8329818
chrY	8329819	8333626
chrY	8333640	8341631
chrY	8341672	8341673
chrY	8341835	8342919
chrY	8343176	8343780
chrY	8343793	8343796
chrY	8343797	8343808
chrY	8343809	8343922
chrY	8345976	8349226
chrY	8349227	8349238
chrY	8349416	8350270
chrY	8350276	8350280
chrY	8350288	8351588
chrY	8351671	8353112
chrY	8353394	8354178
chrY	8354181	8363664
chrY	8363667	8367619
chrY	8367620	8369565
chrY	8371818	8374915
chrY	8374916	8376357
chrY	8376379	8379093
chrY	8379109	8379114
chrY	8379115	8379479
chrY	8379764	8382097
chrY	8382118	8382143
chrY	8382199	8382219
chrY	8382241	8383875
chrY	8385570	8385755
chrY	8385797	8387565
chrY	8387570	8387573
chrY	8387578	8389608
chrY	8389609	8389611
chrY	8389612	8389613
chrY	8389614	8389617
chrY	8389618	8389626
chrY	8389709	8398305
chrY	8398309	8398806
chrY	8399172	8399364
chrY	8399393	8399394
chrY	8399417	8403263
chrY	8403264	8407303
chrY	8407388	8408353
chrY	8409252	8409288
chrY	8409289	8409299
chrY	8409315	8413070
chrY	8413071	8422410
chrY	8422413	8426377
chrY	8426378	8431648
chrY	8431664	8431668
chrY	8431732	8437498
chrY	8437627	8441086
chrY	8441159	8441191
chrY	8441195	8449474
chrY	8449571	8452114
chrY	8452149	8452192
chrY	8452193	8462063
chrY	8462064	8465924
chrY	8465945	8466149
chrY	8466150	8468065
chrY	8468066	8475640
chrY	8475641	8479401
chrY	8479402	8479426
chrY	8479522	8479594
chrY	8479601	8481034
chrY	8481038	8481068
chrY	8481424	8481782
chrY	8482059	8486934
chrY	8486937	8498109
chrY	8498113	8501149
chrY	8501150	8501164
chrY	8501246	8501400
chrY	8501488	8501689
chrY	8501697	8504198
chrY	8504202	8513412
chrY	8513415	8513504
chrY	8513575	8513580
chrY	8513611	8514271
chrY	8514272	8514886
chrY	8514887	8514910
chrY	8514911	8525230
chrY	8525231	8525315
chrY	8525392	8528900
chrY	8528903	8540610
chrY	8540665	8555544
chrY	8555545	8556109
chrY	8556368	8561384
chrY	8561391	8562865
chrY	8562869	8566697
chrY	8566733	8566738
chrY	8566739	8566763
chrY	8566785	8566852
chrY	8566853	8568500
chrY	8568501	8568506
chrY	8568507	8568508
chrY	8568510	8568521
chrY	8568522	8575984
chrY	8576008	8576009
chrY	8576011	8589663
chrY	8589679	8589690
chrY	8589709	8599677
chrY	8599683	8612256
chrY	8612270	8615804
chrY	8615805	8622199
chrY	8622203	8631409
chrY	8631493	8635323
chrY	8635481	8635996
chrY	8635999	8637443
chrY	8637495	8637503
chrY	8637540	8644502
chrY	8644503	8644538
chrY	8644539	8649773
chrY	8649774	8649775
chrY	8649848	8650022
chrY	8650044	8654041
chrY	8654182	8658301
chrY	8658327	8660271
chrY	8661580	8661755
chrY	8661756	8661762
chrY	8661812	8661829
chrY	8661917	8666748
chrY	8666753	8666755
chrY	8666756	8668242
chrY	8669807	8671164
chrY	8672110	8672112
chrY	8672113	8672832
chrY	8674218	8674675
chrY	8674687	8674759
chrY	8674760	8675016
chrY	8675039	8675085
chrY	8675086	8675117
chrY	8675121	8677002
chrY	8677115	8677921
chrY	8679553	8681542
chrY	8681543	8689371
chrY	8689435	8690237
chrY	8690451	8690455
chrY	8690465	8691922
chrY	8694245	8695823
chrY	8695967	8696094
chrY	8696097	8697283
chrY	8697284	8697307
chrY	8697308	8697314
chrY	8698014	8698057
chrY	8698058	8698638
chrY	8699830	8699838
chrY	8699839	8702810
chrY	8702811	8703036
chrY	8703151	8704030
chrY	8704033	8704167
chrY	8704383	8705824
chrY	8705962	8706675
chrY	8706679	8706916
chrY	8706917	8709857
chrY	8710120	8710194
chrY	8710225	8710246
chrY	8710247	8712094
chrY	8713140	8713636
chrY	8713743	8714904
chrY	8715160	8715306
chrY	8715309	8720097
chrY	8720728	8720729
chrY	8720779	8723606
chrY	8725308	8725313
chrY	8725353	8728159
chrY	8728209	8728218
chrY	8728270	8730917
chrY	8730934	8731019
chrY	8734365	8734938
chrY	8737023	8737854
chrY	8738060	8738066
chrY	8738067	8738081
chrY	8738082	8738887
chrY	8741838	8746197
chrY	8746506	8746507
chrY	8746518	8747696
chrY	8747697	8748320
chrY	8748616	8748645
chrY	8748915	8748966
chrY	8749151	8760495
chrY	8760497	8760498
chrY	8760499	8760500
chrY	8760502	8760503
chrY	8760507	8760510
chrY	8760511	8760512
chrY	8760516	8760537
chrY	8760541	8760543
chrY	8760544	8760546
chrY	8760550	8760552
chrY	8760658	8761283
chrY	8761341	8761348
chrY	8762077	8766309
chrY	8766435	8768419
chrY	8768614	8770070
chrY	8770088	8771270
chrY	8771284	8771293
chrY	8771295	8771296
chrY	8771297	8771298
chrY	8771299	8773262
chrY	8773284	8773285
chrY	8773286	8773289
chrY	8773290	8773296
chrY	8773297	8773304
chrY	8773305	8773307
chrY	8773308	8774528
chrY	8774641	8776545
chrY	8776550	8776590
chrY	8776741	8785667
chrY	8786857	8787689
chrY	8787690	8788838
chrY	8788855	8790131
chrY	8790240	8792919
chrY	8793083	8798953
chrY	8798999	8799219
chrY	8799285	8799527
chrY	8799775	8806260
chrY	8806611	8806884
chrY	8807683	8810505
chrY	8817084	8822287
chrY	8822499	8824280
chrY	8827327	8831216
chrY	8831228	8840552
chrY	8840720	8840722
chrY	8840723	8840727
chrY	8840728	8840736
chrY	8840737	8840739
chrY	8840740	8840763
chrY	8840778	8840952
chrY	8840953	8841022
chrY	8841025	8842315
chrY	8842360	8842423
chrY	8842424	8843654
chrY	8843655	8848080
chrY	8848473	8849662
chrY	8852170	8853426
chrY	8853449	8854146
chrY	8854419	8855215
chrY	8857062	8857070
chrY	8857071	8860257
chrY	8860275	8860279
chrY	8860300	8865771
chrY	8865978	8870041
chrY	8870042	8877062
chrY	8877089	8877329
chrY	8877353	8878789
chrY	8878981	8879504
chrY	8879533	8879560
chrY	8879620	8881144
chrY	8881148	8892834
chrY	8892850	8893036
chrY	8893039	8900976
chrY	8901411	8901967
chrY	8902099	8906800
chrY	8906999	8907400
chrY	8908149	8911350
chrY	8965059	8971260
chrY	8972849	8974200
chrY	8974349	8974700
chrY	8974749	8976908
chrY	8977070	8977195
chrY	8977198	8979317
chrY	8979320	8982973
chrY	8988720	8992861
chrY	8992867	9012940
chrY	9012962	9012972
chrY	9012974	9012980
chrY	9012982	9013002
chrY	9013275	9014266
chrY	9014426	9015169
chrY	9015951	9017813
chrY	9017815	9020475
chrY	9020477	9025028
chrY	9025029	9025037
chrY	9025526	9025590
chrY	9025591	9025994
chrY	9026018	9026039
chrY	9026042	9028359
chrY	9028402	9029797
chrY	9029886	9030119
chrY	9030120	9030172
chrY	9030290	9030366
chrY	9030368	9030369
chrY	9030370	9030371
chrY	9030372	9030404
chrY	9030425	9030427
chrY	9030428	9032073
chrY	9034635	9040080
chrY	9040419	9040470
chrY	9040480	9040690
chrY	9040945	9041110
chrY	9041128	9046898
chrY	9047831	9047921
chrY	9047924	9047995
chrY	9048221	9048556
chrY	9048623	9055263
chrY	9055465	9055487
chrY	9055496	9063215
chrY	9063216	9063237
chrY	9063891	9069008
chrY	9069054	9069939
chrY	9069940	9069946
chrY	9069948	9069995
chrY	9070021	9070030
chrY	9070057	9070124
chrY	9070125	9073061
chrY	9073062	9074143
chrY	9074157	9075169
chrY	9075409	9075905
chrY	9082399	9088787
chrY	9088788	9088813
chrY	9088814	9088860
chrY	9089091	9094265
chrY	9094692	9094862
chrY	9094869	9103519
chrY	9103520	9111565
chrY	9111597	9111616
chrY	9111644	9112011
chrY	9112015	9116652
chrY	9117272	9127593
chrY	9127618	9129897
chrY	9129898	9130000
chrY	9130044	9130057
chrY	9130071	9131165
chrY	9131166	9131176
chrY	9131177	9131991
chrY	9131997	9139882
chrY	9140209	9157900
chrY	9157949	9158700
chrY	9158749	9160300
chrY	9160349	9166250
chrY	9166399	9166413
chrY	9166457	9171150
chrY	9171599	9172350
chrY	9172399	9172400
chrY	9172449	9172750
chrY	9172849	9173000
chrY	9173249	9173500
chrY	9174149	9174150
chrY	9177099	9177300
chrY	9177894	9177900
chrY	9177949	9177950
chrY	9177951	9177979
chrY	9177980	9178102
chrY	9178437	9178609
chrY	9178763	9179097
chrY	9179098	9179134
chrY	9179135	9179183
chrY	9179192	9179195
chrY	9179202	9179203
chrY	9179204	9179207
chrY	9179208	9179211
chrY	9179212	9179306
chrY	9179427	9179530
chrY	9179531	9179551
chrY	9179552	9179567
[truncated: 9,623 more rows]
