# Supplementary material for: Deep Phylogenetic Analysis of Haplogroup G1 Provides Estimates of SNP and STR Mutation Rates on the Human Y-Chromosome and Reveals Migrations of Iranic Speakers
Source: PLoS One. 2015 Apr 7;10(4):e0122968. doi: 10.1371/journal.pone.0122968 (PMC4388827; doi:10.1371/journal.pone.0122968)
Supplement: S1 Data — (ZIP) [file pone.0122968.s001.zip › Armenian6_confidence_regions.bed]

chrY	2649862	2651063
chrY	2651312	2651813
chrY	2652062	2654963
chrY	2655000	2665014
chrY	2665040	2665330
chrY	2665949	2666544
chrY	2666545	2666569
chrY	2666571	2666573
chrY	2666574	2666578
chrY	2666579	2666609
chrY	2666646	2667277
chrY	2667278	2667293
chrY	2667294	2668894
chrY	2669074	2669075
chrY	2669108	2669752
chrY	2681197	2681322
chrY	2681325	2682241
chrY	2682394	2682722
chrY	2683454	2683935
chrY	2684658	2685580
chrY	2685778	2687026
chrY	2687030	2687875
chrY	2687998	2688071
chrY	2688072	2688541
chrY	2689390	2689500
chrY	2689658	2691769
chrY	2691795	2691796
chrY	2691799	2691801
chrY	2691802	2693209
chrY	2693519	2695497
chrY	2695567	2696370
chrY	2696632	2697313
chrY	2699762	2701032
chrY	2701419	2702318
chrY	2702328	2702334
chrY	2702335	2703525
chrY	2703528	2706841
chrY	2706844	2707419
chrY	2707422	2708051
chrY	2708669	2716993
chrY	2717123	2718924
chrY	2719070	2721930
chrY	2722062	2724263
chrY	2724266	2724323
chrY	2724420	2724421
chrY	2724440	2728064
chrY	2728279	2729612
chrY	2730138	2736715
chrY	2736716	2738401
chrY	2738402	2738672
chrY	2738908	2738956
chrY	2738968	2740272
chrY	2740273	2740274
chrY	2740547	2741101
chrY	2741105	2741176
chrY	2741310	2744721
chrY	2745730	2745739
chrY	2746104	2746174
chrY	2746177	2746651
chrY	2746657	2746660
chrY	2746714	2746732
chrY	2746733	2747781
chrY	2747822	2750617
chrY	2750649	2750685
chrY	2750883	2752324
chrY	2752333	2752336
chrY	2752368	2752415
chrY	2752418	2752555
chrY	2752578	2752579
chrY	2752675	2753005
chrY	2753092	2753733
chrY	2753799	2753855
chrY	2753907	2753908
chrY	2753919	2755372
chrY	2755578	2758132
chrY	2758808	2758829
chrY	2758830	2759176
chrY	2759204	2759424
chrY	2760065	2762089
chrY	2762169	2762684
chrY	2762685	2762696
chrY	2762697	2762700
chrY	2762701	2762704
chrY	2762705	2763670
chrY	2763747	2763761
chrY	2763762	2763901
chrY	2763904	2766782
chrY	2766822	2767723
chrY	2774118	2774710
chrY	2775473	2778389
chrY	2778395	2778396
chrY	2778612	2783502
chrY	2783503	2783528
chrY	2783603	2783607
chrY	2783608	2783657
chrY	2783661	2784157
chrY	2784158	2784206
chrY	2784557	2785155
chrY	2785422	2785940
chrY	2787387	2788145
chrY	2793232	2794962
chrY	2795108	2795545
chrY	2795672	2798710
chrY	2798712	2799439
chrY	2799454	2799455
chrY	2799590	2803325
chrY	2803334	2803338
chrY	2803341	2803569
chrY	2803716	2803717
chrY	2803909	2804003
chrY	2804109	2806030
chrY	2806034	2806172
chrY	2806274	2806667
chrY	2806703	2806704
chrY	2806725	2809596
chrY	2809597	2809598
chrY	2809641	2810415
chrY	2810435	2811418
chrY	2811551	2812755
chrY	2812828	2812829
chrY	2812903	2813598
chrY	2813599	2813608
chrY	2813799	2814759
chrY	2815017	2817010
chrY	2817270	2817696
chrY	2817701	2817702
chrY	2817709	2817804
chrY	2817805	2817833
chrY	2817836	2817845
chrY	2817848	2817860
chrY	2817879	2821377
chrY	2821380	2824406
chrY	2824413	2824480
chrY	2824534	2824725
chrY	2824726	2824736
chrY	2824737	2825234
chrY	2825329	2832723
chrY	2832724	2832735
chrY	2832779	2832780
chrY	2832906	2832907
chrY	2832935	2833244
chrY	2833423	2834814
chrY	2834815	2834817
chrY	2834818	2834821
chrY	2834870	2835607
chrY	2835612	2835623
chrY	2835624	2835626
chrY	2835628	2835633
chrY	2835755	2836425
chrY	2836545	2839777
chrY	2839943	2840031
chrY	2840067	2840069
chrY	2840070	2840072
chrY	2840073	2840099
chrY	2840102	2841104
chrY	2841105	2842257
chrY	2842273	2842274
chrY	2842346	2842347
chrY	2842355	2842970
chrY	2843015	2843030
chrY	2843031	2843065
chrY	2843067	2843116
chrY	2843160	2843794
chrY	2843868	2844287
chrY	2844396	2845117
chrY	2845271	2845727
chrY	2845731	2845732
chrY	2845821	2847185
chrY	2847190	2847195
chrY	2847310	2850956
chrY	2850991	2851034
chrY	2851042	2851043
chrY	2851052	2852438
chrY	2852838	2853273
chrY	2853690	2854695
chrY	2854732	2854733
chrY	2854904	2855405
chrY	2855592	2856434
chrY	2859084	2860017
chrY	2860018	2860021
chrY	2860022	2860039
chrY	2860040	2860043
chrY	2860045	2860053
chrY	2860282	2861321
chrY	2861498	2861559
chrY	2861562	2865119
chrY	2865191	2865192
chrY	2865201	2865602
chrY	2866756	2866767
chrY	2866768	2866792
chrY	2866795	2867862
chrY	2867882	2868982
chrY	2869031	2876775
chrY	2876915	2877905
chrY	2878007	2878008
chrY	2878019	2881310
chrY	2881366	2881367
chrY	2881432	2883467
chrY	2883473	2884204
chrY	2884212	2884213
chrY	2884214	2884215
chrY	2884238	2884850
chrY	2884851	2884859
chrY	2884912	2885071
chrY	2885072	2885436
chrY	2885741	2888231
chrY	2888234	2888705
chrY	2888708	2888730
chrY	2888733	2888734
chrY	2888738	2888739
chrY	2888740	2888741
chrY	2888863	2888865
chrY	2888870	2892560
chrY	2892561	2892565
chrY	2892566	2892573
chrY	2892574	2892584
chrY	2892680	2894998
chrY	2900882	2901308
chrY	2901327	2901423
chrY	2901550	2903297
chrY	2903303	2905828
chrY	2905975	2906573
chrY	2907179	2908887
chrY	2909275	2909582
chrY	2909729	2914850
chrY	2914899	2914900
chrY	2925940	2926230
chrY	2970911	2971031
chrY	2971032	2971110
chrY	2974489	2975390
chrY	2980472	2980476
chrY	2980477	2980656
chrY	2980775	2981056
chrY	3011755	3012006
chrY	3012255	3012356
chrY	3015959	3016210
chrY	3060399	3060591
chrY	3060592	3060619
chrY	3060620	3060705
chrY	3060706	3060950
chrY	3073889	3074590
chrY	3078579	3079280
chrY	3092131	3092410
chrY	3148169	3148370
chrY	3159002	3159022
chrY	3159023	3161694
chrY	3161695	3164400
chrY	3164792	3164850
chrY	3178359	3178660
chrY	3250822	3251250
chrY	3251349	3251700
chrY	3274947	3275198
chrY	3284306	3284505
chrY	3284654	3284662
chrY	3284676	3284677
chrY	3284680	3284905
chrY	3343379	3343630
chrY	3366719	3366920
chrY	3388709	3388960
chrY	3405569	3405603
chrY	3405604	3405681
chrY	3405682	3405739
chrY	3405740	3405760
chrY	3405762	3405810
chrY	3405811	3406060
chrY	3406061	3406137
chrY	3406138	3406215
chrY	3406216	3406276
chrY	3406277	3406291
chrY	3406292	3406348
chrY	3406349	3406364
chrY	3406365	3406620
chrY	3406621	3406709
chrY	3406710	3406833
chrY	3406834	3406852
chrY	3406853	3407111
chrY	3407112	3407218
chrY	3407219	3407264
chrY	3407265	3407515
chrY	3407518	3407526
chrY	3407527	3407627
chrY	3407628	3407670
chrY	3409199	3409450
chrY	3436559	3436860
chrY	3544687	3544888
chrY	3544937	3545438
chrY	3546094	3546328
chrY	3546329	3546388
chrY	3592817	3593039
chrY	3593299	3593950
chrY	3621455	3622056
chrY	3680471	3680764
chrY	3680813	3680814
chrY	3680863	3680864
chrY	3680923	3681214
chrY	3704709	3705010
chrY	3712339	3712372
chrY	3712374	3712460
chrY	3712461	3712545
chrY	3712546	3712569
chrY	3712570	3712787
chrY	3712788	3712814
chrY	3712815	3712824
chrY	3712825	3712827
chrY	3712828	3712874
chrY	3712875	3712886
chrY	3712887	3712906
chrY	3712907	3713005
chrY	3713006	3713094
chrY	3713095	3713190
chrY	3713191	3713203
chrY	3713204	3713291
chrY	3713292	3713314
chrY	3713315	3713347
chrY	3713348	3713459
chrY	3713460	3713562
chrY	3713563	3713629
chrY	3713630	3713799
chrY	3713800	3713936
chrY	3713937	3713953
chrY	3713954	3713984
chrY	3713985	3714027
chrY	3714028	3714031
chrY	3714032	3714069
chrY	3714070	3714111
chrY	3714112	3714169
chrY	3714170	3714245
chrY	3714246	3714352
chrY	3714353	3714362
chrY	3714363	3714434
chrY	3714435	3714500
chrY	3714501	3714713
chrY	3714714	3714775
chrY	3714776	3714802
chrY	3714803	3714820
chrY	3714821	3714890
chrY	3714939	3715021
chrY	3715022	3715129
chrY	3715130	3715247
chrY	3715249	3715285
chrY	3715286	3715337
chrY	3715338	3715497
chrY	3715498	3715592
chrY	3715593	3715641
chrY	3715642	3715663
chrY	3715664	3715697
chrY	3715698	3715805
chrY	3715806	3715865
chrY	3715866	3716029
chrY	3716030	3716033
chrY	3716034	3716078
chrY	3716079	3716090
chrY	3716189	3716286
chrY	3716287	3716310
chrY	3716311	3716314
chrY	3716315	3716331
chrY	3716332	3716384
chrY	3716385	3716588
chrY	3716589	3716590
chrY	3716591	3716677
chrY	3716678	3716686
chrY	3716687	3716999
chrY	3717000	3717056
chrY	3717058	3717069
chrY	3717070	3717094
chrY	3717095	3717185
chrY	3717186	3717335
chrY	3717336	3717471
chrY	3717472	3717544
chrY	3717549	3717567
chrY	3717568	3717722
chrY	3717723	3717753
chrY	3717754	3717867
chrY	3717869	3718065
chrY	3718066	3718094
chrY	3718095	3718266
chrY	3718267	3718282
chrY	3718283	3718468
chrY	3718469	3718511
chrY	3718512	3718513
chrY	3718514	3718537
chrY	3718538	3718591
chrY	3718592	3718594
chrY	3718595	3718600
chrY	3718601	3718670
chrY	3718671	3718714
chrY	3718715	3718724
chrY	3718725	3718808
chrY	3718809	3718824
chrY	3718825	3718861
chrY	3718862	3718924
chrY	3718925	3719000
chrY	3719001	3719029
chrY	3719030	3719065
chrY	3719066	3719070
chrY	3719071	3719077
chrY	3719078	3719093
chrY	3719094	3719114
chrY	3719115	3719193
chrY	3719194	3719227
chrY	3719228	3719252
chrY	3719253	3719264
chrY	3719265	3719303
chrY	3719304	3719365
chrY	3719366	3719372
chrY	3719373	3719388
chrY	3719389	3719412
chrY	3719413	3719472
chrY	3719473	3719484
chrY	3719485	3719490
chrY	3719491	3719526
chrY	3719527	3719533
chrY	3719534	3719625
chrY	3719626	3719650
chrY	3719651	3719664
chrY	3719666	3719800
chrY	3719801	3719823
chrY	3719824	3719855
chrY	3719856	3719918
chrY	3719919	3720006
chrY	3720007	3720057
chrY	3720058	3720140
chrY	3720189	3720216
chrY	3720217	3720250
chrY	3720251	3720276
chrY	3720277	3720301
chrY	3720302	3720318
chrY	3720319	3720320
chrY	3720321	3720335
chrY	3720336	3720337
chrY	3720338	3720387
chrY	3720388	3720390
chrY	3720392	3720462
chrY	3720464	3720501
chrY	3720502	3720505
chrY	3720506	3720516
chrY	3720517	3720580
chrY	3720581	3720600
chrY	3720601	3720616
chrY	3720617	3720886
chrY	3720887	3720892
chrY	3720893	3720899
chrY	3720900	3721153
chrY	3721154	3721190
chrY	3849559	3849810
chrY	3851869	3852120
chrY	3876132	3876470
chrY	3876519	3876870
chrY	3987239	3987540
chrY	4002499	4002697
chrY	4002698	4002800
chrY	4049238	4049380
chrY	4070293	4070490
chrY	4077820	4078371
chrY	4093569	4093820
chrY	4113162	4114451
chrY	4114456	4114580
chrY	4201179	4201480
chrY	4229569	4229870
chrY	4242999	4243550
chrY	4257049	4257300
chrY	4261929	4262230
chrY	4271969	4272220
chrY	4282163	4282410
chrY	4293089	4293390
chrY	4351629	4352630
chrY	4352829	4352830
chrY	4352879	4353630
chrY	4371182	4371730
chrY	4388782	4389373
chrY	4438059	4438360
chrY	4472560	4472720
chrY	4472721	4472747
chrY	4472748	4472761
chrY	4509579	4509830
chrY	4553987	4554380
chrY	4567249	4567670
chrY	4567885	4568120
chrY	4580709	4582160
chrY	4703169	4703420
chrY	4740482	4740683
chrY	4769583	4770188
chrY	4770230	4770231
chrY	4770252	4770253
chrY	4770335	4770336
chrY	4780076	4780927
chrY	4862056	4862270
chrY	4862919	4863070
chrY	4872045	4872296
chrY	4872764	4873546
chrY	4874360	4874677
chrY	4874976	4875127
chrY	4888699	4889200
chrY	4889449	4889750
chrY	4899249	4899498
chrY	4899747	4899998
chrY	4919648	4919920
chrY	4925428	4925879
chrY	4928950	4929170
chrY	4929469	4929720
chrY	4929884	4930170
chrY	4931585	4931846
chrY	4957182	4957479
chrY	4969339	4969840
chrY	5059711	5059950
chrY	5060249	5060850
chrY	5185577	5185778
chrY	5185877	5185878
chrY	5185927	5185935
chrY	5185955	5186178
chrY	5204699	5204877
chrY	5204880	5205000
chrY	5246825	5247126
chrY	5263757	5263866
chrY	5263867	5264052
chrY	5275008	5275259
chrY	5317195	5317362
chrY	5317411	5317412
chrY	5317561	5318112
chrY	5446559	5446810
chrY	5459359	5459610
chrY	5494759	5494772
chrY	5494780	5495060
chrY	5601207	5601430
chrY	5612809	5613260
chrY	5674835	5675234
chrY	5690259	5690460
chrY	5690559	5690810
chrY	5708589	5708840
chrY	5727529	5727830
chrY	5816989	5817290
chrY	5851469	5851770
chrY	5852669	5853370
chrY	5858632	5858890
chrY	5864089	5864590
chrY	5873819	5874020
chrY	5910468	5910645
chrY	5910803	5910805
chrY	5910809	5911045
chrY	5999638	5999939
chrY	6000088	6000589
chrY	6000788	6000801
chrY	6000822	6001239
chrY	6063559	6063960
chrY	6092458	6092690
chrY	6102493	6105699
chrY	6105700	6105820
chrY	6106119	6106133
chrY	6106134	6106345
chrY	6106347	6106628
chrY	6106629	6106895
chrY	6106896	6107137
chrY	6107138	6107470
chrY	6108001	6113970
chrY	6114219	6114270
chrY	6115277	6115520
chrY	6116969	6117015
chrY	6117017	6117020
chrY	6117270	6117420
chrY	6118926	6118927
chrY	6118928	6118931
chrY	6119322	6119670
chrY	6119719	6119820
chrY	6120180	6120620
chrY	6120975	6121470
chrY	6123419	6123460
chrY	6124069	6124570
chrY	6124964	6125020
chrY	6125069	6125120
chrY	6125536	6125753
chrY	6125868	6125870
chrY	6125919	6126092
chrY	6126093	6126320
chrY	6126369	6126520
chrY	6126569	6126570
chrY	6127673	6127770
chrY	6128357	6128437
chrY	6128671	6128891
chrY	6128988	6129473
chrY	6129686	6129869
chrY	6129870	6130015
chrY	6130016	6130170
chrY	6130319	6130470
chrY	6131395	6131396
chrY	6131397	6131470
chrY	6134839	6138990
chrY	6139039	6141513
chrY	6141514	6141540
chrY	6141639	6144440
chrY	6144965	6146344
chrY	6146421	6147440
chrY	6147639	6148540
chrY	6148739	6148744
chrY	6148745	6149590
chrY	6150076	6154835
chrY	6154836	6155140
chrY	6155389	6156740
chrY	6162919	6163570
chrY	6165509	6168310
chrY	6168549	6173603
chrY	6173763	6173888
chrY	6173889	6173890
chrY	6176735	6177460
chrY	6177659	6179326
chrY	6179931	6182926
chrY	6182927	6183210
chrY	6183259	6185360
chrY	6185549	6190642
chrY	6190643	6192200
chrY	6193649	6193900
chrY	6194799	6195000
chrY	6195181	6195193
chrY	6195199	6196500
chrY	6201089	6202026
chrY	6205754	6209037
chrY	6209040	6213410
chrY	6213459	6213460
chrY	6213686	6215060
chrY	6216424	6217140
chrY	6217239	6217440
chrY	6220119	6220420
chrY	6221108	6222965
chrY	6222968	6223020
chrY	6223150	6224420
chrY	6224549	6225426
chrY	6225427	6225989
chrY	6225990	6226000
chrY	6226049	6226200
chrY	6226308	6231250
chrY	6231299	6231900
chrY	6233079	6234920
chrY	6235549	6237000
chrY	6238065	6239360
chrY	6240071	6240077
chrY	6240084	6242800
chrY	6242842	6246750
chrY	6247579	6249030
chrY	6249279	6249380
chrY	6249619	6250707
chrY	6250708	6251370
chrY	6252176	6252503
chrY	6252528	6253390
chrY	6253954	6253961
chrY	6253962	6253963
chrY	6253964	6253968
chrY	6253985	6255350
chrY	6255668	6255900
chrY	6259007	6259020
chrY	6259021	6260400
chrY	6260549	6260950
chrY	6261980	6264460
chrY	6264509	6266060
chrY	6266549	6266650
chrY	6266699	6266709
chrY	6266710	6266713
chrY	6266714	6266722
chrY	6266723	6266745
chrY	6266746	6266747
chrY	6266751	6267700
chrY	6267749	6268750
chrY	6268799	6270400
chrY	6270619	6274420
chrY	6274969	6275420
chrY	6275570	6275573
chrY	6275604	6277720
chrY	6277769	6282802
chrY	6282830	6285420
chrY	6285829	6287030
chrY	6287079	6287380
chrY	6288569	6288716
chrY	6288869	6290420
chrY	6290579	6291697
chrY	6291699	6292030
chrY	6292609	6293310
chrY	6293359	6295820
chrY	6295829	6295888
chrY	6295903	6295904
chrY	6295905	6296960
chrY	6297849	6298650
chrY	6301854	6304230
chrY	6304699	6304850
chrY	6304899	6306400
chrY	6307699	6310850
chrY	6310899	6311250
chrY	6311899	6319750
chrY	6319849	6322370
chrY	6322376	6322400
chrY	6323882	6323894
chrY	6323895	6323897
chrY	6323898	6327020
chrY	6327219	6327220
chrY	6327269	6327370
chrY	6327549	6328500
chrY	6329336	6330100
chrY	6330149	6332243
chrY	6332278	6332349
chrY	6332368	6334050
chrY	6334589	6336640
chrY	6336739	6338090
chrY	6338239	6338440
chrY	6338559	6338821
chrY	6338822	6338900
chrY	6338902	6340060
chrY	6340309	6340410
chrY	6340549	6340832
chrY	6340917	6342250
chrY	6342299	6342300
chrY	6342949	6344170
chrY	6344219	6344298
chrY	6344299	6345990
chrY	6345991	6346020
chrY	6346343	6346345
chrY	6346346	6347420
chrY	6347519	6347720
chrY	6347769	6347770
chrY	6347819	6350613
chrY	6350769	6351870
chrY	6352119	6352420
chrY	6359186	6359570
chrY	6359727	6363520
chrY	6363751	6364970
chrY	6366639	6367340
chrY	6370272	6370697
chrY	6370815	6373970
chrY	6375804	6380852
chrY	6380853	6381760
chrY	6381809	6381810
chrY	6381859	6384160
chrY	6384809	6385880
chrY	6385881	6388342
chrY	6388343	6392560
chrY	6395139	6398590
chrY	6398689	6399551
chrY	6399552	6400840
chrY	6401789	6401977
chrY	6401978	6401990
chrY	6425039	6426840
chrY	6426989	6427552
chrY	6427553	6428540
chrY	6428589	6429440
chrY	6435289	6435590
chrY	6461069	6461370
chrY	6464979	6465230
chrY	6478699	6479000
chrY	6512359	6513310
chrY	6513359	6513360
chrY	6513409	6513410
chrY	6513459	6514010
chrY	6548779	6549430
chrY	6592539	6592615
chrY	6592616	6593140
chrY	6593701	6595240
chrY	6595289	6595890
chrY	6619755	6620592
chrY	6620735	6621277
chrY	6626927	6630536
chrY	6630695	6631226
chrY	6631229	6631837
chrY	6631838	6633077
chrY	6633145	6634105
chrY	6634322	6637122
chrY	6643094	6644714
chrY	6644963	6645392
chrY	6645427	6645436
chrY	6645578	6645581
chrY	6645602	6645650
chrY	6647036	6647054
chrY	6647068	6647946
chrY	6648676	6650750
chrY	6650758	6651298
chrY	6651749	6652402
chrY	6652603	6652618
chrY	6652620	6654000
chrY	6655105	6663053
chrY	6663121	6663129
chrY	6666368	6667292
chrY	6667497	6671052
chrY	6671838	6672359
chrY	6672365	6674531
chrY	6674864	6674867
chrY	6674868	6681992
chrY	6688775	6689748
chrY	6689813	6689820
chrY	6689865	6690090
chrY	6694864	6697115
chrY	6697157	6697158
chrY	6697201	6697202
chrY	6697306	6698831
chrY	6698832	6698889
chrY	6699100	6699101
chrY	6699134	6700714
chrY	6700818	6707382
chrY	6707476	6708967
chrY	6714900	6715138
chrY	6715139	6715141
chrY	6715156	6720378
chrY	6731373	6732424
chrY	6732637	6734701
chrY	6734702	6734705
chrY	6734707	6734708
chrY	6734711	6734712
chrY	6734818	6736278
chrY	6736442	6741373
chrY	6741374	6741375
chrY	6741459	6744533
chrY	6744595	6747038
chrY	6748113	6748768
chrY	6752619	6752620
chrY	6752654	6755758
chrY	6757207	6757208
chrY	6757212	6757618
chrY	6757619	6757634
chrY	6757928	6759139
chrY	6759261	6762809
chrY	6762926	6763763
chrY	6764007	6765570
chrY	6765571	6765586
chrY	6766080	6767579
chrY	6767595	6767600
chrY	6767602	6767604
chrY	6767609	6767654
chrY	6767982	6767999
chrY	6768000	6768002
chrY	6768003	6768004
chrY	6768006	6768856
chrY	6768865	6768870
chrY	6768871	6768872
chrY	6768873	6768874
chrY	6768877	6768880
chrY	6768885	6768902
chrY	6768906	6768930
chrY	6768932	6768967
chrY	6768973	6768982
chrY	6769006	6769776
chrY	6769801	6769802
chrY	6774383	6775228
chrY	6775414	6775420
chrY	6775422	6775855
chrY	6776424	6776425
chrY	6776426	6778433
chrY	6778475	6778485
chrY	6778500	6778580
chrY	6778591	6778600
chrY	6778601	6778872
chrY	6779060	6779075
chrY	6779076	6780566
chrY	6780585	6780611
chrY	6780853	6782616
chrY	6782628	6784335
chrY	6784726	6784864
chrY	6784890	6784891
chrY	6785011	6785027
chrY	6785028	6786312
chrY	6786313	6786548
chrY	6787169	6787356
chrY	6787387	6787396
chrY	6787471	6789179
chrY	6789316	6790062
chrY	6791590	6791632
chrY	6791633	6791665
chrY	6791911	6792424
chrY	6792588	6793521
chrY	6793643	6795159
chrY	6795173	6795246
chrY	6795353	6796928
chrY	6796972	6798673
chrY	6799332	6799358
chrY	6799359	6800569
chrY	6800718	6801008
chrY	6801014	6801015
chrY	6801016	6801017
chrY	6801018	6801024
chrY	6801025	6803818
chrY	6803967	6806654
chrY	6807377	6807702
chrY	6807703	6807716
chrY	6807719	6807769
chrY	6808169	6808295
chrY	6808297	6808497
chrY	6808566	6808567
chrY	6808568	6809309
chrY	6809329	6809330
chrY	6809376	6809474
chrY	6809475	6814551
chrY	6814699	6814711
chrY	6814712	6816525
chrY	6816802	6818874
chrY	6818882	6818884
chrY	6822681	6822682
chrY	6822685	6825266
chrY	6825940	6826625
chrY	6826710	6826711
chrY	6830590	6830767
chrY	6830802	6831185
chrY	6831407	6831924
chrY	6833429	6835422
chrY	6835663	6835709
chrY	6835710	6838466
chrY	6838482	6838506
chrY	6838507	6839619
chrY	6839732	6841338
chrY	6841353	6843980
chrY	6844024	6844083
chrY	6844084	6844094
chrY	6844098	6847067
chrY	6847068	6847074
chrY	6847095	6847096
chrY	6847097	6847840
chrY	6847841	6847842
chrY	6848046	6850908
chrY	6850916	6852370
chrY	6852376	6854352
chrY	6854377	6854493
chrY	6854501	6855328
chrY	6855565	6856575
chrY	6856624	6856670
chrY	6856848	6858563
chrY	6858564	6858582
chrY	6858593	6858640
chrY	6858814	6861230
chrY	6861239	6861545
chrY	6861591	6862047
chrY	6862179	6862446
chrY	6862447	6863818
chrY	6863822	6866450
chrY	6866458	6866474
chrY	6866499	6866632
chrY	6866634	6867680
chrY	6867683	6868738
chrY	6868757	6868758
chrY	6869019	6870739
chrY	6870757	6873242
chrY	6873356	6874465
chrY	6874762	6874766
chrY	6874778	6875567
chrY	6875580	6875584
chrY	6875676	6877902
chrY	6877907	6877937
chrY	6878047	6878048
chrY	6878058	6878072
chrY	6878073	6878090
chrY	6878103	6878104
chrY	6878107	6878731
chrY	6878891	6881047
chrY	6881048	6881053
chrY	6881090	6881091
chrY	6882642	6882644
chrY	6882652	6884247
chrY	6884365	6886708
chrY	6886966	6886967
chrY	6886978	6888481
chrY	6888525	6888531
chrY	6888532	6888533
chrY	6888534	6888535
chrY	6888536	6888544
chrY	6888546	6888554
chrY	6888585	6891825
chrY	6892668	6895044
chrY	6895047	6895646
chrY	6895670	6898737
chrY	6898738	6898787
chrY	6898862	6898870
chrY	6898872	6899685
chrY	6899713	6900914
chrY	6903876	6903916
chrY	6903919	6907381
chrY	6907451	6909372
chrY	6909377	6910248
chrY	6910249	6910268
chrY	6910276	6910291
chrY	6910302	6910434
chrY	6910435	6910441
chrY	6910568	6911136
chrY	6911633	6913321
chrY	6913355	6913369
chrY	6913377	6913709
chrY	6913714	6915370
chrY	6915422	6915840
chrY	6917852	6918269
chrY	6918535	6919754
chrY	6919834	6919843
chrY	6919910	6920594
chrY	6920815	6922401
chrY	6922408	6922409
chrY	6923213	6925026
chrY	6925172	6925578
chrY	6925623	6925624
chrY	6925768	6925782
chrY	6925815	6925890
chrY	6930914	6931330
chrY	6931396	6931407
chrY	6931408	6931502
chrY	6931537	6931539
chrY	6931561	6931562
chrY	6931565	6931566
chrY	6931577	6934506
chrY	6934911	6935315
chrY	6935427	6942781
chrY	6942873	6943951
chrY	6944091	6944842
chrY	6944946	6944968
chrY	6944979	6945887
chrY	6945937	6945938
chrY	6945947	6948125
chrY	6948127	6948135
chrY	6948137	6948138
chrY	6948140	6948141
chrY	6948533	6948534
chrY	6948576	6949349
chrY	6949360	6949361
chrY	6949393	6952459
chrY	6952465	6952474
chrY	6952480	6953256
chrY	6953453	6954794
chrY	6955273	6956405
chrY	6956427	6956428
chrY	6956572	6957076
chrY	6957199	6957535
chrY	6957737	6960237
chrY	6960240	6965690
chrY	6965693	6967808
chrY	6967900	6971580
chrY	6971581	6971596
chrY	6971837	6975248
chrY	6975258	6975307
chrY	6975333	6975887
chrY	6977709	6978017
chrY	6978598	6978637
chrY	6978638	6979617
chrY	6979631	6979667
chrY	6979668	6979669
chrY	6979727	6980089
chrY	6980092	6981121
chrY	6981399	6982380
chrY	6982382	6983628
chrY	6984797	6992411
chrY	6992627	6994479
chrY	6994480	6995092
chrY	6995143	6996422
chrY	6996921	6997931
chrY	7008550	7008634
chrY	7008856	7009162
chrY	7009181	7009184
chrY	7009223	7009239
chrY	7009240	7009242
chrY	7009243	7009246
chrY	7009270	7009271
chrY	7009287	7011410
chrY	7011411	7011446
chrY	7011448	7011449
chrY	7011685	7012225
chrY	7012803	7013343
chrY	7013711	7014206
chrY	7014316	7014317
chrY	7014320	7014321
chrY	7014332	7014333
chrY	7014353	7014369
chrY	7014370	7014612
chrY	7014804	7015125
chrY	7017279	7017830
chrY	7017879	7017880
chrY	7018079	7018880
chrY	7019379	7020130
chrY	7020279	7020430
chrY	7030049	7030050
chrY	7030099	7030300
chrY	7031199	7032300
chrY	7032399	7033150
chrY	7033673	7033684
chrY	7033685	7035190
chrY	7035326	7035645
chrY	7035679	7035714
chrY	7035735	7035766
chrY	7035823	7038278
chrY	7038320	7038321
chrY	7038686	7039162
chrY	7045812	7047954
chrY	7048689	7050109
chrY	7050112	7050150
chrY	7050336	7052972
chrY	7053019	7053052
chrY	7053053	7053716
chrY	7054310	7056167
chrY	7056185	7058187
chrY	7058188	7058196
chrY	7064009	7073403
chrY	7073422	7073423
chrY	7073465	7075046
chrY	7075072	7075881
chrY	7075945	7075962
chrY	7076657	7078270
chrY	7078271	7078280
chrY	7078475	7079218
chrY	7079298	7079303
chrY	7079304	7080120
chrY	7080333	7080583
chrY	7081889	7082689
chrY	7083105	7083742
chrY	7083938	7084268
chrY	7084534	7085290
chrY	7087035	7087823
chrY	7088270	7088330
chrY	7088579	7090548
chrY	7091345	7092293
chrY	7092576	7093024
chrY	7093763	7094283
chrY	7095248	7096650
chrY	7096656	7096657
chrY	7096661	7096662
chrY	7096671	7096672
chrY	7096710	7096711
chrY	7096723	7097313
chrY	7099342	7099354
chrY	7099355	7099738
chrY	7102557	7102601
chrY	7102602	7103339
chrY	7103579	7104926
chrY	7105189	7106205
chrY	7106523	7107009
chrY	7107674	7108218
chrY	7109607	7110378
chrY	7111858	7113184
chrY	7113201	7113722
chrY	7113723	7113743
chrY	7115599	7115622
chrY	7115623	7115900
chrY	7123809	7124360
chrY	7124409	7124560
chrY	7124609	7124910
chrY	7125109	7125160
chrY	7125209	7125210
chrY	7125259	7125860
chrY	7126009	7126510
chrY	7126659	7126960
chrY	7127000	7127214
chrY	7128339	7129832
chrY	7129847	7129853
chrY	7129892	7131088
chrY	7131109	7131110
chrY	7131379	7131386
chrY	7131390	7131809
chrY	7132980	7134044
chrY	7135578	7136886
chrY	7137143	7137300
chrY	7137303	7137304
chrY	7137308	7137309
chrY	7137337	7137345
chrY	7137352	7138132
chrY	7138180	7138249
chrY	7139448	7139608
chrY	7139611	7139727
chrY	7139740	7139751
chrY	7139765	7139772
chrY	7139799	7140200
chrY	7141119	7141720
chrY	7143599	7143850
chrY	7144070	7145167
chrY	7145169	7145599
chrY	7145762	7146104
chrY	7146175	7146757
chrY	7146829	7148088
chrY	7150777	7152206
chrY	7152207	7152447
chrY	7152467	7152505
chrY	7153011	7153032
chrY	7153033	7153843
chrY	7153942	7154507
chrY	7154509	7154510
chrY	7156811	7156870
chrY	7156927	7156949
chrY	7156950	7156951
chrY	7157163	7158008
chrY	7158078	7158967
chrY	7159318	7160302
chrY	7161087	7162146
chrY	7162860	7162911
chrY	7163218	7163312
chrY	7163316	7163413
chrY	7163439	7163440
chrY	7163441	7164030
chrY	7164601	7165258
chrY	7167490	7167617
chrY	7167788	7167797
chrY	7167798	7169780
chrY	7169807	7169818
chrY	7169883	7169884
chrY	7169898	7169899
chrY	7170873	7171968
chrY	7171970	7172039
chrY	7172045	7172046
chrY	7172055	7172317
chrY	7172783	7174393
chrY	7176086	7177008
chrY	7177009	7177011
chrY	7177012	7177015
chrY	7177017	7177064
chrY	7177065	7177111
chrY	7177114	7179812
chrY	7179813	7179838
chrY	7180209	7181787
chrY	7181794	7181795
chrY	7182364	7182937
chrY	7183150	7183167
chrY	7183192	7183196
chrY	7183197	7183530
chrY	7183541	7183545
chrY	7183546	7183566
chrY	7183595	7183633
chrY	7183679	7183680
chrY	7185668	7186078
chrY	7186893	7187679
chrY	7187775	7188159
chrY	7188589	7188752
chrY	7188754	7188770
chrY	7188771	7188787
chrY	7188789	7188803
chrY	7188826	7190625
chrY	7190734	7192032
chrY	7192069	7192070
chrY	7192099	7193658
chrY	7193719	7193728
chrY	7193735	7193749
chrY	7193750	7195244
chrY	7195271	7196045
chrY	7196046	7196119
chrY	7196546	7197215
chrY	7197615	7199325
chrY	7199457	7199510
chrY	7199511	7199580
chrY	7202389	7203390
chrY	7203942	7204791
chrY	7205073	7205473
chrY	7205672	7206709
chrY	7207046	7207426
chrY	7207436	7208121
chrY	7208613	7209163
chrY	7209399	7209404
chrY	7209405	7209855
chrY	7209856	7209879
chrY	7209882	7209903
chrY	7211400	7212645
chrY	7212646	7212652
chrY	7212705	7213458
chrY	7213465	7213475
chrY	7213476	7213491
chrY	7213492	7214193
chrY	7214194	7214199
chrY	7214200	7214205
chrY	7214538	7215212
chrY	7215226	7215235
chrY	7215243	7216516
chrY	7216517	7216551
chrY	7216606	7216614
chrY	7216618	7217188
chrY	7217190	7217191
chrY	7218397	7219162
chrY	7219216	7220813
chrY	7220818	7220819
chrY	7220821	7220822
chrY	7220844	7221263
chrY	7223544	7224058
chrY	7224363	7225358
chrY	7225781	7228063
chrY	7229256	7230293
chrY	7230294	7231144
chrY	7231596	7232914
chrY	7232931	7232932
chrY	7233184	7234317
chrY	7234373	7234854
chrY	7235367	7235368
chrY	7235378	7235379
chrY	7235394	7235805
chrY	7235923	7236481
chrY	7236558	7236569
chrY	7236604	7236630
chrY	7238394	7238870
chrY	7243904	7246054
chrY	7246079	7246620
chrY	7246624	7246625
chrY	7246724	7247563
chrY	7247613	7248032
chrY	7248688	7250383
chrY	7250430	7250438
chrY	7250533	7252158
chrY	7252427	7253214
chrY	7253259	7253260
chrY	7253289	7253290
chrY	7253298	7253627
chrY	7259223	7263639
chrY	7264888	7269381
chrY	7269382	7269652
chrY	7269653	7269675
chrY	7270059	7270308
chrY	7270425	7270450
chrY	7270451	7272920
chrY	7272921	7272938
chrY	7272985	7274972
chrY	7277512	7277604
chrY	7277755	7279513
chrY	7279589	7279598
chrY	7279599	7280944
chrY	7280945	7280955
chrY	7281040	7281668
chrY	7281745	7281746
chrY	7282440	7282781
chrY	7282865	7284122
chrY	7284123	7284290
chrY	7284301	7284302
chrY	7284351	7284398
chrY	7284399	7285046
chrY	7285672	7285673
chrY	7285674	7286698
chrY	7287055	7287728
chrY	7288253	7289374
chrY	7289529	7292139
chrY	7292140	7292190
chrY	7292191	7294039
chrY	7294040	7294049
chrY	7294058	7294068
chrY	7294107	7294108
chrY	7294111	7294138
chrY	7294139	7294444
chrY	7294860	7295816
chrY	7301775	7302366
chrY	7302476	7303091
chrY	7304417	7304497
chrY	7304803	7305602
chrY	7305673	7305713
chrY	7305764	7306320
chrY	7306822	7307584
chrY	7308410	7309128
chrY	7309976	7310413
chrY	7310683	7310760
chrY	7310800	7311064
chrY	7311176	7311795
chrY	7311989	7312580
chrY	7312624	7313058
chrY	7313730	7313731
chrY	7313739	7314251
chrY	7314749	7315276
chrY	7315289	7315290
chrY	7315319	7315653
chrY	7315780	7316540
chrY	7316587	7316588
chrY	7316613	7316614
chrY	7316615	7316620
chrY	7316633	7317025
chrY	7317234	7318485
chrY	7318486	7318490
chrY	7318504	7318665
chrY	7318730	7318731
chrY	7318732	7318820
chrY	7320602	7321812
chrY	7321884	7321905
chrY	7321906	7321916
chrY	7321962	7322539
chrY	7323038	7325593
chrY	7325727	7328036
chrY	7328039	7328048
chrY	7328049	7329247
chrY	7329415	7330113
chrY	7330346	7331121
chrY	7331412	7332111
chrY	7332145	7332584
chrY	7333271	7333853
chrY	7334256	7334709
chrY	7334733	7334734
chrY	7334751	7334831
chrY	7334833	7335500
chrY	7335764	7336237
chrY	7336358	7336468
chrY	7336474	7336683
chrY	7336688	7336885
chrY	7338997	7339011
chrY	7339012	7339744
chrY	7339907	7339916
chrY	7339917	7339970
chrY	7340175	7340239
chrY	7340242	7340243
chrY	7340263	7340264
chrY	7340445	7340446
chrY	7340449	7340450
chrY	7340469	7341000
chrY	7347835	7348446
chrY	7349305	7350738
chrY	7350783	7353028
chrY	7353163	7353236
chrY	7353400	7353497
chrY	7353542	7354618
chrY	7354763	7355906
chrY	7355967	7355968
chrY	7355993	7358092
chrY	7358345	7359230
chrY	7359272	7359275
chrY	7359288	7359324
chrY	7359325	7359328
chrY	7359329	7359696
chrY	7360173	7360376
chrY	7360850	7361449
chrY	7361453	7362054
chrY	7363965	7363966
chrY	7363988	7364045
chrY	7364046	7365426
chrY	7365429	7365903
chrY	7365966	7366423
chrY	7366470	7368786
chrY	7374758	7374809
chrY	7375028	7375029
chrY	7375052	7375053
chrY	7375058	7375428
chrY	7375429	7377449
chrY	7377649	7378335
chrY	7381887	7381910
chrY	7381911	7382475
chrY	7382544	7383621
chrY	7386075	7386356
chrY	7386376	7386722
chrY	7386897	7386902
chrY	7386903	7387419
chrY	7387421	7387806
chrY	7387820	7388349
chrY	7388350	7388769
chrY	7388848	7388852
chrY	7388865	7389014
chrY	7389239	7389958
chrY	7390771	7391762
chrY	7391763	7391764
chrY	7395239	7396407
chrY	7396416	7397597
chrY	7397789	7399519
chrY	7399533	7400165
chrY	7400290	7400299
chrY	7400318	7401979
chrY	7401980	7402036
chrY	7402116	7402133
chrY	7402169	7405011
chrY	7405016	7406543
chrY	7406556	7407109
chrY	7407110	7407132
chrY	7407404	7409350
chrY	7409832	7410589
chrY	7410592	7411351
chrY	7411579	7411637
chrY	7411638	7412865
chrY	7412999	7413353
chrY	7413386	7413395
chrY	7413465	7413911
chrY	7413913	7413954
chrY	7414278	7415527
chrY	7415571	7416520
chrY	7416859	7417159
chrY	7417168	7417477
chrY	7417478	7417561
chrY	7417562	7417946
chrY	7417954	7417970
chrY	7417982	7418323
chrY	7418715	7420422
chrY	7420840	7422102
chrY	7425314	7425319
chrY	7425320	7426210
chrY	7426269	7427887
chrY	7428389	7430380
chrY	7430381	7430445
chrY	7430765	7430786
chrY	7430787	7431550
chrY	7431749	7432150
chrY	7432549	7433300
chrY	7434169	7434770
chrY	7434969	7435470
chrY	7435519	7435920
chrY	7437611	7438100
chrY	7444219	7445070
chrY	7445222	7446270
chrY	7446369	7449836
chrY	7449838	7449840
chrY	7449910	7450670
chrY	7451539	7453540
chrY	7453589	7456640
chrY	7456802	7460190
chrY	7461423	7461424
chrY	7461430	7461431
chrY	7461433	7461434
chrY	7461440	7461441
chrY	7461448	7461451
chrY	7461452	7461740
chrY	7461789	7462540
chrY	7462689	7463790
chrY	7464089	7467940
chrY	7468096	7468097
chrY	7468098	7469051
chrY	7469070	7469290
chrY	7469479	7469690
chrY	7470039	7470640
chrY	7470739	7471104
chrY	7471113	7471114
chrY	7471117	7471118
chrY	7471119	7471240
chrY	7471489	7474090
chrY	7474139	7474293
chrY	7474294	7474340
chrY	7474439	7474990
chrY	7475319	7480540
chrY	7483239	7483540
chrY	7483689	7485190
chrY	7485289	7486440
chrY	7486549	7487985
chrY	7487995	7488001
chrY	7488042	7488052
chrY	7488065	7489300
chrY	7490829	7492730
chrY	7494549	7496150
chrY	7505289	7508340
chrY	7508389	7518490
chrY	7518539	7518890
chrY	7519000	7519006
chrY	7519147	7519215
chrY	7519216	7524640
chrY	7524824	7525457
chrY	7525501	7534431
chrY	7534432	7534435
chrY	7534437	7534443
chrY	7534444	7534446
chrY	7534447	7534450
chrY	7534678	7534812
chrY	7534815	7535912
chrY	7536598	7537987
chrY	7537993	7538895
chrY	7538897	7541045
chrY	7541639	7542434
chrY	7542475	7543804
chrY	7543805	7543843
chrY	7543937	7547356
chrY	7547357	7551554
chrY	7551555	7562178
chrY	7562213	7562215
chrY	7562254	7564083
chrY	7564384	7565015
chrY	7565016	7565165
chrY	7565187	7567854
chrY	7567892	7567915
chrY	7567917	7567920
chrY	7567993	7567995
chrY	7568015	7568782
chrY	7568874	7572723
chrY	7572758	7572759
chrY	7579146	7579549
chrY	7580198	7581861
chrY	7582038	7582039
chrY	7582050	7582106
chrY	7582110	7588540
chrY	7588541	7588748
chrY	7588846	7590440
chrY	7590441	7590485
chrY	7590909	7603155
chrY	7603283	7608390
chrY	7608476	7608540
chrY	7608543	7613804
chrY	7614024	7615149
chrY	7615446	7617603
chrY	7617802	7618090
chrY	7618093	7619006
chrY	7619110	7621101
chrY	7621959	7623439
chrY	7623442	7623546
chrY	7623709	7626242
chrY	7626287	7629749
chrY	7629797	7629812
chrY	7633285	7635824
chrY	7635984	7636010
chrY	7636013	7636445
chrY	7636579	7637799
chrY	7637858	7640713
chrY	7641078	7641740
chrY	7641742	7641868
chrY	7641997	7642018
chrY	7642019	7642890
chrY	7643260	7643589
chrY	7643591	7645052
chrY	7645497	7646541
chrY	7646818	7646928
chrY	7646932	7647094
chrY	7647096	7649011
chrY	7649012	7649048
chrY	7649226	7649259
chrY	7649260	7650162
chrY	7650637	7651370
chrY	7651463	7651467
chrY	7651468	7652249
chrY	7652250	7652270
chrY	7652280	7652282
chrY	7652284	7652289
chrY	7652341	7655214
chrY	7655222	7655279
chrY	7655284	7656649
chrY	7657053	7662688
chrY	7662767	7664146
chrY	7664886	7670298
chrY	7670429	7670622
chrY	7670944	7681793
chrY	7681910	7681924
chrY	7681926	7689749
chrY	7689756	7689781
chrY	7689796	7689921
chrY	7689931	7689961
chrY	7690264	7695609
chrY	7695697	7695698
chrY	7695711	7695733
chrY	7695805	7695806
chrY	7695830	7695831
chrY	7695856	7697114
chrY	7697115	7697130
chrY	7697131	7697135
chrY	7697187	7699166
chrY	7699454	7699780
chrY	7699910	7701088
chrY	7701134	7701749
chrY	7701753	7701768
chrY	7701796	7701832
chrY	7701977	7702233
chrY	7702377	7703178
chrY	7703187	7703230
chrY	7703234	7703283
chrY	7703284	7703936
chrY	7703937	7704635
chrY	7705405	7705447
chrY	7705527	7705556
chrY	7705557	7705574
chrY	7705639	7705651
chrY	7705709	7706287
chrY	7706556	7707623
chrY	7707624	7707676
chrY	7707677	7707700
chrY	7707707	7708810
chrY	7708857	7708892
chrY	7708946	7709085
chrY	7713411	7717278
chrY	7717336	7717732
chrY	7717733	7721152
chrY	7721430	7723522
chrY	7723731	7723805
chrY	7724546	7725744
chrY	7725875	7733400
chrY	7733673	7733686
chrY	7733687	7733770
chrY	7733771	7733838
chrY	7733910	7749411
chrY	7749453	7749480
chrY	7749494	7752977
chrY	7752989	7752990
chrY	7755381	7756260
chrY	7756261	7756293
chrY	7756384	7756425
chrY	7757387	7758086
chrY	7759321	7760230
chrY	7760249	7760253
chrY	7760287	7760298
chrY	7760299	7760320
chrY	7760321	7761203
chrY	7761283	7764415
chrY	7764590	7767824
chrY	7767827	7768899
chrY	7769064	7774056
chrY	7774057	7774088
chrY	7775136	7775676
chrY	7775690	7776437
chrY	7776438	7776445
chrY	7776446	7776454
chrY	7776457	7781649
chrY	7781652	7781667
chrY	7781673	7781685
chrY	7781686	7782905
chrY	7783183	7783217
chrY	7783218	7796845
chrY	7796846	7802962
chrY	7802965	7808950
chrY	7808980	7808982
chrY	7808994	7809401
chrY	7809435	7809444
chrY	7809474	7816381
chrY	7816394	7816669
chrY	7816670	7820874
chrY	7820895	7820903
chrY	7821305	7824663
chrY	7824943	7825599
chrY	7825739	7828913
chrY	7829813	7832142
chrY	7832146	7832212
chrY	7832397	7850290
chrY	7850291	7853106
chrY	7853275	7860016
chrY	7862281	7864111
chrY	7864359	7864392
chrY	7864456	7865975
chrY	7866390	7866612
chrY	7866760	7866786
chrY	7866818	7868975
chrY	7868979	7869090
chrY	7869148	7871343
chrY	7871573	7873034
chrY	7873035	7873081
chrY	7873085	7873101
chrY	7873104	7873129
chrY	7873138	7873745
chrY	7874128	7874771
chrY	7874919	7881110
chrY	7881111	7884273
chrY	7884274	7885360
chrY	7886525	7894513
chrY	7894514	7894521
chrY	7898734	7904490
chrY	7904493	7911128
chrY	7911237	7916889
chrY	7918663	7922343
chrY	7922354	7923677
chrY	7925249	7925964
chrY	7925970	7925978
chrY	7925990	7927950
chrY	7928174	7933675
chrY	7933689	7935594
chrY	7935876	7939281
chrY	7939512	7942595
chrY	7942635	7947007
chrY	7947225	7957101
chrY	7957111	7958346
chrY	7958568	7962993
chrY	7962995	7963001
chrY	7963030	7963031
chrY	7963194	7964489
chrY	7964490	7964505
chrY	7970435	7974676
chrY	7974773	7984412
chrY	7986460	7986511
chrY	7986674	7989163
chrY	7989367	7989376
chrY	7989378	7990089
chrY	7991230	7991239
chrY	7991376	7991385
chrY	7991421	7994092
chrY	7994320	7995876
chrY	7997019	7997025
chrY	7997026	8001912
chrY	8002027	8002339
chrY	8008226	8008803
chrY	8008894	8008898
chrY	8008920	8013489
chrY	8013490	8013495
chrY	8013496	8014895
chrY	8015001	8016566
chrY	8016596	8016962
chrY	8017058	8019847
chrY	8019850	8020527
chrY	8020530	8025024
chrY	8025087	8027769
chrY	8027897	8030026
chrY	8030034	8035950
chrY	8036123	8040176
chrY	8040215	8043177
chrY	8044612	8044678
chrY	8044736	8046378
chrY	8046560	8049567
chrY	8049717	8051834
chrY	8052126	8052155
chrY	8052692	8056044
chrY	8058721	8061638
chrY	8067533	8069087
chrY	8069156	8069160
chrY	8069161	8069953
chrY	8070101	8070102
chrY	8070107	8072206
chrY	8076245	8076664
chrY	8079610	8080106
chrY	8080737	8085261
chrY	8085659	8090738
chrY	8092230	8092236
chrY	8092237	8092637
chrY	8092647	8093284
chrY	8093451	8094346
chrY	8094928	8095218
chrY	8095665	8096628
chrY	8096653	8100463
chrY	8100684	8104954
chrY	8104990	8105668
chrY	8105671	8105697
chrY	8105698	8105743
chrY	8105744	8109774
chrY	8109916	8109954
chrY	8109955	8110528
chrY	8112656	8119199
chrY	8119331	8122494
chrY	8122495	8124524
chrY	8124525	8124899
chrY	8124911	8124912
chrY	8124913	8124917
chrY	8124918	8124920
chrY	8124923	8125058
chrY	8125059	8125061
chrY	8125062	8130439
chrY	8130688	8135511
chrY	8135526	8135567
chrY	8138214	8140220
chrY	8140241	8140413
chrY	8140606	8142700
chrY	8142740	8142777
chrY	8142847	8143517
chrY	8143596	8143991
chrY	8143994	8146121
chrY	8146292	8149210
chrY	8149216	8149227
chrY	8149228	8149266
chrY	8149267	8151525
chrY	8151702	8151704
chrY	8151705	8153573
chrY	8154197	8156543
chrY	8156646	8158784
chrY	8159660	8160162
chrY	8160229	8163748
chrY	8163845	8163872
chrY	8163873	8164871
chrY	8165035	8166609
chrY	8167967	8170350
chrY	8170485	8171694
chrY	8171835	8171867
chrY	8171889	8172543
chrY	8172544	8172559
chrY	8172822	8173644
chrY	8179009	8179010
chrY	8179011	8181213
chrY	8181464	8182205
chrY	8182212	8184324
chrY	8184343	8184589
chrY	8184714	8188540
chrY	8188541	8188554
chrY	8188560	8201960
chrY	8202031	8208531
chrY	8208549	8213944
chrY	8214419	8214858
chrY	8214859	8214883
chrY	8214884	8214911
chrY	8215064	8216024
chrY	8216117	8216429
chrY	8216430	8216439
chrY	8216643	8216651
chrY	8216662	8217962
chrY	8218052	8221228
chrY	8221232	8221288
chrY	8221289	8221309
chrY	8221310	8221320
chrY	8221322	8221326
chrY	8221327	8221330
chrY	8221331	8221333
chrY	8221336	8221344
chrY	8221364	8230330
chrY	8230646	8232036
chrY	8232037	8232039
chrY	8232040	8235488
chrY	8235489	8235496
chrY	8237517	8238192
chrY	8238393	8241973
chrY	8241975	8244062
chrY	8244095	8244126
chrY	8244128	8253476
chrY	8253830	8255797
chrY	8255969	8262695
chrY	8262725	8264488
chrY	8264496	8264545
chrY	8264618	8269613
chrY	8270118	8270645
chrY	8270657	8270751
chrY	8270752	8271412
chrY	8271413	8274116
chrY	8274131	8276153
chrY	8280079	8280797
chrY	8280810	8281573
chrY	8281574	8281594
chrY	8281665	8283798
chrY	8283808	8283809
chrY	8283810	8283811
chrY	8283818	8283948
chrY	8283949	8286836
chrY	8286852	8287131
chrY	8287134	8288601
chrY	8288826	8288838
chrY	8288854	8290143
chrY	8290202	8290726
chrY	8291120	8292973
chrY	8293935	8295445
chrY	8296976	8310867
chrY	8310923	8314119
chrY	8314347	8316195
chrY	8316196	8321435
chrY	8321436	8321459
chrY	8321460	8321499
chrY	8326453	8329814
chrY	8329897	8329901
chrY	8329905	8333626
chrY	8333640	8334210
chrY	8334211	8341642
chrY	8341643	8341653
chrY	8341812	8341813
chrY	8341821	8341874
chrY	8341877	8342792
chrY	8343177	8343763
chrY	8343766	8343767
chrY	8343778	8343779
chrY	8343937	8344122
chrY	8345975	8345980
chrY	8345981	8349014
chrY	8349023	8349034
chrY	8349035	8349145
chrY	8349146	8349147
chrY	8349148	8349200
chrY	8349372	8350240
chrY	8350250	8350857
chrY	8350903	8351531
chrY	8351532	8351555
chrY	8351584	8351626
chrY	8351627	8351673
chrY	8351674	8351697
chrY	8351785	8352455
chrY	8352456	8352473
chrY	8352474	8353128
chrY	8353129	8353138
chrY	8353274	8353275
chrY	8353337	8354178
chrY	8354181	8367619
chrY	8367620	8369486
chrY	8371870	8374930
chrY	8374935	8374939
chrY	8374940	8376273
chrY	8376419	8379144
chrY	8379145	8379497
chrY	8379812	8382229
chrY	8382250	8383844
chrY	8383845	8383870
chrY	8383913	8383918
chrY	8385597	8385607
chrY	8385631	8385716
chrY	8385802	8386076
chrY	8386202	8387562
chrY	8387687	8389629
chrY	8389776	8395700
chrY	8395701	8395703
chrY	8395727	8396003
chrY	8396006	8396512
chrY	8396650	8397796
chrY	8397797	8398840
chrY	8399347	8402882
chrY	8402912	8403086
chrY	8403089	8403254
chrY	8403279	8406720
chrY	8406721	8407259
chrY	8407402	8408355
chrY	8409349	8413070
chrY	8413071	8417505
chrY	8417506	8417965
chrY	8417968	8426377
chrY	8426378	8428944
chrY	8428947	8431228
chrY	8431229	8431573
chrY	8431695	8431924
chrY	8431927	8437444
chrY	8437445	8437478
chrY	8437484	8437485
chrY	8437487	8437489
chrY	8437569	8441077
chrY	8441098	8442571
chrY	8442574	8445025
chrY	8445029	8449487
chrY	8449522	8449532
chrY	8449533	8449551
chrY	8449554	8452192
chrY	8452195	8456562
chrY	8456570	8456571
chrY	8456701	8462062
chrY	8462064	8462249
chrY	8462250	8464409
chrY	8464412	8465938
chrY	8465941	8465952
chrY	8465959	8466149
chrY	8466150	8479399
chrY	8479402	8479439
chrY	8479441	8479444
chrY	8479520	8479522
chrY	8479552	8479570
chrY	8479571	8479592
chrY	8479593	8479594
chrY	8479601	8481042
chrY	8481430	8481732
chrY	8481763	8481777
chrY	8482077	8488152
chrY	8488153	8498109
chrY	8498115	8498998
chrY	8499001	8501174
chrY	8501255	8501434
chrY	8501448	8501449
chrY	8501466	8501479
chrY	8501560	8501689
chrY	8501697	8504198
chrY	8504201	8509209
chrY	8509212	8514725
[truncated: 10,332 more rows]
