# Supplementary material for: Deep Phylogenetic Analysis of Haplogroup G1 Provides Estimates of SNP and STR Mutation Rates on the Human Y-Chromosome and Reveals Migrations of Iranic Speakers
Source: PLoS One. 2015 Apr 7;10(4):e0122968. doi: 10.1371/journal.pone.0122968 (PMC4388827; doi:10.1371/journal.pone.0122968)
Supplement: S1 Data — (ZIP) [file pone.0122968.s001.zip › Bashkir1_confidence_regions.bed]

chrY	2649862	2651063
chrY	2651312	2651813
chrY	2652062	2654963
chrY	2655000	2665429
chrY	2665927	2665936
chrY	2665937	2666495
chrY	2666497	2666510
chrY	2666640	2666652
chrY	2666653	2668904
chrY	2669074	2669075
chrY	2669098	2669776
chrY	2669799	2669827
chrY	2669844	2669845
chrY	2681048	2681064
chrY	2681065	2681123
chrY	2681124	2681173
chrY	2681174	2682279
chrY	2682280	2682698
chrY	2683491	2684009
chrY	2684752	2685580
chrY	2685698	2686488
chrY	2686489	2686496
chrY	2686550	2688071
chrY	2688072	2688575
chrY	2689390	2689502
chrY	2689517	2689645
chrY	2689646	2690716
chrY	2690717	2693308
chrY	2693406	2696369
chrY	2696591	2697406
chrY	2697407	2697484
chrY	2697485	2697487
chrY	2697488	2697548
chrY	2699743	2701113
chrY	2701114	2701208
chrY	2701249	2701276
chrY	2701409	2701411
chrY	2701419	2703525
chrY	2703527	2708063
chrY	2708185	2708203
chrY	2708712	2717050
chrY	2717087	2717088
chrY	2717212	2718929
chrY	2719108	2721925
chrY	2721926	2721936
chrY	2721948	2721983
chrY	2721984	2724690
chrY	2724724	2729599
chrY	2730113	2738678
chrY	2738820	2740323
chrY	2740542	2741176
chrY	2741236	2742659
chrY	2742662	2744747
chrY	2746126	2746705
chrY	2746706	2747786
chrY	2747787	2750729
chrY	2750736	2750740
chrY	2750765	2750806
chrY	2750810	2750839
chrY	2750845	2752533
chrY	2752543	2752544
chrY	2752578	2752579
chrY	2752680	2752725
chrY	2752728	2753704
chrY	2753705	2755450
chrY	2755533	2758186
chrY	2758856	2758861
chrY	2758862	2759431
chrY	2759969	2760031
chrY	2760032	2762088
chrY	2762089	2762100
chrY	2762150	2762491
chrY	2762492	2762691
chrY	2762692	2762696
chrY	2762697	2762700
chrY	2762701	2763675
chrY	2763714	2763773
chrY	2763776	2767723
chrY	2767737	2767777
chrY	2767790	2767791
chrY	2767986	2768038
chrY	2774103	2774683
chrY	2774684	2774686
chrY	2774688	2774689
chrY	2774690	2774698
chrY	2774699	2774701
chrY	2774702	2774704
chrY	2775455	2777828
chrY	2777831	2778448
chrY	2778553	2783562
chrY	2783588	2783629
chrY	2783630	2783632
chrY	2783633	2783657
chrY	2783659	2784125
chrY	2784140	2784141
chrY	2784541	2785078
chrY	2785422	2785972
chrY	2787291	2788217
chrY	2788221	2788223
chrY	2788237	2788259
chrY	2788329	2788330
chrY	2788362	2788363
chrY	2793175	2793178
chrY	2793179	2794962
chrY	2795076	2795570
chrY	2795630	2798710
chrY	2798712	2799554
chrY	2799566	2799579
chrY	2799600	2803361
chrY	2803405	2803416
chrY	2803460	2803541
chrY	2803657	2806030
chrY	2806033	2806077
chrY	2806078	2806087
chrY	2806256	2810432
chrY	2810435	2812767
chrY	2812778	2812814
chrY	2812815	2812824
chrY	2812930	2813601
chrY	2813602	2813649
chrY	2813786	2814872
chrY	2814926	2814935
chrY	2814944	2817048
chrY	2817239	2818142
chrY	2818199	2824725
chrY	2824726	2824736
chrY	2824737	2825206
chrY	2825209	2825271
chrY	2825328	2832734
chrY	2832871	2832887
chrY	2832888	2833178
chrY	2833181	2833248
chrY	2833314	2833333
chrY	2833334	2835607
chrY	2835610	2835660
chrY	2835666	2836436
chrY	2836498	2839914
chrY	2840057	2842333
chrY	2842461	2842932
chrY	2842956	2842960
chrY	2843141	2843896
chrY	2843949	2843950
chrY	2843961	2843968
chrY	2843969	2844149
chrY	2844152	2844307
chrY	2844361	2845122
chrY	2845226	2845697
chrY	2845731	2845732
chrY	2845801	2845802
chrY	2845803	2845804
chrY	2845808	2845810
chrY	2845811	2845812
chrY	2845815	2845816
chrY	2845818	2845819
chrY	2845822	2851018
chrY	2851021	2852547
chrY	2852721	2853342
chrY	2853677	2854796
chrY	2854830	2854831
chrY	2854887	2854888
chrY	2854902	2855305
chrY	2855308	2855397
chrY	2855590	2856420
chrY	2859084	2860038
chrY	2860040	2860043
chrY	2860048	2860049
chrY	2860050	2860051
chrY	2860152	2860162
chrY	2860203	2861417
chrY	2861489	2865666
chrY	2865681	2865682
chrY	2866829	2873905
chrY	2873906	2873910
chrY	2873916	2876788
chrY	2876857	2877955
chrY	2877956	2877960
chrY	2877961	2877988
chrY	2877989	2881325
chrY	2881366	2881374
chrY	2881408	2881411
chrY	2881412	2881461
chrY	2881462	2881576
chrY	2881577	2881580
chrY	2881581	2881582
chrY	2881583	2881586
chrY	2881587	2881595
chrY	2881596	2881598
chrY	2881599	2884719
chrY	2884768	2884769
chrY	2884882	2884889
chrY	2884890	2885071
chrY	2885072	2885385
chrY	2885688	2888231
chrY	2888234	2888705
chrY	2888708	2888730
chrY	2888732	2888742
chrY	2888863	2888864
chrY	2888870	2892587
chrY	2892655	2895018
chrY	2900872	2901488
chrY	2901589	2903243
chrY	2903244	2903386
chrY	2903456	2905841
chrY	2905938	2906621
chrY	2906633	2906634
chrY	2906635	2906646
chrY	2907169	2908991
chrY	2909198	2909234
chrY	2909235	2909239
chrY	2909241	2909243
chrY	2909244	2909246
chrY	2909270	2909618
chrY	2909619	2914850
chrY	2914899	2914900
chrY	2925929	2926230
chrY	2970909	2971031
chrY	2971032	2971110
chrY	2974489	2975390
chrY	2980421	2980656
chrY	2980755	2981056
chrY	3011755	3012006
chrY	3012205	3012206
chrY	3012255	3012356
chrY	3015969	3016210
chrY	3060399	3060569
chrY	3060570	3060591
chrY	3060592	3060619
chrY	3060620	3060705
chrY	3060706	3060950
chrY	3073889	3074007
chrY	3074008	3074590
chrY	3078579	3079280
chrY	3092109	3092410
chrY	3148169	3148370
chrY	3158999	3164400
chrY	3164749	3164850
chrY	3178359	3178660
chrY	3250799	3251250
chrY	3251349	3251700
chrY	3274947	3275198
chrY	3284314	3284505
chrY	3284654	3284905
chrY	3343379	3343630
chrY	3366719	3366920
chrY	3388709	3388960
chrY	3405569	3407670
chrY	3409199	3409450
chrY	3436559	3436860
chrY	3544696	3544888
chrY	3544937	3545438
chrY	3546087	3546242
chrY	3546249	3546328
chrY	3546329	3546388
chrY	3592799	3593050
chrY	3593249	3593250
chrY	3593299	3593950
chrY	3621455	3622056
chrY	3680463	3680764
chrY	3680813	3680814
chrY	3680863	3680864
chrY	3680913	3681214
chrY	3704709	3705010
chrY	3712339	3712372
chrY	3712374	3712460
chrY	3712461	3712545
chrY	3712546	3712569
chrY	3712570	3712787
chrY	3712788	3712827
chrY	3712828	3712874
chrY	3712875	3712886
chrY	3712887	3712906
chrY	3712907	3713005
chrY	3713006	3713094
chrY	3713095	3713190
chrY	3713191	3713203
chrY	3713204	3713244
chrY	3713245	3713291
chrY	3713292	3713308
chrY	3713309	3713314
chrY	3713315	3713347
chrY	3713348	3713459
chrY	3713460	3713562
chrY	3713563	3713605
chrY	3713606	3713629
chrY	3713630	3713799
chrY	3713800	3713936
chrY	3713937	3713953
chrY	3713954	3713984
chrY	3713985	3714027
chrY	3714028	3714031
chrY	3714032	3714069
chrY	3714070	3714111
chrY	3714112	3714245
chrY	3714246	3714344
chrY	3714345	3714362
chrY	3714363	3714434
chrY	3714435	3714500
chrY	3714501	3714713
chrY	3714714	3714775
chrY	3714776	3714802
chrY	3714803	3714820
chrY	3714821	3714890
chrY	3714939	3715021
chrY	3715022	3715035
chrY	3715036	3715129
chrY	3715130	3715247
chrY	3715249	3715285
chrY	3715286	3715337
chrY	3715338	3715430
chrY	3715431	3715497
chrY	3715498	3715592
chrY	3715593	3715641
chrY	3715642	3715663
chrY	3715664	3715697
chrY	3715698	3715805
chrY	3715806	3715865
chrY	3715866	3716029
chrY	3716030	3716033
chrY	3716034	3716078
chrY	3716079	3716090
chrY	3716189	3716203
chrY	3716204	3716286
chrY	3716287	3716310
chrY	3716311	3716314
chrY	3716315	3716331
chrY	3716332	3716384
chrY	3716385	3716588
chrY	3716589	3716590
chrY	3716591	3716677
chrY	3716678	3716686
chrY	3716687	3716910
chrY	3716911	3716999
chrY	3717000	3717094
chrY	3717095	3717185
chrY	3717186	3717335
chrY	3717336	3717471
chrY	3717472	3717545
chrY	3717546	3717722
chrY	3717723	3717753
chrY	3717754	3717867
chrY	3717869	3717920
chrY	3717921	3718065
chrY	3718066	3718094
chrY	3718095	3718266
chrY	3718267	3718282
chrY	3718283	3718468
chrY	3718469	3718511
chrY	3718512	3718513
chrY	3718514	3718537
chrY	3718538	3718591
chrY	3718592	3718594
chrY	3718595	3718600
chrY	3718601	3718670
chrY	3718671	3718714
chrY	3718715	3718724
chrY	3718725	3718808
chrY	3718809	3718824
chrY	3718825	3718861
chrY	3718862	3718894
chrY	3718895	3718924
chrY	3718925	3719000
chrY	3719001	3719029
chrY	3719030	3719065
chrY	3719066	3719070
chrY	3719071	3719077
chrY	3719078	3719093
chrY	3719094	3719114
chrY	3719115	3719193
chrY	3719194	3719227
chrY	3719228	3719252
chrY	3719253	3719264
chrY	3719265	3719303
chrY	3719304	3719365
chrY	3719366	3719372
chrY	3719373	3719412
chrY	3719413	3719472
chrY	3719473	3719484
chrY	3719485	3719490
chrY	3719491	3719526
chrY	3719527	3719533
chrY	3719534	3719625
chrY	3719626	3719650
chrY	3719651	3719800
chrY	3719801	3719823
chrY	3719824	3719855
chrY	3719856	3719918
chrY	3719919	3720006
chrY	3720007	3720057
chrY	3720058	3720140
chrY	3720189	3720216
chrY	3720217	3720250
chrY	3720251	3720276
chrY	3720277	3720301
chrY	3720302	3720318
chrY	3720319	3720320
chrY	3720321	3720335
chrY	3720336	3720337
chrY	3720338	3720387
chrY	3720388	3720390
chrY	3720392	3720462
chrY	3720464	3720501
chrY	3720502	3720505
chrY	3720506	3720516
chrY	3720517	3720580
chrY	3720581	3720600
chrY	3720601	3720616
chrY	3720617	3720886
chrY	3720887	3720892
chrY	3720893	3721153
chrY	3721154	3721190
chrY	3849589	3849810
chrY	3851869	3852120
chrY	3876119	3876470
chrY	3876519	3876870
chrY	3987239	3987540
chrY	4002499	4002697
chrY	4002698	4002800
chrY	4049229	4049380
chrY	4070289	4070490
chrY	4077820	4078371
chrY	4093569	4093820
chrY	4113129	4114451
chrY	4114456	4114580
chrY	4201179	4201480
chrY	4229569	4229870
chrY	4242999	4243550
chrY	4257049	4257300
chrY	4261929	4262230
chrY	4271983	4272220
chrY	4282163	4282410
chrY	4293089	4293390
chrY	4351629	4352630
chrY	4352829	4352830
chrY	4352879	4353630
chrY	4371179	4371730
chrY	4388772	4389373
chrY	4438059	4438360
chrY	4472583	4472720
chrY	4472721	4472747
chrY	4472748	4472761
chrY	4509579	4509830
chrY	4553987	4554380
chrY	4567230	4567670
chrY	4567872	4568120
chrY	4580709	4582160
chrY	4703169	4703420
chrY	4740482	4740683
chrY	4769591	4770384
chrY	4780076	4780927
chrY	4862019	4862270
chrY	4862919	4863070
chrY	4872057	4872296
chrY	4872781	4873546
chrY	4874337	4874677
chrY	4874976	4875127
chrY	4888699	4889200
chrY	4889452	4889750
chrY	4899247	4899498
chrY	4899747	4899998
chrY	4919619	4919920
chrY	4925447	4925879
chrY	4928919	4929170
chrY	4929469	4929720
chrY	4929869	4930170
chrY	4931545	4931846
chrY	4957178	4957479
chrY	4969339	4969840
chrY	5059699	5059701
chrY	5059720	5059950
chrY	5060249	5060850
chrY	5185577	5185778
chrY	5185877	5185878
chrY	5185927	5186178
chrY	5204699	5204877
chrY	5204880	5205000
chrY	5246825	5247126
chrY	5263761	5264052
chrY	5275008	5275259
chrY	5317111	5317362
chrY	5317411	5317412
chrY	5317561	5318112
chrY	5446559	5446810
chrY	5459359	5459610
chrY	5494759	5495060
chrY	5601204	5601430
chrY	5612809	5613260
chrY	5674783	5675234
chrY	5690259	5690460
chrY	5690567	5690810
chrY	5708589	5708840
chrY	5727529	5727830
chrY	5816989	5817290
chrY	5851469	5851770
chrY	5852669	5853370
chrY	5858595	5858890
chrY	5864089	5864590
chrY	5873819	5874020
chrY	5910461	5910518
chrY	5910519	5910645
chrY	5910744	5910746
chrY	5910801	5911045
chrY	5999638	5999939
chrY	6000088	6000589
chrY	6000788	6001239
chrY	6063559	6063960
chrY	6092465	6092690
chrY	6102469	6105699
chrY	6105700	6105820
chrY	6106119	6106133
chrY	6106134	6106345
chrY	6106347	6106628
chrY	6106629	6106895
chrY	6106896	6107137
chrY	6107138	6107470
chrY	6107993	6113497
chrY	6113546	6113555
chrY	6113576	6113970
chrY	6114219	6114270
chrY	6115272	6115520
chrY	6116969	6117020
chrY	6117269	6117420
chrY	6118923	6118931
chrY	6119331	6119332
chrY	6119333	6119670
chrY	6119719	6119820
chrY	6120179	6120620
chrY	6120973	6120974
chrY	6120975	6121470
chrY	6123419	6123486
chrY	6124069	6124570
chrY	6124970	6125020
chrY	6125069	6125116
chrY	6125541	6125758
chrY	6125861	6125870
chrY	6125919	6126092
chrY	6126093	6126203
chrY	6126204	6126320
chrY	6126369	6126520
chrY	6126569	6126570
chrY	6127725	6127726
chrY	6127730	6127762
chrY	6127763	6127764
chrY	6128349	6128434
chrY	6128669	6128887
chrY	6128998	6129472
chrY	6129686	6129869
chrY	6129870	6130015
chrY	6130016	6130170
chrY	6130319	6130470
chrY	6131409	6131470
chrY	6134839	6138990
chrY	6139039	6141513
chrY	6141514	6141540
chrY	6141639	6144440
chrY	6144939	6144940
chrY	6144941	6147440
chrY	6147639	6148540
chrY	6148739	6148744
chrY	6148745	6148748
chrY	6148749	6149590
chrY	6150072	6154835
chrY	6154836	6155140
chrY	6155389	6156740
chrY	6162919	6163570
chrY	6165509	6168310
chrY	6168549	6173700
chrY	6173805	6173810
chrY	6173811	6173900
chrY	6176738	6177460
chrY	6177659	6179560
chrY	6179920	6182926
chrY	6182927	6183210
chrY	6183259	6185360
chrY	6185549	6192200
chrY	6193649	6193900
chrY	6194799	6195000
chrY	6195142	6196213
chrY	6196214	6196500
chrY	6201089	6202040
chrY	6205631	6209037
chrY	6209040	6213410
chrY	6213459	6213460
chrY	6213659	6215060
chrY	6216389	6216421
chrY	6216424	6217140
chrY	6217239	6217298
chrY	6217299	6217307
chrY	6217309	6217315
chrY	6217316	6217318
chrY	6217320	6217349
chrY	6217350	6217440
chrY	6220138	6220420
chrY	6221069	6223020
chrY	6223167	6224420
chrY	6224549	6226000
chrY	6226049	6226200
chrY	6226299	6226308
chrY	6226309	6231250
chrY	6231299	6231900
chrY	6233085	6234920
chrY	6235549	6237000
chrY	6238059	6239360
chrY	6240049	6242785
chrY	6242855	6246750
chrY	6247579	6249030
chrY	6249279	6249380
chrY	6249619	6250707
chrY	6250708	6251370
chrY	6252240	6252503
chrY	6252535	6253390
chrY	6253949	6255350
chrY	6255649	6255900
chrY	6258971	6260399
chrY	6260499	6260500
chrY	6260549	6260950
chrY	6261959	6264460
chrY	6264509	6266060
chrY	6266549	6266650
chrY	6266699	6266709
chrY	6266710	6266729
chrY	6266730	6267700
chrY	6267749	6268750
chrY	6268799	6270400
chrY	6270619	6274420
chrY	6274969	6275420
chrY	6275569	6277720
chrY	6277769	6279798
chrY	6279801	6282813
chrY	6282830	6285420
chrY	6285858	6285877
chrY	6285878	6285879
chrY	6285885	6287030
chrY	6287079	6287380
chrY	6288569	6288720
chrY	6288869	6290420
chrY	6290579	6292030
chrY	6292609	6293310
chrY	6293359	6293639
chrY	6293657	6295780
chrY	6295911	6296960
chrY	6297849	6298650
chrY	6301846	6303639
chrY	6303642	6304230
chrY	6304737	6304850
chrY	6304899	6304917
chrY	6304955	6306400
chrY	6307699	6310850
chrY	6310899	6311250
chrY	6311899	6319750
chrY	6319849	6319886
chrY	6319939	6322400
chrY	6323891	6323944
chrY	6323945	6323946
chrY	6323948	6327020
chrY	6327219	6327220
chrY	6327269	6327370
chrY	6327549	6328500
chrY	6329362	6330100
chrY	6330149	6334050
chrY	6334589	6336640
chrY	6336689	6336690
chrY	6336739	6338090
chrY	6338239	6338440
chrY	6338559	6340060
chrY	6340347	6340410
chrY	6340549	6340760
chrY	6340862	6342250
chrY	6342299	6342300
chrY	6342919	6344170
chrY	6344237	6344238
chrY	6344256	6346020
chrY	6346314	6347420
chrY	6347519	6347720
chrY	6347769	6347770
chrY	6347819	6350620
chrY	6350769	6351870
chrY	6352119	6352420
chrY	6359211	6359570
chrY	6359676	6363520
chrY	6363669	6364970
chrY	6366639	6367340
chrY	6370269	6373970
chrY	6375759	6380852
chrY	6380853	6381760
chrY	6381809	6381810
chrY	6381859	6384160
chrY	6384809	6388342
chrY	6388343	6388513
chrY	6388514	6392560
chrY	6395139	6398590
chrY	6398689	6400840
chrY	6401044	6401051
chrY	6401052	6401080
chrY	6401124	6401139
chrY	6401789	6401990
chrY	6425039	6426840
chrY	6427012	6428540
chrY	6428589	6429440
chrY	6435314	6435590
chrY	6461069	6461370
chrY	6464979	6465230
chrY	6478699	6479000
chrY	6512359	6513310
chrY	6513359	6513360
chrY	6513409	6513410
chrY	6513459	6514010
chrY	6548781	6549430
chrY	6592539	6592615
chrY	6592616	6593140
chrY	6593713	6595240
chrY	6595289	6595890
chrY	6619663	6619688
chrY	6619771	6620630
chrY	6620717	6621387
chrY	6626928	6630550
chrY	6630563	6630571
chrY	6630657	6630658
chrY	6630695	6631184
chrY	6631185	6634238
chrY	6634294	6637096
chrY	6643021	6644714
chrY	6644902	6644904
chrY	6644905	6644910
chrY	6644911	6644931
chrY	6644932	6645397
chrY	6645446	6645469
chrY	6645470	6645473
chrY	6645546	6645650
chrY	6646782	6646876
chrY	6646889	6646917
chrY	6646982	6647917
chrY	6647918	6648001
chrY	6648666	6648674
chrY	6648675	6648676
chrY	6648713	6648731
chrY	6648732	6651378
chrY	6651678	6652491
chrY	6652492	6652509
chrY	6652601	6654119
chrY	6655090	6663067
chrY	6663151	6663199
chrY	6666429	6666468
chrY	6666469	6667300
chrY	6667488	6671112
chrY	6671113	6671147
chrY	6671773	6674560
chrY	6674562	6674568
chrY	6674569	6674575
chrY	6674603	6674612
chrY	6674613	6681989
chrY	6688798	6690090
chrY	6694713	6697089
chrY	6697113	6698879
chrY	6698880	6698907
chrY	6699100	6699101
chrY	6699127	6709025
chrY	6709044	6709045
chrY	6714900	6715108
chrY	6715139	6715140
chrY	6715156	6720344
chrY	6720345	6720378
chrY	6731380	6731389
chrY	6731392	6732349
chrY	6732642	6734714
chrY	6734718	6734720
chrY	6734796	6744572
chrY	6744652	6747022
chrY	6748008	6748808
chrY	6752536	6755755
chrY	6756940	6757638
chrY	6757681	6757682
chrY	6757693	6757694
chrY	6757895	6762840
chrY	6762841	6763328
chrY	6763413	6763414
chrY	6763426	6763712
chrY	6763719	6763756
chrY	6763759	6763763
chrY	6763915	6763924
chrY	6763950	6763989
chrY	6763992	6765555
chrY	6766122	6767596
chrY	6767889	6768881
chrY	6768885	6769764
chrY	6774389	6775223
chrY	6775226	6775241
chrY	6775300	6775363
chrY	6775368	6775577
chrY	6775580	6775861
chrY	6776403	6776404
chrY	6776405	6776429
chrY	6776430	6778862
chrY	6778863	6778877
chrY	6779017	6779761
chrY	6779786	6780612
chrY	6780786	6784332
chrY	6784644	6784686
chrY	6784687	6786548
chrY	6787116	6787375
chrY	6787449	6789230
chrY	6789320	6790014
chrY	6791590	6791645
chrY	6791849	6791850
chrY	6791866	6792459
chrY	6792525	6792534
chrY	6792547	6793519
chrY	6793607	6793618
chrY	6793619	6795129
chrY	6795380	6795381
chrY	6795395	6796937
chrY	6796982	6798697
chrY	6799231	6799232
chrY	6799242	6799248
chrY	6799249	6801121
chrY	6801135	6803886
chrY	6803887	6803978
chrY	6804017	6806766
chrY	6807377	6807702
chrY	6807703	6807777
chrY	6807864	6807868
chrY	6808022	6808029
chrY	6808066	6808154
chrY	6808182	6808295
chrY	6808297	6809245
chrY	6809394	6814561
chrY	6814713	6816522
chrY	6816525	6816543
chrY	6816783	6818926
chrY	6822681	6822682
chrY	6822685	6822695
chrY	6822696	6825340
chrY	6825940	6826602
chrY	6826710	6826711
chrY	6830650	6830747
chrY	6830748	6830815
chrY	6830821	6831185
chrY	6831339	6831340
chrY	6831372	6831924
chrY	6833298	6833318
chrY	6833319	6833362
chrY	6833363	6835433
chrY	6835655	6839618
chrY	6839622	6839624
chrY	6839631	6839639
chrY	6839640	6840782
chrY	6840852	6847834
chrY	6847835	6847858
chrY	6847964	6850917
chrY	6850939	6854336
chrY	6854426	6855375
chrY	6855382	6855559
chrY	6855568	6856692
chrY	6856850	6858574
chrY	6858787	6858788
chrY	6858799	6861230
chrY	6861231	6861900
chrY	6861901	6861968
chrY	6862025	6862203
chrY	6862215	6862446
chrY	6862447	6863818
chrY	6863821	6867680
chrY	6867685	6868789
chrY	6868790	6868793
chrY	6868794	6868799
chrY	6868937	6869555
chrY	6869578	6870688
chrY	6870689	6873224
chrY	6873262	6874483
chrY	6874537	6875561
chrY	6875570	6875600
chrY	6875620	6877962
chrY	6878047	6878048
chrY	6878050	6878052
chrY	6878053	6878064
chrY	6878065	6878868
chrY	6878869	6878881
chrY	6878882	6880994
chrY	6882514	6882613
chrY	6882623	6882644
chrY	6882647	6882648
chrY	6882649	6884222
chrY	6884393	6886724
chrY	6886820	6886821
chrY	6886824	6886884
chrY	6886885	6891755
chrY	6892658	6895044
chrY	6895047	6898746
chrY	6898747	6899682
chrY	6899717	6900930
chrY	6901276	6901277
chrY	6903864	6909425
chrY	6909431	6910435
chrY	6910436	6910463
chrY	6910465	6910476
chrY	6910568	6911136
chrY	6911549	6911593
chrY	6911594	6915868
chrY	6916192	6916223
chrY	6917796	6918350
chrY	6918536	6919779
chrY	6919820	6920608
chrY	6920810	6922369
chrY	6923204	6925068
chrY	6925200	6925578
chrY	6925623	6925624
chrY	6925742	6925890
chrY	6930914	6931227
chrY	6931250	6931289
chrY	6931290	6931324
chrY	6931334	6934554
chrY	6934966	6935313
chrY	6935373	6942782
chrY	6942789	6943972
chrY	6943976	6944010
chrY	6944015	6944868
chrY	6944928	6944935
chrY	6944944	6944968
chrY	6944985	6945938
chrY	6945949	6948136
chrY	6948571	6949476
chrY	6949477	6949491
chrY	6949527	6953202
chrY	6953206	6953252
chrY	6953416	6953417
chrY	6953419	6954822
chrY	6954823	6954842
chrY	6955324	6956403
chrY	6956427	6956428
chrY	6956554	6957515
chrY	6957790	6959799
chrY	6959916	6967801
chrY	6967802	6967804
chrY	6967806	6967815
chrY	6967840	6967841
chrY	6967907	6971580
chrY	6971581	6971622
chrY	6971815	6971886
chrY	6971887	6975921
chrY	6975922	6975950
chrY	6977670	6977990
chrY	6978490	6980991
chrY	6981370	6983619
chrY	6984793	6992438
chrY	6992460	6992486
chrY	6992487	6992504
chrY	6992605	6995109
chrY	6995116	6995127
chrY	6995130	6996442
chrY	6996835	6997884
chrY	6997899	6997920
chrY	6997935	6997969
chrY	6997970	6998025
chrY	6998062	6998063
chrY	7008550	7008615
chrY	7008849	7009186
chrY	7009187	7009224
chrY	7009314	7011501
chrY	7011624	7012189
chrY	7012190	7012198
chrY	7012766	7013347
chrY	7013705	7014224
chrY	7014225	7014262
chrY	7014316	7014317
chrY	7014329	7014647
chrY	7014799	7015156
chrY	7017279	7017830
chrY	7017879	7017880
chrY	7018079	7018880
chrY	7019379	7020130
chrY	7020279	7020430
chrY	7030049	7030050
chrY	7030099	7030300
chrY	7031199	7032300
chrY	7032399	7033150
chrY	7033659	7035262
chrY	7035274	7035765
chrY	7035774	7038287
chrY	7038320	7038321
chrY	7038643	7039102
chrY	7045806	7047984
chrY	7048439	7048440
chrY	7048457	7048458
chrY	7048732	7050177
chrY	7050336	7052954
chrY	7053023	7053358
chrY	7053363	7053692
chrY	7054272	7058186
chrY	7058187	7058188
chrY	7063971	7070268
chrY	7070271	7073430
chrY	7073448	7074993
chrY	7075008	7075962
chrY	7076657	7078202
chrY	7078209	7078238
chrY	7078498	7078499
chrY	7078501	7080693
chrY	7081896	7082690
chrY	7082833	7082834
chrY	7083098	7083117
chrY	7083118	7083797
chrY	7083960	7084153
chrY	7084156	7084288
chrY	7084512	7085155
chrY	7085200	7085201
chrY	7085245	7085297
chrY	7085298	7085399
chrY	7087035	7087822
chrY	7088078	7088090
chrY	7088270	7088287
chrY	7088677	7090509
chrY	7090519	7090586
chrY	7091363	7092388
chrY	7092399	7092429
chrY	7092487	7092519
chrY	7092546	7092554
chrY	7092599	7093086
chrY	7093735	7094332
chrY	7095273	7097256
chrY	7097288	7097293
chrY	7097294	7097317
chrY	7099347	7099805
chrY	7102621	7103288
chrY	7103289	7103291
chrY	7103292	7103297
chrY	7103298	7103299
chrY	7103300	7103327
chrY	7103485	7104991
chrY	7105188	7106213
chrY	7106461	7106517
chrY	7106518	7107021
chrY	7107657	7108187
chrY	7108220	7108250
chrY	7109300	7109323
chrY	7109595	7110397
chrY	7111898	7113724
chrY	7113741	7113742
chrY	7115599	7115900
chrY	7123809	7124360
chrY	7124409	7124560
chrY	7124609	7124910
chrY	7125109	7125160
chrY	7125209	7125210
chrY	7125259	7125860
chrY	7126009	7126510
chrY	7126659	7126960
chrY	7127000	7127266
chrY	7127267	7127268
chrY	7127313	7127329
chrY	7128354	7131135
chrY	7131138	7131161
chrY	7131260	7131396
chrY	7131397	7131813
chrY	7132826	7133978
chrY	7133979	7133991
chrY	7134183	7134191
chrY	7135527	7136245
chrY	7136248	7136886
chrY	7137183	7137323
chrY	7137324	7138207
chrY	7139395	7139722
chrY	7139730	7140200
chrY	7141119	7141720
chrY	7143599	7143850
chrY	7144000	7146301
chrY	7146304	7146764
chrY	7146824	7148070
chrY	7150868	7152562
chrY	7152563	7152612
chrY	7152658	7152744
chrY	7152988	7153852
chrY	7153858	7153874
chrY	7153892	7154544
chrY	7157160	7157987
chrY	7157988	7158972
chrY	7159331	7159411
chrY	7159424	7160327
chrY	7161038	7161513
chrY	7161516	7162190
chrY	7162191	7162194
chrY	7162860	7162879
chrY	7163233	7163234
chrY	7163290	7163296
chrY	7163297	7163301
chrY	7163339	7163340
chrY	7163480	7164109
chrY	7164594	7165248
chrY	7167490	7167591
chrY	7167592	7167762
chrY	7167783	7169841
chrY	7169883	7169884
chrY	7169898	7169899
chrY	7170875	7171978
chrY	7172055	7172299
chrY	7172636	7172697
chrY	7172704	7174257
chrY	7176105	7176849
chrY	7176864	7176868
chrY	7176874	7176878
chrY	7176888	7176889
chrY	7176920	7176933
chrY	7176934	7179845
chrY	7180143	7181829
chrY	7182301	7182992
chrY	7183003	7183031
chrY	7183043	7183155
chrY	7183156	7183157
chrY	7183194	7183204
chrY	7183205	7183206
chrY	7183207	7183208
chrY	7183210	7183526
chrY	7185556	7186073
chrY	7186134	7186135
chrY	7186856	7188222
chrY	7188610	7190576
chrY	7190652	7195244
chrY	7195249	7196188
chrY	7196189	7196192
chrY	7196561	7197226
chrY	7197646	7199325
chrY	7199503	7199513
chrY	7199514	7199580
chrY	7202254	7203378
chrY	7203379	7203381
chrY	7203417	7203582
chrY	7203792	7203801
chrY	7203810	7204766
chrY	7204935	7205494
chrY	7205570	7205587
chrY	7205593	7206779
chrY	7206828	7207988
chrY	7207991	7208078
chrY	7208581	7209175
chrY	7209412	7209878
chrY	7211361	7213439
chrY	7213440	7214182
chrY	7214534	7217213
chrY	7218438	7218946
chrY	7218964	7219038
chrY	7219211	7221205
chrY	7221255	7221261
chrY	7223492	7224017
chrY	7224047	7224118
chrY	7224299	7225382
chrY	7225413	7225429
chrY	7225646	7225673
chrY	7225674	7228106
chrY	7229136	7229166
chrY	7229167	7229194
chrY	7229210	7230332
chrY	7230334	7231042
chrY	7231669	7232968
chrY	7233155	7233716
chrY	7233719	7234872
chrY	7235367	7235368
chrY	7235378	7235379
chrY	7235390	7235411
chrY	7235412	7235420
chrY	7235435	7235804
chrY	7235947	7236350
chrY	7238394	7238870
chrY	7243853	7243858
chrY	7243859	7246128
chrY	7246129	7246174
chrY	7246177	7246189
chrY	7246190	7246192
chrY	7246193	7246198
chrY	7246202	7246204
chrY	7246205	7247572
chrY	7247573	7248032
chrY	7248669	7250443
chrY	7250547	7252198
chrY	7252412	7253636
chrY	7259163	7263695
chrY	7264878	7266394
chrY	7266433	7269652
chrY	7269653	7269679
chrY	7269974	7270310
chrY	7270313	7270314
chrY	7270317	7270319
chrY	7270432	7272972
chrY	7272973	7272985
chrY	7273003	7275069
chrY	7277738	7280949
chrY	7281022	7281728
chrY	7281745	7281746
chrY	7282455	7282489
chrY	7282490	7285079
chrY	7285571	7286794
chrY	7286826	7286889
chrY	7286985	7286986
chrY	7286988	7286991
chrY	7287031	7287032
chrY	7287040	7287761
chrY	7288236	7289427
chrY	7289451	7289473
chrY	7289474	7291082
chrY	7291084	7293979
chrY	7294025	7294080
chrY	7294081	7294499
chrY	7294856	7295764
chrY	7295765	7295788
chrY	7295789	7295830
chrY	7301725	7302353
chrY	7302394	7303119
chrY	7304639	7305622
chrY	7305739	7306320
chrY	7306538	7306539
chrY	7306822	7307638
chrY	7307645	7307649
chrY	7307650	7307651
chrY	7308333	7309259
chrY	7309994	7310382
chrY	7310739	7310760
chrY	7310800	7311025
chrY	7311029	7311030
chrY	7311031	7311032
chrY	7311167	7311168
chrY	7311171	7311461
chrY	7311466	7311477
chrY	7311507	7311706
chrY	7311975	7312580
chrY	7312627	7313036
chrY	7313730	7313731
chrY	7313750	7314264
chrY	7314637	7314651
chrY	7314686	7315276
chrY	7315289	7315290
chrY	7315323	7316591
chrY	7316683	7317132
chrY	7317217	7318490
chrY	7318504	7318601
chrY	7318738	7318764
chrY	7318789	7318820
chrY	7320629	7321465
chrY	7321468	7321844
chrY	7321916	7322540
chrY	7322541	7322543
chrY	7322544	7322548
chrY	7322549	7322626
chrY	7323130	7325624
chrY	7325651	7325657
chrY	7325709	7328036
chrY	7328039	7328048
chrY	7328049	7329188
chrY	7329195	7329198
chrY	7329208	7330187
chrY	7330245	7331115
chrY	7331394	7332612
chrY	7333058	7333059
chrY	7333205	7333870
chrY	7334185	7335506
chrY	7335738	7336169
chrY	7336240	7336284
chrY	7336333	7336896
chrY	7339054	7339739
chrY	7339777	7339805
chrY	7339841	7339970
chrY	7340175	7340262
chrY	7340263	7340264
chrY	7340318	7340319
chrY	7340323	7340324
chrY	7340373	7340374
chrY	7340388	7340389
chrY	7340409	7340925
chrY	7340929	7340955
chrY	7347734	7348445
chrY	7349239	7351267
chrY	7351268	7353037
chrY	7353183	7353236
chrY	7353400	7353555
chrY	7353590	7354601
chrY	7354710	7355971
chrY	7355976	7358069
chrY	7358314	7358315
chrY	7358326	7359218
chrY	7359228	7359230
chrY	7359246	7359290
chrY	7359303	7359704
chrY	7359820	7359821
chrY	7359822	7359969
chrY	7360062	7360470
chrY	7360881	7362093
chrY	7362094	7362127
chrY	7364029	7366401
chrY	7366485	7368857
chrY	7374758	7374826
chrY	7375028	7375029
chrY	7375031	7375428
chrY	7375429	7377464
chrY	7377465	7377549
chrY	7377654	7378367
chrY	7381859	7383743
chrY	7385914	7385973
chrY	7386022	7386355
chrY	7386376	7386770
chrY	7386771	7388349
chrY	7388350	7388673
chrY	7388730	7388762
chrY	7388770	7388853
chrY	7389188	7389992
chrY	7390718	7390721
chrY	7390723	7391821
chrY	7395199	7395202
chrY	7395237	7395995
chrY	7395996	7396355
chrY	7396411	7396412
chrY	7396416	7397605
chrY	7397697	7399460
chrY	7399539	7400197
chrY	7400213	7400237
chrY	7400277	7400278
chrY	7400324	7401955
chrY	7402130	7405011
chrY	7405016	7406756
chrY	7406757	7406758
chrY	7406759	7406760
chrY	7406801	7407092
chrY	7407365	7409443
chrY	7409444	7409462
chrY	7409822	7411347
chrY	7411348	7411398
chrY	7411399	7411433
chrY	7411544	7412892
chrY	7412893	7412895
chrY	7412896	7412908
chrY	7412929	7413929
chrY	7414296	7414303
chrY	7414315	7415137
chrY	7415179	7415457
chrY	7415526	7415537
chrY	7415538	7415624
chrY	7415625	7416505
chrY	7416811	7417970
chrY	7418034	7418312
chrY	7418671	7418672
chrY	7418673	7420439
chrY	7420859	7422111
chrY	7425309	7425317
chrY	7425318	7426746
chrY	7426747	7427867
chrY	7428384	7429925
chrY	7429929	7430477
chrY	7430772	7431550
chrY	7431749	7432150
chrY	7432549	7433300
chrY	7434169	7434770
chrY	7434969	7435470
chrY	7435519	7435920
chrY	7437599	7438100
chrY	7444219	7445070
chrY	7445219	7446270
chrY	7446369	7446389
chrY	7446390	7449455
chrY	7449467	7449841
chrY	7449845	7449847
chrY	7449850	7449851
chrY	7449902	7450670
chrY	7451539	7453540
chrY	7453589	7456640
chrY	7456789	7460190
chrY	7461389	7461740
chrY	7461789	7462540
chrY	7462689	7463790
chrY	7464089	7465907
chrY	7465908	7467940
chrY	7468039	7469290
chrY	7469494	7469690
chrY	7470039	7470640
chrY	7470739	7471143
chrY	7471151	7471153
chrY	7471161	7471202
chrY	7471203	7471212
chrY	7471489	7474090
chrY	7474139	7474293
chrY	7474294	7474340
chrY	7474439	7474990
chrY	7475336	7479365
chrY	7479374	7480540
chrY	7483239	7483540
chrY	7483689	7485190
chrY	7485289	7486440
chrY	7486549	7488032
chrY	7488033	7489300
chrY	7490829	7492730
chrY	7494549	7496150
chrY	7505289	7508340
chrY	7508389	7518490
chrY	7518539	7518890
chrY	7519000	7519117
chrY	7519185	7524654
chrY	7524677	7524691
chrY	7524764	7529464
chrY	7529467	7529544
chrY	7529645	7529649
chrY	7529650	7534430
chrY	7534432	7534435
chrY	7534436	7534440
chrY	7534441	7534443
chrY	7534444	7534445
chrY	7534684	7534713
chrY	7534720	7535910
chrY	7536573	7536588
chrY	7536590	7538895
chrY	7538898	7541099
chrY	7541100	7541102
chrY	7541564	7544936
chrY	7544940	7544941
chrY	7544946	7544972
chrY	7544980	7557641
chrY	7557642	7557644
chrY	7557660	7557982
chrY	7557983	7562184
chrY	7562253	7564137
chrY	7564373	7565015
chrY	7565016	7568001
chrY	7568037	7572708
chrY	7579121	7579531
chrY	7580181	7581855
chrY	7581856	7581868
chrY	7582070	7582106
chrY	7582109	7582923
chrY	7582926	7588540
chrY	7588541	7588819
chrY	7588820	7590415
chrY	7590904	7608454
chrY	7608467	7613823
chrY	7613836	7613864
chrY	7614028	7615140
chrY	7615147	7615148
chrY	7615459	7617659
chrY	7617757	7618090
chrY	7618094	7621133
chrY	7621967	7623516
chrY	7623650	7623774
chrY	7623777	7626161
chrY	7626268	7629785
chrY	7633254	7633757
chrY	7633802	7635804
chrY	7635946	7636441
chrY	7636505	7636511
chrY	7636512	7638720
chrY	7638725	7638768
chrY	7638769	7640713
chrY	7640821	7640827
chrY	7640828	7640841
chrY	7640871	7640915
chrY	7640947	7640968
chrY	7640969	7641964
chrY	7642018	7642034
chrY	7642035	7642921
chrY	7643207	7643540
chrY	7643541	7643574
chrY	7643586	7643590
chrY	7643591	7645144
chrY	7645476	7645477
chrY	7645484	7646416
chrY	7646419	7646524
chrY	7646762	7647372
chrY	7647375	7649015
chrY	7649211	7650172
chrY	7650688	7650837
chrY	7650839	7652303
chrY	7652345	7656649
chrY	7657000	7657002
chrY	7657024	7660016
chrY	7660019	7664273
chrY	7664831	7666211
chrY	7666215	7670658
chrY	7670747	7670879
chrY	7670890	7670902
chrY	7670913	7670938
chrY	7670943	7681805
chrY	7681890	7681899
chrY	7681900	7681924
chrY	7681928	7689930
chrY	7689931	7689936
chrY	7690180	7695834
chrY	7695851	7699232
chrY	7699449	7699813
chrY	7699918	7701074
chrY	7701110	7701116
chrY	7701118	7701121
chrY	7701122	7701804
chrY	7701805	7701808
chrY	7701957	7702311
chrY	7702362	7703884
chrY	7703951	7704634
chrY	7705405	7705581
chrY	7705589	7705609
chrY	7705615	7705639
chrY	7705640	7705744
chrY	7705786	7706320
chrY	7706457	7707666
chrY	7707706	7708802
chrY	7708815	7708841
chrY	7708852	7709085
chrY	7713364	7713374
chrY	7713387	7717277
chrY	7717367	7717736
chrY	7717737	7719482
chrY	7719579	7721263
chrY	7721266	7721286
chrY	7721358	7723577
chrY	7723704	7723805
chrY	7724418	7724420
chrY	7724483	7733447
chrY	7733734	7733742
chrY	7733758	7733759
chrY	7733773	7735073
chrY	7735074	7752986
chrY	7752987	7753028
chrY	7753117	7753121
chrY	7753229	7753230
chrY	7755375	7756425
chrY	7757306	7758080
chrY	7759287	7759953
chrY	7760002	7760272
chrY	7760320	7761201
chrY	7761275	7774085
chrY	7775086	7776538
chrY	7776539	7782970
chrY	7782975	7782989
chrY	7783078	7783079
chrY	7783102	7783103
chrY	7783116	7786897
chrY	7786898	7791760
chrY	7791761	7791787
chrY	7791792	7791802
chrY	7791803	7791804
chrY	7791808	7801123
chrY	7801194	7820903
chrY	7821331	7824689
chrY	7824871	7825604
chrY	7825642	7825667
chrY	7825668	7828932
chrY	7828933	7828978
chrY	7828979	7828988
chrY	7829016	7829017
chrY	7829455	7829495
chrY	7829755	7832144
chrY	7832145	7832170
chrY	7832176	7837403
chrY	7837421	7850290
chrY	7850291	7860033
chrY	7862220	7864068
chrY	7864359	7864368
chrY	7864382	7865985
chrY	7866046	7866136
chrY	7866137	7866190
chrY	7866390	7866620
chrY	7866818	7868975
chrY	7868978	7873751
chrY	7874130	7874794
chrY	7874879	7885414
chrY	7885417	7885426
chrY	7886585	7894558
chrY	7894559	7894566
chrY	7898681	7900882
chrY	7900883	7916907
chrY	7918506	7923718
chrY	7925178	7925268
chrY	7925272	7928045
chrY	7928073	7928082
chrY	7928137	7933640
chrY	7933642	7933647
chrY	7933649	7933665
chrY	7933728	7933797
chrY	7933811	7935609
chrY	7935849	7935851
chrY	7935852	7938161
chrY	7938164	7939278
chrY	7939279	7939281
chrY	7939507	7941704
chrY	7941782	7947017
chrY	7947089	7957039
chrY	7957061	7958425
chrY	7958561	7963070
chrY	7963071	7964564
chrY	7970433	7972855
chrY	7972858	7974666
chrY	7974776	7984393
chrY	7986460	7989292
chrY	7989305	7989309
chrY	7989311	7990096
chrY	7990097	7990139
chrY	7991230	7994086
chrY	7994363	7994364
chrY	7994376	7995927
chrY	7997012	8001383
chrY	8001442	8001919
chrY	8001920	8001992
chrY	8001993	8001998
chrY	8002013	8002024
chrY	8002045	8002427
chrY	8008222	8016613
chrY	8016614	8016636
chrY	8016643	8016885
chrY	8017073	8020527
chrY	8020530	8022753
chrY	8022763	8025155
chrY	8025158	8027793
chrY	8027795	8027796
chrY	8027797	8027805
chrY	8027806	8027808
chrY	8027811	8035970
chrY	8036110	8036188
chrY	8036191	8040105
chrY	8040146	8040208
chrY	8040209	8043108
chrY	8044674	8046364
chrY	8046365	8051822
chrY	8051935	8052155
chrY	8052683	8056030
chrY	8058664	8058675
chrY	8058676	8061638
chrY	8067444	8069946
chrY	8069988	8069989
chrY	8070004	8070025
chrY	8070066	8072268
chrY	8076218	8076647
chrY	8079564	8080174
chrY	8080586	8080664
chrY	8080665	8085250
chrY	8085714	8090752
chrY	8092215	8093316
chrY	8093382	8094373
chrY	8094891	8095198
chrY	8095238	8095239
chrY	8095665	8096635
chrY	8096643	8100438
chrY	8100678	8109742
chrY	8109750	8109774
chrY	8109999	8110614
chrY	8112648	8119145
chrY	8119146	8119163
chrY	8119164	8119189
chrY	8119376	8119489
chrY	8119490	8119501
chrY	8119502	8119758
chrY	8119760	8125058
chrY	8125059	8125061
chrY	8125062	8130433
chrY	8130611	8130620
chrY	8130625	8135516
chrY	8138203	8138409
chrY	8138425	8138432
chrY	8138442	8140401
chrY	8140501	8142787
chrY	8142855	8146169
chrY	8146170	8151498
chrY	8151596	8153564
chrY	8153565	8153578
chrY	8154186	8158811
chrY	8159580	8160172
chrY	8160219	8164939
chrY	8164969	8166660
chrY	8167936	8170372
chrY	8170515	8171844
chrY	8171873	8172656
chrY	8172693	8172708
chrY	8172837	8173716
chrY	8173717	8173793
chrY	8178951	8181213
chrY	8181451	8184324
chrY	8184343	8184574
chrY	8184575	8184579
chrY	8184762	8213924
chrY	8214362	8214883
chrY	8214884	8214928
chrY	8215059	8216377
chrY	8216385	8216387
chrY	8216388	8216397
chrY	8216398	8216405
chrY	8216406	8216438
chrY	8216448	8216457
chrY	8216510	8216674
chrY	8216675	8218013
chrY	8218018	8221228
chrY	8221233	8221298
chrY	8221313	8230263
chrY	8230705	8232053
chrY	8232127	8235476
chrY	8237502	8238194
chrY	8238353	8253537
chrY	8253795	8255866
chrY	8255975	8261210
chrY	8261220	8264458
chrY	8264459	8264511
chrY	8264538	8269557
chrY	8270021	8274571
chrY	8274574	8276180
chrY	8279980	8281677
chrY	8281678	8281779
chrY	8281782	8283834
chrY	8283854	8283870
chrY	8283871	8287131
chrY	8287134	8288644
chrY	8288816	8288838
chrY	8288844	8290944
chrY	8291071	8293075
chrY	8293819	8295468
chrY	8295469	8295493
chrY	8296958	8314106
chrY	8314353	8321435
chrY	8321436	8321522
chrY	8326194	8326195
chrY	8326461	8333480
chrY	8333485	8333626
chrY	8333637	8337200
chrY	8337205	8341743
chrY	8341754	8341874
chrY	8341878	8342830
chrY	8342831	8342842
chrY	8342843	8342880
chrY	8343256	8343853
chrY	8344024	8344122
chrY	8345791	8345824
chrY	8345825	8347935
chrY	8347949	8349164
chrY	8349270	8351582
chrY	8351655	8351699
chrY	8351708	8353205
chrY	8353353	8367619
chrY	8367620	8369553
chrY	8371733	8376348
chrY	8376396	8379144
chrY	8379150	8379497
chrY	8379745	8382237
chrY	8382255	8383859
chrY	8383861	8383870
chrY	8383896	8383925
chrY	8385459	8385476
chrY	8385586	8385724
chrY	8385725	8385727
chrY	8385797	8389594
chrY	8389599	8389601
chrY	8389606	8389607
chrY	8389609	8389610
chrY	8389614	8389617
chrY	8389618	8389619
chrY	8389622	8389624
chrY	8389625	8389626
chrY	8389721	8395692
chrY	8395780	8395781
chrY	8395820	8395988
chrY	8396093	8398832
chrY	8399179	8399294
chrY	8399295	8399312
chrY	8399313	8399328
chrY	8399411	8403258
chrY	8403259	8407311
chrY	8407388	8407601
chrY	8407602	8408365
chrY	8409279	8409309
chrY	8409334	8413070
chrY	8413071	8417965
chrY	8417968	8422186
chrY	8422187	8425698
chrY	8425701	8426377
chrY	8426378	8427502
chrY	8427504	8427517
chrY	8427518	8427541
chrY	8427549	8428944
chrY	8428948	8431221
chrY	8431228	8431235
chrY	8431260	8431261
chrY	8431282	8431330
chrY	8431331	8431573
chrY	8431603	8431604
chrY	8431611	8431614
chrY	8431702	8436832
chrY	8436863	8437588
chrY	8437610	8445025
chrY	8445028	8452102
chrY	8452129	8457392
chrY	8457393	8465958
chrY	8465974	8466149
chrY	8466150	8479454
chrY	8479523	8479566
chrY	8479567	8481052
chrY	8481414	8481768
chrY	8482009	8482010
chrY	8482025	8498109
chrY	8498113	8498998
chrY	8499001	8501228
chrY	8501260	8501288
chrY	8501289	8501689
chrY	8501694	8504198
chrY	8504204	8513618
chrY	8513621	8514692
chrY	8514747	8514758
chrY	8514760	8525181
chrY	8525205	8525248
chrY	8525249	8525384
chrY	8525385	8535204
chrY	8535207	8536020
chrY	8536069	8540595
chrY	8540653	8556063
chrY	8556067	8556069
chrY	8556203	8556222
chrY	8556223	8556330
chrY	8556335	8556340
chrY	8556344	8556345
chrY	8556353	8556355
chrY	8556356	8561376
chrY	8561377	8561381
chrY	8561382	8562865
chrY	8562868	8566730
chrY	8566739	8566824
chrY	8566841	8566848
chrY	8566903	8571140
chrY	8571141	8571150
chrY	8571151	8571163
chrY	8571165	8571172
chrY	8571173	8571175
chrY	8571176	8571180
chrY	8571181	8575984
chrY	8575996	8575997
chrY	8575998	8587686
chrY	8587707	8587742
chrY	8587743	8587761
chrY	8587786	8589690
chrY	8589749	8599637
chrY	8599665	8599666
chrY	8599669	8599671
chrY	8599673	8600008
chrY	8600009	8607610
chrY	8607612	8628154
chrY	8628158	8629446
chrY	8629455	8629466
chrY	8629507	8631406
chrY	8631438	8635333
chrY	8635394	8635927
chrY	8636085	8637375
chrY	8637540	8643889
chrY	8643912	8644301
chrY	8644302	8644310
chrY	8644313	8644315
chrY	8644316	8644323
chrY	8644324	8649350
chrY	8649480	8650022
chrY	8650027	8654066
chrY	8654159	8654174
chrY	8654182	8658234
chrY	8658240	8658981
chrY	8658982	8660273
chrY	8661580	8661706
chrY	8661825	8663558
chrY	8663568	8665726
chrY	8665727	8666723
chrY	8666726	8668270
chrY	8669782	8669797
chrY	8669798	8671164
chrY	8672017	8672871
chrY	8674268	8674271
chrY	8674274	8674275
chrY	8674302	8675001
chrY	8675078	8676927
chrY	8677054	8677887
chrY	8679559	8690237
chrY	8690242	8690243
chrY	8690251	8690252
chrY	8690426	8690448
chrY	8690449	8691902
chrY	8694205	8695969
chrY	8696014	8696094
chrY	8696097	8697383
chrY	8697967	8697968
chrY	8697989	8698002
chrY	8698003	8698601
chrY	8698602	8698634
chrY	8698635	8698647
chrY	8698648	8698679
chrY	8699750	8702810
chrY	8702811	8703020
chrY	8703021	8703040
chrY	8703051	8703052
chrY	8703234	8704180
chrY	8704280	8704283
chrY	8704304	8705850
chrY	8705955	8705957
chrY	8705965	8709848
chrY	8709871	8709879
chrY	8710092	8712004
chrY	8713138	8713636
chrY	8713670	8713672
chrY	8713678	8713699
chrY	8713743	8714992
chrY	8715003	8715004
chrY	8715116	8720066
chrY	8720728	8720729
chrY	8720756	8723665
chrY	8725265	8728143
chrY	8728149	8728192
chrY	8728193	8730963
chrY	8734345	8734807
chrY	8734808	8734810
chrY	8734812	8734813
chrY	8734816	8734856
chrY	8734866	8734963
chrY	8736986	8737781
chrY	8737782	8737802
chrY	8737991	8738884
chrY	8741772	8746221
chrY	8746227	8746236
chrY	8746237	8746257
chrY	8746493	8746989
chrY	8746990	8747696
chrY	8747697	8748328
chrY	8748466	8748645
chrY	8748915	8749034
chrY	8749066	8760517
chrY	8760521	8761416
chrY	8762090	8766349
chrY	8766418	8768556
chrY	8768557	8771290
chrY	8771291	8771293
chrY	8771337	8773222
chrY	8773314	8773316
chrY	8773317	8774482
chrY	8774486	8774489
chrY	8774521	8774656
chrY	8774696	8776602
chrY	8776606	8776643
chrY	8776644	8776741
chrY	8776756	8785677
chrY	8786858	8787669
chrY	8787678	8787682
chrY	8787717	8787783
chrY	8787787	8792942
chrY	8793059	8798957
chrY	8798958	8798978
chrY	8798998	8799267
chrY	8799268	8799460
chrY	8799781	8806258
chrY	8806321	8806770
chrY	8807681	8808677
chrY	8808678	8810505
chrY	8817087	8822296
chrY	8822348	8822358
chrY	8822503	8824060
chrY	8824063	8824228
chrY	8827319	8831223
chrY	8831258	8840602
chrY	8840603	8841055
chrY	8841056	8841064
chrY	8841105	8841106
chrY	8841159	8842292
chrY	8842412	8842419
chrY	8842420	8848108
chrY	8848537	8849678
chrY	8852226	8853434
chrY	8853446	8854146
chrY	8854450	8855197
chrY	8857143	8860217
chrY	8860218	8860239
chrY	8860240	8860274
chrY	8860317	8865684
chrY	8865892	8870041
chrY	8870044	8875616
chrY	8875617	8878787
chrY	8878899	8879593
chrY	8879594	8881144
chrY	8881148	8897045
chrY	8897048	8897056
chrY	8897057	8901018
chrY	8901424	8901967
chrY	8902093	8906800
chrY	8906999	8907400
chrY	8908149	8911350
chrY	8965059	8971260
chrY	8972849	8974200
chrY	8974349	8974700
chrY	8974749	8976902
chrY	8976988	8977029
chrY	8977032	8977045
chrY	8977046	8977048
chrY	8977049	8977051
chrY	8977052	8977195
chrY	8977198	8982989
chrY	8983076	8983290
chrY	8988647	8988660
chrY	8988699	9013005
chrY	9013218	9014255
chrY	9014294	9015249
chrY	9016000	9016051
chrY	9016064	9025123
chrY	9025563	9025594
chrY	9025595	9025620
chrY	9025621	9028355
chrY	9028378	9029802
chrY	9029803	9029807
chrY	9029815	9029830
chrY	9029847	9030037
chrY	9030301	9030362
chrY	9030363	9030404
chrY	9030419	9030421
chrY	9030424	9032058
chrY	9034619	9040094
chrY	9040419	9040470
[truncated: 9,469 more rows]
