# Supplementary material for: Deep Phylogenetic Analysis of Haplogroup G1 Provides Estimates of SNP and STR Mutation Rates on the Human Y-Chromosome and Reveals Migrations of Iranic Speakers
Source: PLoS One. 2015 Apr 7;10(4):e0122968. doi: 10.1371/journal.pone.0122968 (PMC4388827; doi:10.1371/journal.pone.0122968)
Supplement: S1 Data — (ZIP) [file pone.0122968.s001.zip › Bashkir2_confidence_regions.bed]

chrY	2649862	2651063
chrY	2651312	2651813
chrY	2652092	2654963
chrY	2655000	2658789
chrY	2658792	2662215
chrY	2662332	2665049
chrY	2665064	2665084
chrY	2665087	2665410
chrY	2665896	2665922
chrY	2665951	2668846
chrY	2668905	2668920
chrY	2668921	2668971
chrY	2668979	2669035
chrY	2669046	2669070
chrY	2669074	2669075
chrY	2669101	2669108
chrY	2669109	2669705
chrY	2669709	2669710
chrY	2669715	2669716
chrY	2669723	2669724
chrY	2681074	2682245
chrY	2682382	2682692
chrY	2683501	2683967
chrY	2684788	2685572
chrY	2685751	2686429
chrY	2686578	2686579
chrY	2686580	2688071
chrY	2688072	2688312
chrY	2688326	2688554
chrY	2688900	2688930
chrY	2689390	2689434
chrY	2689656	2690261
chrY	2690262	2693052
chrY	2693087	2693103
chrY	2693191	2693246
chrY	2693247	2693248
chrY	2693529	2695492
chrY	2695595	2696370
chrY	2696596	2697359
chrY	2699757	2700158
chrY	2700176	2701014
chrY	2701427	2702230
chrY	2702318	2704884
chrY	2704893	2704972
chrY	2704973	2706712
chrY	2706772	2706841
chrY	2706844	2708051
chrY	2708727	2708731
chrY	2708732	2711896
chrY	2711903	2717175
chrY	2717176	2717450
chrY	2717515	2718874
chrY	2719061	2721931
chrY	2722007	2724263
chrY	2724350	2724364
chrY	2724365	2724709
chrY	2724716	2728150
chrY	2728217	2728231
chrY	2728244	2729621
chrY	2730158	2738700
chrY	2738701	2738719
chrY	2738985	2738986
chrY	2739002	2740281
chrY	2740629	2740673
chrY	2740741	2741101
chrY	2741103	2741176
chrY	2741310	2744613
chrY	2744614	2744619
chrY	2745730	2745768
chrY	2746115	2746699
chrY	2746852	2746875
chrY	2746892	2747786
chrY	2747787	2747818
chrY	2747821	2747837
chrY	2747840	2750603
chrY	2750644	2750716
chrY	2750717	2750726
chrY	2750728	2750729
chrY	2750730	2750734
chrY	2750871	2752365
chrY	2752366	2752376
chrY	2752381	2752385
chrY	2752388	2752391
chrY	2752416	2752466
chrY	2752677	2752973
chrY	2753085	2753086
chrY	2753095	2753096
chrY	2753102	2753702
chrY	2753705	2753710
chrY	2753864	2753870
chrY	2753907	2753908
chrY	2753915	2755355
chrY	2755564	2758173
chrY	2758857	2759357
chrY	2759359	2759436
chrY	2760124	2762031
chrY	2762150	2762491
chrY	2762494	2762691
chrY	2762692	2762696
chrY	2762697	2762700
chrY	2762701	2762704
chrY	2762705	2763588
chrY	2763747	2763773
chrY	2763776	2766668
chrY	2766822	2767669
chrY	2767999	2768038
chrY	2774066	2774663
chrY	2774667	2774682
chrY	2774685	2774687
chrY	2774693	2774694
chrY	2774696	2774697
chrY	2775402	2775433
chrY	2775488	2775489
chrY	2775524	2775539
chrY	2775601	2777828
chrY	2777831	2778427
chrY	2778449	2778458
chrY	2778682	2783487
chrY	2783675	2784116
chrY	2784140	2784141
chrY	2784675	2785075
chrY	2785076	2785078
chrY	2785439	2785959
chrY	2787397	2788161
chrY	2793239	2794964
chrY	2794966	2794970
chrY	2795170	2795537
chrY	2795690	2795691
chrY	2795707	2796316
chrY	2796317	2798710
chrY	2798712	2798838
chrY	2798948	2799457
chrY	2799614	2802718
chrY	2802720	2803588
chrY	2803616	2803677
chrY	2803678	2803681
chrY	2803683	2803694
chrY	2803700	2803702
chrY	2803703	2803706
chrY	2803707	2803708
chrY	2803710	2803818
chrY	2803914	2804003
chrY	2804004	2804009
chrY	2804010	2804093
chrY	2804163	2805444
chrY	2805445	2805459
chrY	2805478	2806030
chrY	2806034	2806077
chrY	2806078	2806100
chrY	2806256	2809639
chrY	2809691	2810419
chrY	2810421	2810422
chrY	2810424	2810425
chrY	2810426	2810428
chrY	2810478	2811409
chrY	2811410	2812741
chrY	2813001	2813600
chrY	2813874	2814694
chrY	2815018	2815058
chrY	2815061	2817044
chrY	2817045	2817056
chrY	2817058	2817108
chrY	2817275	2817696
chrY	2817710	2817786
chrY	2817880	2818185
chrY	2818197	2819960
chrY	2819963	2820011
chrY	2820012	2820014
chrY	2820135	2821293
chrY	2821299	2821377
chrY	2821378	2823324
chrY	2823326	2824352
chrY	2824485	2824725
chrY	2824726	2824736
chrY	2824737	2825247
chrY	2825348	2825368
chrY	2825414	2827909
chrY	2827912	2828830
chrY	2828911	2831923
chrY	2831924	2832836
chrY	2832943	2833204
chrY	2833205	2833232
chrY	2833390	2834842
chrY	2834850	2834858
chrY	2834859	2834861
chrY	2834862	2834864
chrY	2834865	2835607
chrY	2835608	2835653
chrY	2835815	2836401
chrY	2836408	2836411
chrY	2836414	2836415
chrY	2836423	2836425
chrY	2836560	2839778
chrY	2840110	2840125
chrY	2840126	2840127
chrY	2840128	2842212
chrY	2842213	2842214
chrY	2842271	2842302
chrY	2842303	2842866
chrY	2843191	2843854
chrY	2843874	2843878
chrY	2843901	2844210
chrY	2844406	2845149
chrY	2845150	2845174
chrY	2845288	2845704
chrY	2845891	2847168
chrY	2847273	2849953
chrY	2849954	2850857
chrY	2850858	2850948
chrY	2850992	2850995
chrY	2851009	2852359
chrY	2852859	2853351
chrY	2853681	2854725
chrY	2854732	2854733
chrY	2854856	2855415
chrY	2855441	2855442
chrY	2855443	2855444
chrY	2855532	2855564
chrY	2855583	2856426
chrY	2859159	2859172
chrY	2859173	2859611
chrY	2859639	2859643
chrY	2859645	2859976
chrY	2860023	2860036
chrY	2860297	2860518
chrY	2860543	2860544
chrY	2860561	2860572
chrY	2860573	2861351
chrY	2861553	2861556
chrY	2861562	2862460
chrY	2862539	2865022
chrY	2865189	2865218
chrY	2865225	2865633
chrY	2866799	2868953
chrY	2869017	2876740
chrY	2876857	2876863
chrY	2876893	2879182
chrY	2879239	2881263
chrY	2881269	2881270
chrY	2881440	2884074
chrY	2884093	2884094
chrY	2884105	2884106
chrY	2884183	2884248
chrY	2884269	2884766
chrY	2884768	2884769
chrY	2884907	2885071
chrY	2885072	2885436
chrY	2885804	2885827
chrY	2885834	2888730
chrY	2888870	2892536
chrY	2892544	2892563
chrY	2892564	2892632
chrY	2892759	2894662
chrY	2894678	2894963
chrY	2900885	2901426
chrY	2901589	2902174
chrY	2902214	2903242
chrY	2903245	2905794
chrY	2905948	2905960
chrY	2905961	2906674
chrY	2907192	2908019
chrY	2908085	2908924
chrY	2909277	2909548
chrY	2909657	2914850
chrY	2914899	2914900
chrY	2925929	2926230
chrY	2970909	2971031
chrY	2971032	2971110
chrY	2974489	2975390
chrY	2980457	2980656
chrY	2980828	2981056
chrY	3011815	3012006
chrY	3015980	3016210
chrY	3060401	3060569
chrY	3060570	3060619
chrY	3060620	3060705
chrY	3060706	3060950
chrY	3073891	3074590
chrY	3078597	3079280
chrY	3092109	3092410
chrY	3148169	3148370
chrY	3158999	3164145
chrY	3164200	3164287
chrY	3164288	3164318
chrY	3164319	3164400
chrY	3164812	3164850
chrY	3178359	3178660
chrY	3250817	3251250
chrY	3251399	3251700
chrY	3274947	3275198
chrY	3284304	3284505
chrY	3284676	3284677
chrY	3284695	3284905
chrY	3343415	3343630
chrY	3366719	3366920
chrY	3388709	3388960
chrY	3405589	3407382
chrY	3407535	3407670
chrY	3409207	3409450
chrY	3436559	3436860
chrY	3544687	3544888
chrY	3544937	3545438
chrY	3546089	3546242
chrY	3546249	3546328
chrY	3546329	3546388
chrY	3592930	3593050
chrY	3593313	3593687
chrY	3593695	3593950
chrY	3621455	3622056
chrY	3680483	3680764
chrY	3680813	3680814
chrY	3680913	3681214
chrY	3704838	3705010
chrY	3712339	3714890
chrY	3714939	3716090
chrY	3716189	3716203
chrY	3716240	3716819
chrY	3717021	3717056
chrY	3717057	3717087
chrY	3717088	3720140
chrY	3720189	3720912
chrY	3720966	3721190
chrY	3849559	3849810
chrY	3851869	3852120
chrY	3876152	3876470
chrY	3876519	3876545
chrY	3876585	3876870
chrY	3987244	3987540
chrY	4002518	4002697
chrY	4002698	4002800
chrY	4049229	4049380
chrY	4070289	4070490
chrY	4077820	4078371
chrY	4093569	4093820
chrY	4113162	4113381
chrY	4113533	4114264
chrY	4114265	4114451
chrY	4114456	4114580
chrY	4201179	4201480
chrY	4229569	4229870
chrY	4242999	4243550
chrY	4257049	4257300
chrY	4261929	4262230
chrY	4271969	4272220
chrY	4282234	4282410
chrY	4293112	4293390
chrY	4351629	4352630
chrY	4352829	4352830
chrY	4352879	4353630
chrY	4371179	4371730
chrY	4388772	4389373
chrY	4438103	4438104
chrY	4438115	4438360
chrY	4472560	4472720
chrY	4472721	4472747
chrY	4472748	4472761
chrY	4509579	4509830
chrY	4553979	4554380
chrY	4567230	4567237
chrY	4567239	4567670
chrY	4567875	4568120
chrY	4580709	4582160
chrY	4703190	4703420
chrY	4740526	4740566
chrY	4740567	4740683
chrY	4769619	4770384
chrY	4780076	4780927
chrY	4862026	4862270
chrY	4862925	4862938
chrY	4862941	4863070
chrY	4872051	4872296
chrY	4872798	4873546
chrY	4874344	4874677
chrY	4874976	4875127
chrY	4888710	4889200
chrY	4889449	4889750
chrY	4899247	4899498
chrY	4899748	4899998
chrY	4919656	4919920
chrY	4925467	4925879
chrY	4928948	4929170
chrY	4929473	4929720
chrY	4929882	4930170
chrY	4931559	4931846
chrY	4957178	4957479
chrY	4969363	4969840
chrY	5059699	5059950
chrY	5060249	5060850
chrY	5185621	5185778
chrY	5185877	5185878
chrY	5185954	5186178
chrY	5204699	5205000
chrY	5246832	5246833
chrY	5246834	5247126
chrY	5263835	5263844
chrY	5263852	5263864
chrY	5263869	5264052
chrY	5275008	5275259
chrY	5317155	5317362
chrY	5317411	5317412
chrY	5317561	5318112
chrY	5446559	5446810
chrY	5459359	5459610
chrY	5494786	5494787
chrY	5494788	5495060
chrY	5601205	5601430
chrY	5612809	5613260
chrY	5674810	5675234
chrY	5690259	5690460
chrY	5690559	5690810
chrY	5708589	5708840
chrY	5727537	5727830
chrY	5816989	5817290
chrY	5851527	5851770
chrY	5852689	5853018
chrY	5853020	5853021
chrY	5853046	5853370
chrY	5858616	5858890
chrY	5864089	5864590
chrY	5873819	5874020
chrY	5910465	5910633
chrY	5910803	5910805
chrY	5910811	5911045
chrY	5999638	5999939
chrY	6000088	6000589
chrY	6000788	6000807
chrY	6000808	6001239
chrY	6063559	6063960
chrY	6092448	6092690
chrY	6102474	6105699
chrY	6105700	6105820
chrY	6106119	6106345
chrY	6106347	6106628
chrY	6106629	6106895
chrY	6106896	6107137
chrY	6107138	6107470
chrY	6108001	6109718
chrY	6109728	6113496
chrY	6113505	6113970
chrY	6114219	6114270
chrY	6115327	6115520
chrY	6116969	6116980
chrY	6117292	6117420
chrY	6119352	6119670
chrY	6119719	6119820
chrY	6120186	6120298
chrY	6120361	6120620
chrY	6120982	6121470
chrY	6123419	6123432
chrY	6124069	6124570
chrY	6124619	6124620
chrY	6124950	6125020
chrY	6125069	6125114
chrY	6125543	6125745
chrY	6125919	6126092
chrY	6126093	6126203
chrY	6126204	6126320
chrY	6126369	6126520
chrY	6126569	6126570
chrY	6127667	6127770
chrY	6128340	6128435
chrY	6128677	6128866
chrY	6129022	6129464
chrY	6129686	6129869
chrY	6129870	6130015
chrY	6130016	6130170
chrY	6130319	6130470
chrY	6131452	6131455
chrY	6131457	6131470
chrY	6134839	6138990
chrY	6139039	6141513
chrY	6141514	6141540
chrY	6141639	6144440
chrY	6144903	6144955
chrY	6144965	6146340
chrY	6146489	6147440
chrY	6147642	6147646
chrY	6147647	6148540
chrY	6148739	6149293
chrY	6149372	6149590
chrY	6150060	6150063
chrY	6150064	6154835
chrY	6154836	6155140
chrY	6155389	6156740
chrY	6162919	6163570
chrY	6165546	6165662
chrY	6165665	6168310
chrY	6168549	6173040
chrY	6173041	6173051
chrY	6173053	6173667
chrY	6173668	6173700
chrY	6173749	6173900
chrY	6176709	6177460
chrY	6177706	6179341
chrY	6179513	6179560
chrY	6179927	6182926
chrY	6182927	6183210
chrY	6183259	6185360
chrY	6185549	6191832
chrY	6191942	6192200
chrY	6193652	6193900
chrY	6194799	6195000
chrY	6195099	6195115
chrY	6195237	6196213
chrY	6196214	6196500
chrY	6201089	6201734
chrY	6201812	6202011
chrY	6205759	6213410
chrY	6213459	6213460
chrY	6213799	6213839
chrY	6213840	6215060
chrY	6216465	6217140
chrY	6217239	6217440
chrY	6220119	6220420
chrY	6221069	6223020
chrY	6223174	6224420
chrY	6224549	6224772
chrY	6224785	6225426
chrY	6225427	6226000
chrY	6226049	6226200
chrY	6226334	6228236
chrY	6228242	6231250
chrY	6231299	6231900
chrY	6233102	6234920
chrY	6235549	6237000
chrY	6238065	6239360
chrY	6240049	6242785
chrY	6242842	6245664
chrY	6245665	6246750
chrY	6247584	6249030
chrY	6249279	6249380
chrY	6249619	6250707
chrY	6250708	6251370
chrY	6252204	6252503
chrY	6252536	6253390
chrY	6253949	6255350
chrY	6255649	6255900
chrY	6258956	6258975
chrY	6259014	6260400
chrY	6260499	6260500
chrY	6260549	6260950
chrY	6261973	6264460
chrY	6264509	6266060
chrY	6266549	6266650
chrY	6266699	6266703
chrY	6266735	6266739
chrY	6266764	6266781
chrY	6266782	6267700
chrY	6267749	6268750
chrY	6268799	6270400
chrY	6270619	6274420
chrY	6275018	6275420
chrY	6275569	6275576
chrY	6275599	6275601
chrY	6275604	6277720
chrY	6277769	6279798
chrY	6279800	6282803
chrY	6282833	6285420
chrY	6285839	6287030
chrY	6287079	6287092
chrY	6287093	6287380
chrY	6288569	6288720
chrY	6288869	6290420
chrY	6290579	6292030
chrY	6292609	6293310
chrY	6293359	6293362
chrY	6293363	6293643
chrY	6293657	6295514
chrY	6295517	6295795
chrY	6295903	6296960
chrY	6297849	6298650
chrY	6301844	6301854
chrY	6301855	6304230
chrY	6304759	6304773
chrY	6304791	6304850
chrY	6304899	6305913
chrY	6305916	6306400
chrY	6307699	6310850
chrY	6310899	6311250
chrY	6311899	6319750
chrY	6319849	6322349
chrY	6322388	6322400
chrY	6323869	6323900
chrY	6323930	6327020
chrY	6327269	6327370
chrY	6327549	6328500
chrY	6329341	6330100
chrY	6330149	6330225
chrY	6330231	6334050
chrY	6334589	6336640
chrY	6336689	6336690
chrY	6336739	6338090
chrY	6338239	6338440
chrY	6338559	6338793
chrY	6338900	6340060
chrY	6340337	6340410
chrY	6340549	6340844
chrY	6340871	6342250
chrY	6342299	6342300
chrY	6342942	6344170
chrY	6344219	6345969
chrY	6346354	6347420
chrY	6347571	6347720
chrY	6347769	6347770
chrY	6347819	6350618
chrY	6350769	6351870
chrY	6352119	6352420
chrY	6359176	6359570
chrY	6359692	6363520
chrY	6363714	6364970
chrY	6366666	6367340
chrY	6370279	6370289
chrY	6370293	6370687
chrY	6370785	6373970
chrY	6375815	6380852
chrY	6380853	6381760
chrY	6381809	6381810
chrY	6381864	6381893
chrY	6381894	6383306
chrY	6383335	6384160
chrY	6384820	6385767
chrY	6385792	6388342
chrY	6388343	6388513
chrY	6388514	6390849
chrY	6390896	6391888
chrY	6391889	6392560
chrY	6395139	6398590
chrY	6398689	6400840
chrY	6401789	6401977
chrY	6401978	6401990
chrY	6425039	6426840
chrY	6427042	6427048
chrY	6427049	6427318
chrY	6427400	6427403
chrY	6427404	6427580
chrY	6427581	6427610
chrY	6427656	6428323
chrY	6428326	6428540
chrY	6428589	6429440
chrY	6435308	6435590
chrY	6461124	6461370
chrY	6464981	6465230
chrY	6478699	6479000
chrY	6512359	6513310
chrY	6513359	6513360
chrY	6513409	6513410
chrY	6513459	6514010
chrY	6548779	6549248
chrY	6549249	6549260
chrY	6549273	6549281
chrY	6549282	6549398
chrY	6592539	6592615
chrY	6592616	6593140
chrY	6593748	6595240
chrY	6595289	6595890
chrY	6619733	6621475
chrY	6626949	6630233
chrY	6630261	6630279
chrY	6630288	6630522
chrY	6630523	6630593
chrY	6630700	6631184
chrY	6631187	6631728
chrY	6631742	6631743
chrY	6631745	6631746
chrY	6631839	6632954
chrY	6633171	6634107
chrY	6634347	6637059
chrY	6643006	6643351
chrY	6643352	6644678
chrY	6644947	6645397
chrY	6647034	6647897
chrY	6648740	6651321
chrY	6651783	6651790
chrY	6651832	6652392
chrY	6652603	6653989
chrY	6655072	6662302
chrY	6662359	6663071
chrY	6663092	6663101
chrY	6663115	6663279
chrY	6663300	6663301
chrY	6666422	6667301
chrY	6667360	6667420
chrY	6667630	6667819
chrY	6667822	6669665
chrY	6669675	6669698
chrY	6669725	6671039
chrY	6671040	6671059
chrY	6671061	6671065
chrY	6671068	6671076
chrY	6671077	6671085
chrY	6671890	6672299
chrY	6672376	6674590
chrY	6674694	6674863
chrY	6674875	6674923
chrY	6674990	6675687
chrY	6675700	6682052
chrY	6688827	6689779
chrY	6689798	6690090
chrY	6694945	6697091
chrY	6697263	6698806
chrY	6698822	6698827
chrY	6699154	6700675
chrY	6700918	6704783
chrY	6704834	6707401
chrY	6707418	6707492
chrY	6707495	6708963
chrY	6714900	6715135
chrY	6715139	6715140
chrY	6715168	6717010
chrY	6717019	6720349
chrY	6731412	6732401
chrY	6732642	6732653
chrY	6732654	6734567
chrY	6734568	6734659
chrY	6734891	6736327
chrY	6736425	6741348
chrY	6741457	6743955
chrY	6743969	6743978
chrY	6743998	6744410
chrY	6744597	6744624
chrY	6744625	6746005
chrY	6746009	6747069
chrY	6748066	6748658
chrY	6752702	6753348
chrY	6753349	6753370
chrY	6753371	6755791
chrY	6755799	6755832
chrY	6757298	6757594
chrY	6757612	6757620
chrY	6757621	6757688
chrY	6757693	6757694
chrY	6757843	6759145
chrY	6759238	6759239
chrY	6759249	6762800
chrY	6762861	6763337
chrY	6763348	6763352
chrY	6763359	6763677
chrY	6763968	6765541
chrY	6765574	6765575
chrY	6766141	6767584
chrY	6767902	6767940
chrY	6767941	6768762
chrY	6768765	6768869
chrY	6768929	6768930
chrY	6769029	6769047
chrY	6769048	6769752
chrY	6769753	6769763
chrY	6774366	6774860
chrY	6774861	6774885
chrY	6774889	6774892
chrY	6774905	6775218
chrY	6775394	6775410
chrY	6775411	6775420
chrY	6775423	6775433
chrY	6775434	6775859
chrY	6776457	6778856
chrY	6779057	6779062
chrY	6779063	6779807
chrY	6779808	6780544
chrY	6780857	6780862
chrY	6780863	6780868
chrY	6780870	6784271
chrY	6784726	6784775
chrY	6784776	6786505
chrY	6787156	6787336
chrY	6787419	6789241
chrY	6789248	6789255
chrY	6789256	6789263
chrY	6789274	6790038
chrY	6791590	6791627
chrY	6791922	6792451
chrY	6792589	6792614
chrY	6792615	6793440
chrY	6793565	6795116
chrY	6795418	6798635
chrY	6798636	6798666
chrY	6799385	6800498
chrY	6800663	6801032
chrY	6801033	6801144
chrY	6801210	6803807
chrY	6803813	6803815
chrY	6803872	6803874
chrY	6803875	6803879
chrY	6803880	6806669
chrY	6807377	6807702
chrY	6807703	6807733
chrY	6807734	6807737
chrY	6807739	6807742
chrY	6807746	6807747
chrY	6808177	6808530
chrY	6808567	6808575
chrY	6808667	6809308
chrY	6809466	6814465
chrY	6814709	6815661
chrY	6815735	6815758
chrY	6815759	6815764
chrY	6815771	6816521
chrY	6816807	6818834
chrY	6822652	6825287
chrY	6825940	6826654
chrY	6826710	6826711
chrY	6830833	6831242
chrY	6831408	6831870
chrY	6833352	6833376
chrY	6833419	6834115
chrY	6834118	6835422
chrY	6835621	6835622
chrY	6835639	6835650
chrY	6835651	6837888
chrY	6837894	6837965
chrY	6837990	6838397
chrY	6838510	6844008
chrY	6844018	6844077
chrY	6844115	6847858
chrY	6847923	6847924
chrY	6848046	6850325
chrY	6850337	6850338
chrY	6850350	6850941
chrY	6850949	6850958
chrY	6850990	6850994
chrY	6851032	6855331
chrY	6855332	6855334
chrY	6855335	6855396
chrY	6855555	6856583
chrY	6856841	6858563
chrY	6858564	6858582
chrY	6858822	6861230
chrY	6861231	6861413
chrY	6861503	6861527
chrY	6861531	6861968
chrY	6862185	6862446
chrY	6862447	6865282
chrY	6865283	6865298
chrY	6865303	6865331
chrY	6865375	6866450
chrY	6866508	6867595
chrY	6867662	6867663
chrY	6867664	6867666
chrY	6867667	6867669
chrY	6867671	6867673
chrY	6867677	6867679
chrY	6867698	6868766
chrY	6868988	6869548
chrY	6869578	6873246
chrY	6873274	6874451
chrY	6874759	6875577
chrY	6875578	6877955
chrY	6878085	6878086
chrY	6878103	6878104
chrY	6878130	6878131
chrY	6878133	6878783
chrY	6878936	6881030
chrY	6882747	6884247
chrY	6884374	6886737
chrY	6886746	6886748
chrY	6886963	6888439
chrY	6888581	6889057
chrY	6889207	6891733
chrY	6892718	6895044
chrY	6895047	6898679
chrY	6898680	6898726
chrY	6898862	6900962
chrY	6903846	6909405
chrY	6909406	6909438
chrY	6909439	6909444
chrY	6909536	6910415
chrY	6910568	6911158
chrY	6911628	6912768
chrY	6912772	6912832
chrY	6912869	6912875
chrY	6912881	6913308
chrY	6913357	6913774
chrY	6913789	6913798
chrY	6913800	6915369
chrY	6915422	6915819
chrY	6915820	6915821
chrY	6915823	6915824
chrY	6915826	6915828
chrY	6917881	6918254
chrY	6918611	6919295
chrY	6919296	6919345
chrY	6919387	6919388
chrY	6919445	6919785
chrY	6919976	6920679
chrY	6920809	6922376
chrY	6922408	6922409
chrY	6923159	6925138
chrY	6925177	6925571
chrY	6925779	6925890
chrY	6930936	6931210
chrY	6931211	6931221
chrY	6931222	6931249
chrY	6931264	6931265
chrY	6931345	6934558
chrY	6934559	6934568
chrY	6934946	6935196
chrY	6935456	6939995
chrY	6940003	6941484
chrY	6941487	6942631
chrY	6942856	6943964
chrY	6944015	6944022
chrY	6944033	6944855
chrY	6944986	6945904
chrY	6946027	6948123
chrY	6948129	6948134
chrY	6948582	6949352
chrY	6949429	6949442
chrY	6949456	6952872
chrY	6952873	6953331
chrY	6953416	6953417
chrY	6953484	6954804
chrY	6954821	6954840
chrY	6955301	6956344
chrY	6956579	6957044
chrY	6957154	6957626
chrY	6957790	6959804
chrY	6959929	6965705
chrY	6965719	6967708
chrY	6967893	6971565
chrY	6971842	6972567
chrY	6972585	6972613
chrY	6972614	6972625
chrY	6972626	6975236
chrY	6975246	6975255
chrY	6975294	6975919
chrY	6977710	6978015
chrY	6978528	6979650
chrY	6979675	6979684
chrY	6979719	6979843
chrY	6979846	6980089
chrY	6980092	6981080
chrY	6981410	6983623
chrY	6984728	6992438
chrY	6992603	6995082
chrY	6995147	6996458
chrY	6996842	6997931
chrY	7008550	7008605
chrY	7008831	7009174
chrY	7009269	7011426
chrY	7011677	7012198
chrY	7012697	7012698
chrY	7012700	7013329
chrY	7013668	7013672
chrY	7013673	7014238
chrY	7014316	7014317
chrY	7014320	7014321
chrY	7014332	7014333
chrY	7014367	7014377
chrY	7014391	7014393
chrY	7014399	7014607
chrY	7014688	7015172
chrY	7017302	7017830
chrY	7017879	7017880
chrY	7018079	7018880
chrY	7019379	7020130
chrY	7020302	7020430
chrY	7030049	7030050
chrY	7030099	7030300
chrY	7031222	7032300
chrY	7032399	7033150
chrY	7033649	7034474
chrY	7034477	7035655
chrY	7035698	7035718
chrY	7035772	7038305
chrY	7038666	7039117
chrY	7045806	7047979
chrY	7048699	7050110
chrY	7050294	7050347
chrY	7050348	7050459
chrY	7050476	7052423
chrY	7052435	7052926
chrY	7053045	7053649
chrY	7054293	7054321
chrY	7054322	7056170
chrY	7056242	7058134
chrY	7063986	7073413
chrY	7073422	7073423
chrY	7073435	7073439
chrY	7073472	7074921
chrY	7075066	7075862
chrY	7076682	7078281
chrY	7078498	7078499
chrY	7078508	7080208
chrY	7080323	7080587
chrY	7081898	7082589
chrY	7083147	7083722
chrY	7083728	7083729
chrY	7083972	7084314
chrY	7084541	7085150
chrY	7085200	7085201
chrY	7086969	7087839
chrY	7088270	7088281
chrY	7088590	7090531
chrY	7091345	7092292
chrY	7092551	7092577
chrY	7092578	7093066
chrY	7093776	7093792
chrY	7093793	7093822
chrY	7093823	7094244
chrY	7095284	7097236
chrY	7099347	7099722
chrY	7102642	7103296
chrY	7103509	7104939
chrY	7105189	7106201
chrY	7106489	7106509
chrY	7106513	7107019
chrY	7107770	7108123
chrY	7108134	7108141
chrY	7109300	7109318
chrY	7109625	7110319
chrY	7110320	7110321
chrY	7111922	7111956
chrY	7111957	7112493
chrY	7112589	7113040
chrY	7113146	7113179
chrY	7113180	7113244
chrY	7113247	7113714
chrY	7113721	7113722
chrY	7115599	7115896
chrY	7123809	7124360
chrY	7124409	7124560
chrY	7124609	7124910
chrY	7125109	7125160
chrY	7125209	7125210
chrY	7125259	7125860
chrY	7126009	7126510
chrY	7126675	7126960
chrY	7127000	7127214
chrY	7128344	7129887
chrY	7129916	7130344
chrY	7130364	7130707
chrY	7130731	7131082
chrY	7131109	7131110
chrY	7131287	7131396
chrY	7131397	7131771
chrY	7132958	7133939
chrY	7135522	7136628
chrY	7136652	7136894
chrY	7137087	7137088
chrY	7137093	7138076
chrY	7138077	7138078
chrY	7139501	7139815
chrY	7139816	7140200
chrY	7141119	7141720
chrY	7143599	7143850
chrY	7144121	7144976
chrY	7145101	7145609
chrY	7145767	7146078
chrY	7146216	7146748
chrY	7146812	7146819
chrY	7146820	7148012
chrY	7148013	7148085
chrY	7150844	7150860
chrY	7150861	7152479
chrY	7153033	7153857
chrY	7153858	7153860
chrY	7153952	7153953
chrY	7153992	7154517
chrY	7157209	7157633
chrY	7157634	7157986
chrY	7158179	7158946
chrY	7159424	7159466
chrY	7159467	7160170
chrY	7160173	7160327
chrY	7160968	7162147
chrY	7162184	7162185
chrY	7162860	7162881
chrY	7163233	7163234
chrY	7163245	7163398
chrY	7163427	7164043
chrY	7164630	7165246
chrY	7167490	7167535
chrY	7167808	7169841
chrY	7170891	7171911
chrY	7172037	7172351
chrY	7172662	7174397
chrY	7174398	7174400
chrY	7176195	7176868
chrY	7176888	7176889
chrY	7176921	7176923
chrY	7176924	7176995
chrY	7176996	7177008
chrY	7177009	7177034
chrY	7177063	7177111
chrY	7177114	7179794
chrY	7180192	7181722
chrY	7182372	7182897
chrY	7183161	7183563
chrY	7183564	7183591
chrY	7185668	7186078
chrY	7186824	7187584
chrY	7187587	7187656
chrY	7187777	7188138
chrY	7188497	7189913
chrY	7189926	7189953
chrY	7189990	7190659
chrY	7190740	7191719
chrY	7191743	7191751
chrY	7191752	7191994
chrY	7191997	7192019
chrY	7192099	7193646
chrY	7193648	7193651
chrY	7193654	7193660
chrY	7193661	7195175
chrY	7195352	7196040
chrY	7196042	7196045
chrY	7196046	7196120
chrY	7196121	7196122
chrY	7196610	7197159
chrY	7197615	7199330
chrY	7199525	7199580
chrY	7202264	7203404
chrY	7203406	7203407
chrY	7203413	7203527
chrY	7203952	7204776
chrY	7205008	7205519
chrY	7205574	7206749
chrY	7206928	7206935
chrY	7206937	7207374
chrY	7207494	7208045
chrY	7208581	7209120
chrY	7209393	7209774
chrY	7211418	7213396
chrY	7213527	7214186
chrY	7214187	7214192
chrY	7214586	7215143
chrY	7215202	7215818
chrY	7215847	7215850
chrY	7215865	7216551
chrY	7216705	7217214
chrY	7218416	7219086
chrY	7219166	7219177
chrY	7219192	7221248
chrY	7223537	7224006
chrY	7224348	7225309
chrY	7225777	7228102
chrY	7228559	7228583
chrY	7229199	7229234
chrY	7229236	7230361
chrY	7230375	7231015
chrY	7231655	7232891
chrY	7233155	7233156
chrY	7233221	7233224
chrY	7233228	7234191
chrY	7234484	7234912
chrY	7235288	7235797
chrY	7235910	7236462
chrY	7238394	7238811
chrY	7238812	7238813
chrY	7243858	7244098
chrY	7244113	7246049
chrY	7246201	7246596
chrY	7246673	7246676
chrY	7246682	7246693
chrY	7246707	7247492
chrY	7247716	7248021
chrY	7248669	7250376
chrY	7250549	7250550
chrY	7250551	7252130
chrY	7252412	7253261
chrY	7253283	7253285
chrY	7253288	7253615
chrY	7259019	7261199
chrY	7261257	7263677
chrY	7264917	7266417
chrY	7266418	7269270
chrY	7269532	7269674
chrY	7269675	7269695
chrY	7270014	7270301
chrY	7270304	7270308
chrY	7270311	7270312
chrY	7270476	7274931
chrY	7277790	7279524
chrY	7279634	7280947
chrY	7281012	7281668
chrY	7281745	7281746
chrY	7282559	7282801
chrY	7282850	7284286
chrY	7284301	7284302
chrY	7284351	7285056
chrY	7285057	7285070
chrY	7285743	7286739
chrY	7286985	7286986
chrY	7287031	7287032
chrY	7287084	7287712
chrY	7288253	7289327
chrY	7289336	7289400
chrY	7289401	7289402
chrY	7289447	7292160
chrY	7292172	7292219
chrY	7292266	7294008
chrY	7294229	7294354
chrY	7294831	7295735
chrY	7301761	7302430
chrY	7302479	7303098
chrY	7304788	7305612
chrY	7305800	7306310
chrY	7306822	7307494
chrY	7307498	7307586
chrY	7308448	7309141
chrY	7310062	7310411
chrY	7310752	7310760
chrY	7310800	7311121
chrY	7311139	7311461
chrY	7311467	7311742
chrY	7312111	7312553
chrY	7312612	7313031
chrY	7313725	7314302
chrY	7314764	7315265
chrY	7315289	7315290
chrY	7315326	7315653
chrY	7315760	7315766
chrY	7315767	7316482
chrY	7316668	7317034
chrY	7317246	7318490
chrY	7318553	7318570
chrY	7318662	7318820
chrY	7320579	7321448
chrY	7321458	7321874
chrY	7321894	7322539
chrY	7323130	7324640
chrY	7324644	7324652
chrY	7324772	7325640
chrY	7325727	7328027
chrY	7328028	7328038
chrY	7328039	7328048
chrY	7328049	7329236
chrY	7329422	7330156
chrY	7330372	7331115
chrY	7331159	7331272
chrY	7331290	7331327
chrY	7331366	7332584
chrY	7332586	7332615
chrY	7333191	7333201
chrY	7333209	7333553
chrY	7333565	7333824
chrY	7333834	7333860
chrY	7334261	7335521
chrY	7335833	7336172
chrY	7336395	7336839
chrY	7339048	7339772
chrY	7339930	7339970
chrY	7340175	7340233
chrY	7340445	7340446
chrY	7340449	7340450
chrY	7340456	7340878
chrY	7347905	7348428
chrY	7348444	7348445
chrY	7349296	7349563
chrY	7349564	7349779
chrY	7349863	7352081
chrY	7352142	7352146
chrY	7352147	7352956
chrY	7352993	7352995
chrY	7353004	7353005
chrY	7353212	7353236
chrY	7353400	7353571
chrY	7353701	7354601
chrY	7354606	7354637
chrY	7354647	7354689
chrY	7354712	7355941
chrY	7355942	7356279
chrY	7356322	7358054
chrY	7358184	7359180
chrY	7359312	7359708
chrY	7360199	7360361
chrY	7360869	7361449
chrY	7361451	7362044
chrY	7364067	7364363
chrY	7364401	7366396
chrY	7366486	7366488
chrY	7366497	7368772
chrY	7368804	7368805
chrY	7374758	7374813
chrY	7374833	7374834
chrY	7374845	7374846
chrY	7375094	7375428
chrY	7375429	7375439
chrY	7375440	7375442
chrY	7375449	7375460
chrY	7375461	7377449
chrY	7377649	7378395
chrY	7381878	7382362
chrY	7382363	7382529
chrY	7382591	7383584
chrY	7386087	7386679
chrY	7386851	7387383
chrY	7387426	7387775
chrY	7387807	7387815
chrY	7387845	7388715
chrY	7389353	7390011
chrY	7390782	7391734
chrY	7391756	7391757
chrY	7395241	7395242
chrY	7395245	7395921
chrY	7395926	7395935
chrY	7395988	7396001
chrY	7396012	7396344
chrY	7396376	7396390
chrY	7396404	7396461
chrY	7396474	7397488
chrY	7397509	7397510
chrY	7397710	7397723
chrY	7397724	7399521
chrY	7399525	7400955
chrY	7401077	7401954
chrY	7402194	7404626
chrY	7404632	7404641
chrY	7404670	7405011
chrY	7405016	7405158
chrY	7405168	7406524
chrY	7406600	7406757
chrY	7406825	7407121
chrY	7407314	7409350
chrY	7409863	7411269
chrY	7411643	7412879
chrY	7412971	7413350
chrY	7413368	7413374
chrY	7413375	7413403
chrY	7413442	7413853
chrY	7414308	7415091
chrY	7415127	7415447
chrY	7415448	7415463
chrY	7415535	7415623
chrY	7415625	7416537
chrY	7416826	7417127
chrY	7417158	7417477
chrY	7417480	7417521
chrY	7417587	7417947
chrY	7418034	7418053
chrY	7418076	7418312
chrY	7418725	7420406
chrY	7420798	7422117
chrY	7425337	7426238
chrY	7426240	7426241
chrY	7426243	7426252
chrY	7426269	7427915
chrY	7428419	7429949
chrY	7430000	7430005
chrY	7430006	7430515
chrY	7430516	7430558
chrY	7430765	7431550
chrY	7431761	7432150
chrY	7432549	7433300
chrY	7434212	7434770
chrY	7434969	7435470
chrY	7435558	7435920
chrY	7437599	7438100
chrY	7444219	7445070
chrY	7445266	7446270
chrY	7446369	7448343
chrY	7448428	7449440
chrY	7449449	7449849
chrY	7449850	7449851
chrY	7449909	7450670
chrY	7451539	7453540
chrY	7453589	7456640
chrY	7456845	7460190
chrY	7461423	7461424
chrY	7461428	7461740
chrY	7461789	7462540
chrY	7462706	7462715
chrY	7462716	7463790
chrY	7464204	7465907
chrY	7465908	7467940
chrY	7468106	7468108
chrY	7468109	7469051
chrY	7469079	7469290
chrY	7469459	7469690
chrY	7470039	7470640
chrY	7470739	7471052
chrY	7471122	7471143
chrY	7471144	7471240
chrY	7471489	7474090
chrY	7474139	7474293
chrY	7474294	7474340
chrY	7474439	7474990
chrY	7475344	7477219
chrY	7477220	7480540
chrY	7483239	7483540
chrY	7483689	7485190
chrY	7485289	7486440
chrY	7486549	7487976
chrY	7488042	7489300
chrY	7490829	7492730
chrY	7494549	7496150
chrY	7505289	7508340
chrY	7508389	7508866
chrY	7508916	7510685
chrY	7510693	7518490
chrY	7518539	7518890
chrY	7519000	7519045
chrY	7519227	7524581
chrY	7524816	7529525
chrY	7529526	7529531
chrY	7529532	7529533
chrY	7529534	7529535
chrY	7529537	7529538
chrY	7529539	7529549
chrY	7529550	7529576
chrY	7529661	7531534
chrY	7531536	7532284
chrY	7532318	7534425
chrY	7534426	7534429
chrY	7534430	7534435
chrY	7534436	7534437
chrY	7534747	7534812
chrY	7534815	7535910
chrY	7536598	7538741
chrY	7538790	7541038
chrY	7541039	7541059
chrY	7541060	7541068
chrY	7541629	7543795
chrY	7543937	7551641
chrY	7551689	7558243
chrY	7558246	7561887
chrY	7561888	7562144
chrY	7562286	7564078
chrY	7564334	7567781
chrY	7567782	7567939
chrY	7567957	7567986
chrY	7567989	7567991
chrY	7568003	7568005
chrY	7568006	7568007
chrY	7568008	7568009
chrY	7568010	7568013
chrY	7568026	7568781
chrY	7568906	7572682
chrY	7579153	7579516
chrY	7580146	7581837
chrY	7582029	7582106
chrY	7582109	7582923
chrY	7582927	7583446
chrY	7583447	7583448
chrY	7583477	7588540
chrY	7588541	7590393
chrY	7590955	7590967
chrY	7590968	7602880
chrY	7602946	7608365
chrY	7608503	7613823
chrY	7613957	7615169
chrY	7615459	7617605
chrY	7617770	7618090
chrY	7618093	7619177
chrY	7619200	7621090
chrY	7622009	7623435
chrY	7623680	7625090
chrY	7625179	7625180
chrY	7625201	7626172
chrY	7626308	7628143
chrY	7628168	7629717
chrY	7633400	7633771
chrY	7633826	7635767
chrY	7635994	7635996
chrY	7635997	7636000
chrY	7636001	7636003
chrY	7636004	7636010
chrY	7636013	7637792
chrY	7637898	7640704
chrY	7640770	7640782
chrY	7640783	7640846
chrY	7641088	7642850
chrY	7642851	7642889
chrY	7643196	7645069
chrY	7645578	7646412
chrY	7646826	7646920
chrY	7646921	7648572
chrY	7648575	7648963
chrY	7649246	7650162
chrY	7650181	7650182
chrY	7650687	7650837
chrY	7650838	7651434
chrY	7651455	7652211
chrY	7652332	7655214
chrY	7655270	7655277
chrY	7655278	7656588
chrY	7656589	7656618
chrY	7657073	7659697
chrY	7659698	7659699
chrY	7659714	7659715
chrY	7659740	7662621
chrY	7662644	7662645
chrY	7662734	7663125
chrY	7663159	7664148
chrY	7664813	7669181
chrY	7669262	7670306
chrY	7670390	7670610
chrY	7670898	7670912
chrY	7670915	7681848
chrY	7681908	7683388
chrY	7683400	7689956
chrY	7690121	7695621
chrY	7695697	7695698
chrY	7695805	7695806
chrY	7695830	7695831
chrY	7695866	7695867
chrY	7695895	7697275
chrY	7697280	7697284
chrY	7697286	7699179
chrY	7699180	7699195
chrY	7699414	7699447
chrY	7699459	7701129
chrY	7701134	7701792
chrY	7701793	7701797
chrY	7702043	7702230
chrY	7702377	7703176
chrY	7703221	7703243
chrY	7703268	7704586
chrY	7705405	7705595
chrY	7705615	7706298
chrY	7706581	7707611
chrY	7707635	7707649
chrY	7707719	7708779
chrY	7708801	7708802
chrY	7708910	7709085
chrY	7713463	7714043
chrY	7714099	7717631
chrY	7717632	7717634
chrY	7717635	7717736
chrY	7717737	7717902
chrY	7717916	7721167
chrY	7721386	7722968
chrY	7723085	7723538
chrY	7724560	7724568
chrY	7724569	7725668
chrY	7725694	7725739
chrY	7725822	7725850
chrY	7725851	7730470
chrY	7730471	7733485
chrY	7733574	7733581
chrY	7733582	7733686
chrY	7733687	7733747
chrY	7733758	7733759
chrY	7733834	7741995
chrY	7741996	7750700
chrY	7750701	7752987
chrY	7752989	7752990
chrY	7755367	7756212
chrY	7756214	7756312
chrY	7756331	7756332
chrY	7756336	7756345
chrY	7757306	7757352
chrY	7757374	7758091
chrY	7759315	7761183
chrY	7761283	7762187
chrY	7762188	7764443
chrY	7764525	7764540
chrY	7764590	7764690
chrY	7764695	7767587
chrY	7767782	7768576
chrY	7768612	7768634
chrY	7768880	7774002
chrY	7774007	7774049
chrY	7775084	7775600
chrY	7775734	7776491
chrY	7776492	7776498
chrY	7776606	7776633
chrY	7776634	7777044
chrY	7777193	7780612
chrY	7780615	7780630
chrY	7780746	7780752
chrY	7780753	7782939
chrY	7783485	7783486
chrY	7783510	7784497
chrY	7784620	7801024
chrY	7801030	7816282
chrY	7816452	7817225
chrY	7817226	7820908
chrY	7821424	7824677
chrY	7824978	7825325
chrY	7825401	7825584
chrY	7825711	7828945
chrY	7829744	7832071
chrY	7832072	7832169
chrY	7832397	7837219
chrY	7837237	7837244
chrY	7837264	7850290
chrY	7850291	7852464
chrY	7852515	7853048
chrY	7853275	7858387
chrY	7858440	7860077
chrY	7862199	7864145
chrY	7864160	7864199
chrY	7864378	7865927
chrY	7866390	7866481
chrY	7866725	7866974
chrY	7867094	7868109
chrY	7868192	7868223
chrY	7868224	7868975
chrY	7868978	7869027
chrY	7869028	7869059
chrY	7869211	7869681
chrY	7869686	7870378
chrY	7870379	7871339
chrY	7871507	7873724
chrY	7874126	7874780
chrY	7874868	7885402
chrY	7886623	7894559
chrY	7894560	7894578
chrY	7898775	7899339
chrY	7899392	7904815
chrY	7904857	7904858
chrY	7904910	7904918
chrY	7904929	7904937
chrY	7904938	7916938
chrY	7918563	7922256
chrY	7922447	7922552
chrY	7922555	7922574
chrY	7922608	7922612
chrY	7922670	7923595
chrY	7925312	7925833
chrY	7925946	7925947
chrY	7926003	7927975
chrY	7928149	7933471
chrY	7933472	7933660
chrY	7933818	7935579
chrY	7935895	7938036
chrY	7938039	7939214
chrY	7939526	7939660
chrY	7939661	7939668
chrY	7939675	7939691
chrY	7939773	7940511
chrY	7940533	7941685
chrY	7941819	7941822
chrY	7941823	7947029
chrY	7947030	7947088
chrY	7947209	7947869
chrY	7947870	7947878
chrY	7947917	7953366
chrY	7953392	7953393
chrY	7953401	7957080
chrY	7957082	7957091
chrY	7957129	7958429
chrY	7958563	7963052
chrY	7963116	7964528
chrY	7970462	7970842
chrY	7970872	7970873
chrY	7971056	7974261
chrY	7974295	7974550
chrY	7974817	7979550
chrY	7979616	7981813
chrY	7981902	7984347
chrY	7984348	7984359
chrY	7986460	7986527
chrY	7986827	7989189
chrY	7989251	7989269
chrY	7989321	7990072
chrY	7991230	7991295
chrY	7991535	7992267
chrY	7992286	7992345
chrY	7992353	7994104
chrY	7994363	7994364
chrY	7994379	7995910
chrY	7997040	8001846
chrY	8002041	8002345
chrY	8008222	8008803
chrY	8008928	8013393
chrY	8013451	8014960
chrY	8014971	8014972
chrY	8015001	8016515
chrY	8016574	8016597
chrY	8016618	8016910
chrY	8016926	8016927
chrY	8016928	8016932
chrY	8016933	8016934
chrY	8016939	8016940
chrY	8016941	8016963
chrY	8017088	8022618
chrY	8022809	8025011
chrY	8025103	8027800
chrY	8027858	8030026
chrY	8030064	8035970
chrY	8036322	8043099
chrY	8044697	8044702
chrY	8044703	8045297
chrY	8045491	8046341
chrY	8046514	8049662
chrY	8049796	8051826
chrY	8052010	8052029
chrY	8052030	8052107
chrY	8052108	8052155
chrY	8052770	8052776
chrY	8052777	8053411
chrY	8053467	8053540
chrY	8053541	8055151
chrY	8055275	8055880
chrY	8055915	8056010
chrY	8058599	8061661
chrY	8067564	8069076
chrY	8069114	8069949
chrY	8070069	8072256
chrY	8072257	8072292
chrY	8076288	8076668
chrY	8079574	8079588
chrY	8079589	8080104
chrY	8080828	8084190
chrY	8084274	8084278
chrY	8084279	8085323
chrY	8085694	8090720
chrY	8092260	8092675
chrY	8092773	8093266
chrY	8093283	8093290
chrY	8093529	8094356
chrY	8094911	8095188
chrY	8095692	8096629
chrY	8096677	8100453
chrY	8100637	8100674
chrY	8100684	8102541
chrY	8102623	8102625
chrY	8102679	8102680
chrY	8102681	8105690
chrY	8105784	8108356
chrY	8108359	8109756
chrY	8110022	8110549
chrY	8110550	8110632
chrY	8110633	8110659
chrY	8112658	8117174
chrY	8117342	8119128
chrY	8119531	8124629
chrY	8124637	8124918
chrY	8124943	8125009
chrY	8125010	8127923
chrY	8127975	8128002
chrY	8128010	8128023
chrY	8128024	8130438
chrY	8130663	8135519
chrY	8138194	8139779
chrY	8139939	8140201
chrY	8140561	8142738
chrY	8142890	8142911
chrY	8142912	8143505
chrY	8143583	8144922
chrY	8145074	8150987
chrY	8150990	8151499
chrY	8151668	8151686
chrY	8151736	8153453
chrY	8154171	8156559
chrY	8156608	8156614
chrY	8156615	8158095
chrY	8158216	8158226
chrY	8158240	8158776
chrY	8159730	8159754
chrY	8159755	8160171
chrY	8160283	8163059
chrY	8163130	8164886
chrY	8164969	8166592
chrY	8166610	8166672
chrY	8166679	8166738
chrY	8166739	8166744
chrY	8166745	8166746
chrY	8168018	8169170
chrY	8169193	8169211
chrY	8169440	8170219
chrY	8170497	8171774
chrY	8171992	8172503
chrY	8172504	8172505
chrY	8172506	8172508
chrY	8172509	8172511
chrY	8172512	8172513
chrY	8172514	8172515
chrY	8172517	8172518
chrY	8172520	8172643
chrY	8172972	8173659
chrY	8178953	8181197
chrY	8181396	8182205
chrY	8182212	8184553
chrY	8184713	8213949
chrY	8214405	8214839
chrY	8215074	8216081
chrY	8216136	8216406
chrY	8216412	8216437
chrY	8216594	8217821
chrY	8217962	8218013
chrY	8218019	8218070
chrY	8218071	8221228
chrY	8221234	8221306
chrY	8221327	8230254
chrY	8230678	8230870
chrY	8230894	8232023
chrY	8232206	8235476
chrY	8237574	8238194
chrY	8238433	8238440
chrY	8238441	8253537
chrY	8253830	8255803
chrY	8255887	8264505
chrY	8264530	8264540
chrY	8264541	8267187
chrY	8267359	8269550
chrY	8270129	8273686
chrY	8274128	8276161
chrY	8280069	8280787
chrY	8280918	8281560
chrY	8281812	8282310
chrY	8282311	8282481
chrY	8282484	8283662
chrY	8283949	8284542
chrY	8284543	8288612
chrY	8288887	8289194
chrY	8289355	8290090
chrY	8290202	8290638
chrY	8291119	8293000
chrY	8293912	8295390
chrY	8296952	8310929
chrY	8311050	8314103
chrY	8314104	8314116
chrY	8314343	8321409
chrY	8321416	8321423
chrY	8321425	8321430
chrY	8321433	8321434
chrY	8326461	8329832
chrY	8329881	8333480
chrY	8333485	8333626
chrY	8333637	8341662
chrY	8341906	8342810
chrY	8343251	8343255
chrY	8343256	8343829
chrY	8344067	8344122
chrY	8345876	8349281
chrY	8349354	8350120
chrY	8350357	8350461
chrY	8350704	8350819
chrY	8350828	8351341
chrY	8351345	8351352
chrY	8351376	8351458
chrY	8351459	8351510
chrY	8351730	8353138
chrY	8353354	8354436
chrY	8354478	8367619
chrY	8367620	8369511
chrY	8371863	8376273
chrY	8376389	8379143
chrY	8379289	8379373
chrY	8379374	8379462
chrY	8379787	8382265
chrY	8382288	8383870
chrY	8385597	8385712
chrY	8385746	8385747
chrY	8385748	8385753
chrY	8385754	8385771
chrY	8385780	8386111
chrY	8386188	8387620
chrY	8387670	8387724
chrY	8387725	8389594
chrY	8389736	8395693
chrY	8395694	8395695
chrY	8395696	8395699
chrY	8395702	8395715
chrY	8395878	8398833
chrY	8398894	8398895
chrY	8398930	8398931
chrY	8399175	8399178
chrY	8399179	8399190
chrY	8399191	8399327
chrY	8399443	8400900
chrY	8400903	8403244
chrY	8403246	8403249
chrY	8403251	8403252
chrY	8403253	8403258
chrY	8403259	8403260
chrY	8403275	8407271
chrY	8407388	8408355
chrY	8409320	8413070
chrY	8413071	8422121
chrY	8422126	8422198
chrY	8422199	8422410
chrY	8422413	8422620
chrY	8422621	8422769
chrY	8422770	8422869
chrY	8422872	8425698
chrY	8425699	8426377
chrY	8426378	8427501
chrY	8427514	8427528
chrY	8427553	8431724
chrY	8431725	8431741
chrY	8431754	8439220
chrY	8439221	8445025
chrY	8445028	8452184
chrY	8452185	8452191
chrY	8452192	8456562
chrY	8456715	8462046
chrY	8462096	8465934
chrY	8465967	8466149
chrY	8466150	8475639
chrY	8475640	8479399
chrY	8479402	8479417
chrY	8479418	8479419
chrY	8479422	8479423
chrY	8479425	8479426
chrY	8479601	8481042
chrY	8481446	8481455
chrY	8481458	8481460
chrY	8481461	8481466
chrY	8481467	8481839
chrY	8482039	8498109
chrY	8498113	8501155
chrY	8501159	8501164
chrY	8501189	8501416
chrY	8501425	8501437
chrY	8501438	8501465
chrY	8501466	8501689
chrY	8501694	8504198
chrY	8504202	8513554
chrY	8513614	8514293
chrY	8514345	8525161
chrY	8525162	8525165
chrY	8525409	8528900
chrY	8528903	8536187
chrY	8536188	8540124
chrY	8540128	8540584
chrY	8540607	8556080
chrY	8556375	8558530
chrY	8558533	8561354
chrY	8561402	8561403
chrY	8561406	8562865
chrY	8562869	8563745
chrY	8563749	8566769
chrY	8567005	8570962
chrY	8570979	8570980
chrY	8570999	8571133
chrY	8571134	8575937
chrY	8576008	8576009
chrY	8576013	8587672
chrY	8587679	8589662
chrY	8589678	8589690
chrY	8589726	8600008
chrY	8600009	8600074
chrY	8600124	8611900
chrY	8611901	8611906
chrY	8611907	8611910
chrY	8611911	8624523
chrY	8624538	8631365
chrY	8631447	8634381
chrY	8634387	8635343
chrY	8635370	8635910
chrY	8636095	8637443
chrY	8637570	8638935
chrY	8638937	8641309
chrY	8641312	8644318
chrY	8644319	8644320
chrY	8644360	8648190
chrY	8648193	8649334
chrY	8649503	8649780
chrY	8649809	8650022
chrY	8650027	8654041
chrY	8654067	8654071
chrY	8654118	8654130
chrY	8654167	8655498
chrY	8655545	8658242
chrY	8658491	8658873
chrY	8658892	8658919
chrY	8658920	8660247
chrY	8661580	8661645
chrY	8661647	8661666
chrY	8661911	8662231
chrY	8662250	8663062
chrY	8663155	8663538
chrY	8663569	8663709
chrY	8663711	8665672
chrY	8665751	8665762
chrY	8665763	8666701
chrY	8666751	8668198
chrY	8669804	8669854
chrY	8669999	8671074
chrY	8672165	8672835
chrY	8674268	8674641
chrY	8674694	8675047
chrY	8675131	8676941
chrY	8676942	8676974
chrY	8677017	8677020
chrY	8677080	8677921
chrY	8679527	8681377
chrY	8681378	8681386
chrY	8681464	8681495
chrY	8681542	8690208
chrY	8690209	8690237
chrY	8690595	8691842
chrY	8694335	8694348
chrY	8694375	8695841
chrY	8696043	8697264
chrY	8698051	8698591
chrY	8699851	8702579
chrY	8702596	8702809
chrY	8702810	8704030
chrY	8704033	8704219
chrY	8704399	8705768
chrY	8706078	8706675
chrY	8706681	8708339
chrY	8708372	8709828
chrY	8710238	8710922
chrY	8710978	8711974
chrY	8712040	8712090
chrY	8713153	8713699
chrY	8713776	8714734
chrY	8714853	8715014
chrY	8715234	8715235
chrY	8715257	8715306
chrY	8715309	8718932
chrY	8719378	8720055
chrY	8720710	8721711
chrY	8721717	8721745
[truncated: 10,793 more rows]
