# Supplementary material for: Deep Phylogenetic Analysis of Haplogroup G1 Provides Estimates of SNP and STR Mutation Rates on the Human Y-Chromosome and Reveals Migrations of Iranic Speakers
Source: PLoS One. 2015 Apr 7;10(4):e0122968. doi: 10.1371/journal.pone.0122968 (PMC4388827; doi:10.1371/journal.pone.0122968)
Supplement: S1 Data — (ZIP) [file pone.0122968.s001.zip › Bashkir3_confidence_regions.bed]

chrY	2649862	2651063
chrY	2651312	2651813
chrY	2652062	2654963
chrY	2655000	2660546
chrY	2660549	2665406
chrY	2665899	2668914
chrY	2668939	2668940
chrY	2668952	2669898
chrY	2681116	2681322
chrY	2681324	2682353
chrY	2682354	2682708
chrY	2682709	2682749
chrY	2682750	2682793
chrY	2683312	2683313
chrY	2683346	2683368
chrY	2683371	2683978
chrY	2684705	2684759
chrY	2684760	2685575
chrY	2685769	2686481
chrY	2686539	2688071
chrY	2688072	2688574
chrY	2689390	2689409
chrY	2689650	2693335
chrY	2693389	2696346
chrY	2696529	2697353
chrY	2699772	2699780
chrY	2699781	2699785
chrY	2699786	2699792
chrY	2699793	2699794
chrY	2699821	2701018
chrY	2701417	2702209
chrY	2702216	2702217
chrY	2702218	2702219
chrY	2702220	2702228
chrY	2702346	2703525
chrY	2703528	2706778
chrY	2706779	2706841
chrY	2706844	2707975
chrY	2707979	2708051
chrY	2708710	2708712
chrY	2708730	2713194
chrY	2713219	2718913
chrY	2718914	2718915
chrY	2718916	2718923
chrY	2718924	2718927
chrY	2719026	2719027
chrY	2719030	2728174
chrY	2728175	2728221
chrY	2728233	2729583
chrY	2730138	2738691
chrY	2738902	2738941
chrY	2738952	2740432
chrY	2740462	2740471
chrY	2740473	2740474
chrY	2740476	2741101
chrY	2741103	2741176
chrY	2741177	2742659
chrY	2742662	2744828
chrY	2746136	2747786
chrY	2747787	2750727
chrY	2750728	2750839
chrY	2750841	2750855
chrY	2750856	2750858
chrY	2750901	2752502
chrY	2752695	2755415
chrY	2755437	2758244
chrY	2758848	2758860
chrY	2758862	2758863
chrY	2758865	2759405
chrY	2759423	2759508
chrY	2760099	2762026
chrY	2762168	2762704
chrY	2762705	2763680
chrY	2763735	2763737
chrY	2763738	2763742
chrY	2763744	2763745
chrY	2763747	2763750
chrY	2763751	2763755
chrY	2763756	2763773
chrY	2763774	2763793
chrY	2763796	2763803
chrY	2763804	2763808
chrY	2763809	2763901
chrY	2763904	2767768
chrY	2774118	2774647
chrY	2774649	2774650
chrY	2774651	2774656
chrY	2774657	2774663
chrY	2774664	2774701
chrY	2774702	2774715
chrY	2775463	2777828
chrY	2777833	2778408
chrY	2778430	2778442
chrY	2778499	2778500
chrY	2778581	2778582
chrY	2778643	2783528
chrY	2783634	2783639
chrY	2783644	2784124
chrY	2784125	2784242
chrY	2784457	2785192
chrY	2785193	2785241
chrY	2785276	2785304
chrY	2785322	2785361
chrY	2785397	2785973
chrY	2787269	2787346
chrY	2787383	2788251
chrY	2793085	2793230
chrY	2793231	2793239
chrY	2793266	2794924
chrY	2794950	2794964
chrY	2795111	2795115
chrY	2795153	2795157
chrY	2795165	2795541
chrY	2795645	2798710
chrY	2798712	2799473
chrY	2799487	2799497
chrY	2799531	2799562
chrY	2799590	2802805
chrY	2802808	2803315
chrY	2803451	2803541
chrY	2803920	2804003
chrY	2804004	2804009
chrY	2804010	2804073
chrY	2804080	2804085
chrY	2804107	2805458
chrY	2805459	2805460
chrY	2805461	2806030
chrY	2806032	2806077
chrY	2806078	2806110
chrY	2806122	2806229
chrY	2806255	2810419
chrY	2810435	2810450
chrY	2810451	2810461
chrY	2810462	2810466
chrY	2810467	2811411
chrY	2811439	2811446
chrY	2811469	2812757
chrY	2812883	2812928
chrY	2812929	2813725
chrY	2813734	2813763
chrY	2813809	2814823
chrY	2815008	2817056
chrY	2817058	2817071
chrY	2817072	2817115
chrY	2817224	2817707
chrY	2817710	2817796
chrY	2817880	2818058
chrY	2818071	2818139
chrY	2818145	2819960
chrY	2819963	2819995
chrY	2819996	2819997
chrY	2819999	2820005
chrY	2820024	2820056
chrY	2820071	2824462
chrY	2824470	2824725
chrY	2824726	2824736
chrY	2824737	2825272
chrY	2825279	2832742
chrY	2832814	2832848
chrY	2832886	2833159
chrY	2833176	2833178
chrY	2833179	2833192
chrY	2833220	2833258
chrY	2833259	2835607
chrY	2835610	2835643
chrY	2835649	2835675
chrY	2835676	2836448
chrY	2836471	2836484
chrY	2836485	2839871
chrY	2840060	2840086
chrY	2840087	2840119
chrY	2840121	2842003
chrY	2842006	2842879
chrY	2842907	2843810
chrY	2843833	2844247
chrY	2844293	2845089
chrY	2845240	2845242
chrY	2845243	2845757
chrY	2845808	2845810
chrY	2845811	2845813
chrY	2845814	2845816
chrY	2845819	2852547
chrY	2852787	2852790
chrY	2852791	2853356
chrY	2853618	2854733
chrY	2854779	2854780
chrY	2855003	2855369
chrY	2855397	2855423
chrY	2855424	2855442
chrY	2855470	2855491
chrY	2855492	2855496
chrY	2855497	2856373
chrY	2859166	2859167
chrY	2859178	2860062
chrY	2860063	2860071
chrY	2860235	2861401
chrY	2861494	2861503
chrY	2861504	2862889
chrY	2862890	2862892
chrY	2862895	2865687
chrY	2866764	2881485
chrY	2881486	2881534
chrY	2881535	2882913
chrY	2882916	2884111
chrY	2884167	2884183
chrY	2884190	2884191
chrY	2884195	2884196
chrY	2884212	2884213
chrY	2884214	2884215
chrY	2884328	2884329
chrY	2884347	2884398
chrY	2884399	2884411
chrY	2884412	2884478
chrY	2884544	2885071
chrY	2885072	2885441
chrY	2885742	2888705
chrY	2888708	2888823
chrY	2888833	2888844
chrY	2888848	2888849
chrY	2888857	2888858
chrY	2888859	2888861
chrY	2888863	2888864
chrY	2888865	2888867
chrY	2888870	2892531
chrY	2892543	2892562
chrY	2892563	2892567
chrY	2892568	2892579
chrY	2892589	2895079
chrY	2900860	2901504
chrY	2901505	2903220
chrY	2903270	2903375
chrY	2903376	2905812
chrY	2905948	2906638
chrY	2907175	2908970
chrY	2909282	2909526
chrY	2909532	2909551
chrY	2909553	2914850
chrY	2914899	2914900
chrY	2925930	2926230
chrY	2970909	2971031
chrY	2971032	2971110
chrY	2974489	2975390
chrY	2980459	2980656
chrY	2980755	2981056
chrY	3011755	3012006
chrY	3012205	3012206
chrY	3012255	3012356
chrY	3015967	3015968
chrY	3015969	3016210
chrY	3060399	3060619
chrY	3060620	3060950
chrY	3073889	3074590
chrY	3078579	3079280
chrY	3092109	3092410
chrY	3148169	3148370
chrY	3159012	3164400
chrY	3164749	3164762
chrY	3164780	3164850
chrY	3178359	3178660
chrY	3250799	3251250
chrY	3251349	3251700
chrY	3274947	3275198
chrY	3284304	3284505
chrY	3284654	3284905
chrY	3343379	3343630
chrY	3366719	3366920
chrY	3388709	3388960
chrY	3405569	3407670
chrY	3409199	3409450
chrY	3436559	3436860
chrY	3544700	3544888
chrY	3544937	3545438
chrY	3546087	3546242
chrY	3546249	3546328
chrY	3546329	3546388
chrY	3592799	3593050
chrY	3593249	3593250
chrY	3593299	3593950
chrY	3621455	3622056
chrY	3680463	3680764
chrY	3680813	3680814
chrY	3680863	3680864
chrY	3680913	3681214
chrY	3704709	3705010
chrY	3712339	3712372
chrY	3712374	3712460
chrY	3712461	3712545
chrY	3712546	3712569
chrY	3712570	3712787
chrY	3712788	3712827
chrY	3712828	3712874
chrY	3712875	3712886
chrY	3712887	3712906
chrY	3712907	3713005
chrY	3713006	3713094
chrY	3713095	3713190
chrY	3713191	3713203
chrY	3713204	3713244
chrY	3713245	3713291
chrY	3713292	3713308
chrY	3713309	3713314
chrY	3713315	3713347
chrY	3713348	3713459
chrY	3713460	3713562
chrY	3713563	3713605
chrY	3713606	3713629
chrY	3713630	3713799
chrY	3713800	3713936
chrY	3713937	3713953
chrY	3713954	3713984
chrY	3713985	3714027
chrY	3714028	3714031
chrY	3714032	3714069
chrY	3714070	3714111
chrY	3714112	3714245
chrY	3714246	3714344
chrY	3714345	3714362
chrY	3714363	3714434
chrY	3714435	3714500
chrY	3714501	3714713
chrY	3714714	3714775
chrY	3714776	3714802
chrY	3714803	3714820
chrY	3714821	3714890
chrY	3714939	3715021
chrY	3715022	3715129
chrY	3715130	3715247
chrY	3715249	3715285
chrY	3715286	3715337
chrY	3715338	3715430
chrY	3715431	3715497
chrY	3715498	3715592
chrY	3715593	3715641
chrY	3715642	3715663
chrY	3715664	3715697
chrY	3715698	3715805
chrY	3715806	3715865
chrY	3715866	3716029
chrY	3716030	3716033
chrY	3716034	3716078
chrY	3716079	3716090
chrY	3716189	3716203
chrY	3716204	3716286
chrY	3716287	3716310
chrY	3716311	3716314
chrY	3716315	3716331
chrY	3716332	3716384
chrY	3716385	3716588
chrY	3716589	3716590
chrY	3716591	3716677
chrY	3716678	3716686
chrY	3716687	3716910
chrY	3716911	3716999
chrY	3717000	3717094
chrY	3717095	3717185
chrY	3717186	3717335
chrY	3717336	3717471
chrY	3717472	3717545
chrY	3717546	3717722
chrY	3717723	3717753
chrY	3717754	3717867
chrY	3717869	3717920
chrY	3717921	3718065
chrY	3718066	3718094
chrY	3718095	3718266
chrY	3718267	3718282
chrY	3718283	3718468
chrY	3718469	3718511
chrY	3718512	3718513
chrY	3718514	3718537
chrY	3718538	3718591
chrY	3718592	3718594
chrY	3718595	3718600
chrY	3718601	3718670
chrY	3718671	3718714
chrY	3718715	3718724
chrY	3718725	3718808
chrY	3718809	3718824
chrY	3718825	3718861
chrY	3718862	3718894
chrY	3718895	3718924
chrY	3718925	3719000
chrY	3719001	3719029
chrY	3719030	3719065
chrY	3719066	3719070
chrY	3719071	3719077
chrY	3719078	3719093
chrY	3719094	3719114
chrY	3719115	3719193
chrY	3719194	3719227
chrY	3719228	3719252
chrY	3719253	3719264
chrY	3719265	3719303
chrY	3719304	3719365
chrY	3719366	3719372
chrY	3719373	3719412
chrY	3719413	3719472
chrY	3719473	3719484
chrY	3719485	3719490
chrY	3719491	3719526
chrY	3719527	3719533
chrY	3719534	3719625
chrY	3719626	3719650
chrY	3719651	3719800
chrY	3719801	3719823
chrY	3719824	3719855
chrY	3719856	3719918
chrY	3719919	3720006
chrY	3720007	3720057
chrY	3720058	3720140
chrY	3720189	3720216
chrY	3720217	3720250
chrY	3720251	3720276
chrY	3720277	3720301
chrY	3720302	3720318
chrY	3720319	3720320
chrY	3720321	3720335
chrY	3720336	3720337
chrY	3720338	3720387
chrY	3720388	3720390
chrY	3720392	3720462
chrY	3720464	3720501
chrY	3720502	3720505
chrY	3720506	3720516
chrY	3720517	3720580
chrY	3720581	3720600
chrY	3720601	3720616
chrY	3720617	3720886
chrY	3720887	3720892
chrY	3720893	3721153
chrY	3721154	3721190
chrY	3849580	3849810
chrY	3851869	3852120
chrY	3876183	3876470
chrY	3876584	3876870
chrY	3987239	3987540
chrY	4002499	4002800
chrY	4049253	4049380
chrY	4070289	4070490
chrY	4077820	4078371
chrY	4093569	4093820
chrY	4113168	4113381
chrY	4113541	4114451
chrY	4114456	4114580
chrY	4201179	4201480
chrY	4229569	4229870
chrY	4243035	4243550
chrY	4257049	4257300
chrY	4261929	4262230
chrY	4271969	4272220
chrY	4282224	4282230
chrY	4282231	4282410
chrY	4293089	4293390
chrY	4351629	4352630
chrY	4352879	4353630
chrY	4371179	4371730
chrY	4388772	4389373
chrY	4438059	4438360
chrY	4472560	4472761
chrY	4509579	4509830
chrY	4553979	4554380
chrY	4567219	4567670
chrY	4567869	4568120
chrY	4580709	4582160
chrY	4703169	4703420
chrY	4740482	4740683
chrY	4769599	4770202
chrY	4770203	4770216
chrY	4770220	4770384
chrY	4780076	4780927
chrY	4862026	4862031
chrY	4862033	4862037
chrY	4862038	4862270
chrY	4862919	4863070
chrY	4872045	4872296
chrY	4872832	4873546
chrY	4874326	4874677
chrY	4875017	4875127
chrY	4888699	4889200
chrY	4889482	4889750
chrY	4899247	4899498
chrY	4899748	4899998
chrY	4919623	4919920
chrY	4925464	4925879
chrY	4928946	4929170
chrY	4929469	4929720
chrY	4929869	4930170
chrY	4931574	4931846
chrY	4957192	4957479
chrY	4969339	4969840
chrY	5059703	5059950
chrY	5060249	5060850
chrY	5185577	5185778
chrY	5185877	5185878
chrY	5185927	5186178
chrY	5204699	5204877
chrY	5204880	5205000
chrY	5246825	5247126
chrY	5263757	5263804
chrY	5263838	5264052
chrY	5275008	5275259
chrY	5317111	5317362
chrY	5317411	5317412
chrY	5317561	5318112
chrY	5446559	5446810
chrY	5459359	5459610
chrY	5494759	5495060
chrY	5601179	5601181
chrY	5601182	5601183
chrY	5601205	5601209
chrY	5601212	5601430
chrY	5612863	5613260
chrY	5674795	5675234
chrY	5690259	5690460
chrY	5690559	5690810
chrY	5708589	5708840
chrY	5727529	5727830
chrY	5816989	5817290
chrY	5851469	5851770
chrY	5852669	5853370
chrY	5858628	5858639
chrY	5858643	5858890
chrY	5864089	5864459
chrY	5873819	5874020
chrY	5910480	5910483
chrY	5910509	5910645
chrY	5910746	5910759
chrY	5910797	5911045
chrY	5999638	5999939
chrY	6000088	6000589
chrY	6000788	6000803
chrY	6000805	6001239
chrY	6063559	6063960
chrY	6092439	6092690
chrY	6102469	6105699
chrY	6105700	6105820
chrY	6106119	6106133
chrY	6106134	6106345
chrY	6106347	6106628
chrY	6106629	6106895
chrY	6106896	6107137
chrY	6107138	6107470
chrY	6107869	6107939
chrY	6107941	6107947
chrY	6108003	6113970
chrY	6114219	6114270
chrY	6115269	6115520
chrY	6116969	6117020
chrY	6117270	6117420
chrY	6118911	6118912
chrY	6118921	6118937
chrY	6119319	6119670
chrY	6119719	6119820
chrY	6120177	6120620
chrY	6120961	6121028
chrY	6121029	6121470
chrY	6123419	6123495
chrY	6124069	6124570
chrY	6124619	6124620
chrY	6124972	6125020
chrY	6125069	6125120
chrY	6125531	6125870
chrY	6125919	6126092
chrY	6126093	6126320
chrY	6126369	6126520
chrY	6126569	6126570
chrY	6127711	6127770
chrY	6128319	6128439
chrY	6128669	6128890
chrY	6128998	6129480
chrY	6129677	6129869
chrY	6129870	6130015
chrY	6130016	6130170
chrY	6130319	6130470
chrY	6131445	6131470
chrY	6134839	6138990
chrY	6139039	6141513
chrY	6141514	6141540
chrY	6141639	6144440
chrY	6144889	6147440
chrY	6147639	6148540
chrY	6148739	6149590
chrY	6150042	6154835
chrY	6154836	6155140
chrY	6155389	6156740
chrY	6162919	6163570
chrY	6165509	6168310
chrY	6168549	6173700
chrY	6173749	6173785
chrY	6176709	6177460
chrY	6177659	6179560
chrY	6179915	6182926
chrY	6182927	6183210
chrY	6183259	6185360
chrY	6185549	6192200
chrY	6193649	6193900
chrY	6194799	6195000
chrY	6195099	6196213
chrY	6196214	6196500
chrY	6201089	6202024
chrY	6205735	6213410
chrY	6213459	6213460
chrY	6213659	6215060
chrY	6216416	6216421
chrY	6216422	6217140
chrY	6217239	6217440
chrY	6220131	6220420
chrY	6221092	6221095
chrY	6221097	6223020
chrY	6223119	6224420
chrY	6224549	6226000
chrY	6226049	6226200
chrY	6226299	6231250
chrY	6231299	6231900
chrY	6233069	6234920
chrY	6235549	6237000
chrY	6238059	6239360
chrY	6240049	6242793
chrY	6242835	6246750
chrY	6247584	6249030
chrY	6249229	6249230
chrY	6249279	6249380
chrY	6249619	6250707
chrY	6250708	6251370
chrY	6252230	6252244
chrY	6252245	6252501
chrY	6252536	6253390
chrY	6253949	6255350
chrY	6255649	6255900
chrY	6258956	6258986
chrY	6258993	6259011
chrY	6259012	6260400
chrY	6260499	6260500
chrY	6260549	6260950
chrY	6261959	6264460
chrY	6264509	6266060
chrY	6266549	6266650
chrY	6266699	6266709
chrY	6266710	6267700
chrY	6267749	6268750
chrY	6268799	6270400
chrY	6270619	6274420
chrY	6274969	6275420
chrY	6275569	6277720
chrY	6277769	6282796
chrY	6282858	6285420
chrY	6285849	6287030
chrY	6287079	6287380
chrY	6288595	6288720
chrY	6288869	6290420
chrY	6290579	6292030
chrY	6292609	6293310
chrY	6293359	6293367
chrY	6293368	6293372
chrY	6293373	6293633
chrY	6293657	6295514
chrY	6295517	6295769
chrY	6295906	6296960
chrY	6297849	6298650
chrY	6301844	6304230
chrY	6304780	6304800
chrY	6304801	6304813
chrY	6304814	6304850
chrY	6304899	6306400
chrY	6307699	6310850
chrY	6310899	6311250
chrY	6311899	6319750
chrY	6319849	6322400
chrY	6323942	6323943
chrY	6323949	6323951
chrY	6323952	6327020
chrY	6327219	6327220
chrY	6327269	6327370
chrY	6327549	6328500
chrY	6329364	6330100
chrY	6330149	6334050
chrY	6334589	6336640
chrY	6336766	6338090
chrY	6338239	6338440
chrY	6338559	6338821
chrY	6338822	6340060
chrY	6340309	6340410
chrY	6340549	6342250
chrY	6342937	6344170
chrY	6344219	6346020
chrY	6346219	6347420
chrY	6347519	6347720
chrY	6347769	6347770
chrY	6347819	6349176
chrY	6349179	6350620
chrY	6350769	6351870
chrY	6352069	6352070
chrY	6352119	6352420
chrY	6359194	6359570
chrY	6359685	6363520
chrY	6363669	6364970
chrY	6366639	6367340
chrY	6370269	6373970
chrY	6375778	6380852
chrY	6380853	6381760
chrY	6381809	6381810
chrY	6381859	6384160
chrY	6384880	6388342
chrY	6388343	6388716
chrY	6388717	6392560
chrY	6395139	6398590
chrY	6398689	6400840
chrY	6401039	6401063
chrY	6401789	6401977
chrY	6401978	6401990
chrY	6425039	6426840
chrY	6427024	6428540
chrY	6428589	6428634
chrY	6428635	6429440
chrY	6435289	6435590
chrY	6461069	6461370
chrY	6464979	6465230
chrY	6478699	6479000
chrY	6512359	6513310
chrY	6513359	6513360
chrY	6513409	6513410
chrY	6513459	6514010
chrY	6548779	6549182
chrY	6549268	6549401
chrY	6592578	6592583
chrY	6592584	6592615
chrY	6592616	6593140
chrY	6593689	6595240
chrY	6595289	6595890
chrY	6619784	6621318
chrY	6621320	6621323
chrY	6621324	6621485
chrY	6626958	6630493
chrY	6630494	6630504
chrY	6630516	6630572
chrY	6630616	6631752
chrY	6631781	6633083
chrY	6633084	6634156
chrY	6634301	6637130
chrY	6643026	6644745
chrY	6644746	6644754
chrY	6644807	6644809
chrY	6644810	6645415
chrY	6645416	6645468
chrY	6645606	6645650
chrY	6647068	6647910
chrY	6648690	6651254
chrY	6651255	6651340
chrY	6651749	6653997
chrY	6653998	6654000
chrY	6654193	6654226
chrY	6654227	6654237
chrY	6654274	6654275
chrY	6654987	6658570
chrY	6658594	6658599
chrY	6658600	6663131
chrY	6666331	6667353
chrY	6667479	6667513
chrY	6667514	6667515
chrY	6667516	6671142
chrY	6671835	6674613
chrY	6674689	6674863
chrY	6674871	6682046
chrY	6688754	6690090
chrY	6694811	6697242
chrY	6697245	6697254
chrY	6697267	6698803
chrY	6699100	6699101
chrY	6699119	6709015
chrY	6709016	6709035
chrY	6709044	6709045
chrY	6714900	6720381
chrY	6731373	6732424
chrY	6732642	6734701
chrY	6734703	6734708
chrY	6734710	6734713
chrY	6734796	6734803
chrY	6734804	6736367
chrY	6736414	6747039
chrY	6748008	6748719
chrY	6752619	6752620
chrY	6752644	6752680
chrY	6752687	6755871
chrY	6755872	6755877
chrY	6755890	6755895
chrY	6756940	6757037
chrY	6757166	6757626
chrY	6757627	6757635
chrY	6757636	6757643
chrY	6757657	6757688
chrY	6757693	6757694
chrY	6757785	6757830
chrY	6757831	6758025
chrY	6758028	6759165
chrY	6759174	6759183
chrY	6759277	6762827
chrY	6762828	6763802
chrY	6763803	6763856
chrY	6763905	6765536
chrY	6765960	6767604
chrY	6767606	6767616
chrY	6767617	6767642
chrY	6767643	6767721
chrY	6767733	6767876
chrY	6767877	6767979
chrY	6768023	6768878
chrY	6768929	6768930
chrY	6768973	6768982
chrY	6768983	6769868
chrY	6774257	6775282
chrY	6775471	6775867
chrY	6775876	6775891
chrY	6776355	6776400
chrY	6776422	6778580
chrY	6778583	6778592
chrY	6778593	6778597
chrY	6778598	6778599
chrY	6778600	6778601
chrY	6778602	6778603
chrY	6778658	6778663
chrY	6778664	6778676
chrY	6778678	6778679
chrY	6778680	6778751
chrY	6778752	6778758
chrY	6779099	6779531
chrY	6779533	6779535
chrY	6779536	6779795
chrY	6779848	6780561
chrY	6780814	6780896
chrY	6780897	6780912
chrY	6780913	6782625
chrY	6782630	6784405
chrY	6784661	6786534
chrY	6787193	6790097
chrY	6791590	6791645
chrY	6791774	6793556
chrY	6793579	6795210
chrY	6795245	6795329
chrY	6795330	6795336
chrY	6795337	6795339
chrY	6795340	6798700
chrY	6799312	6800571
chrY	6800596	6801058
chrY	6801059	6801087
chrY	6801210	6803856
chrY	6803870	6803905
chrY	6803906	6806790
chrY	6806834	6806886
chrY	6807322	6807697
chrY	6807698	6807699
chrY	6807700	6807701
chrY	6807703	6807830
chrY	6808170	6809250
chrY	6809329	6809330
chrY	6809340	6814581
chrY	6814687	6816506
chrY	6816802	6818866
chrY	6822432	6822433
chrY	6822681	6822682
chrY	6822685	6825340
chrY	6825940	6826682
chrY	6826710	6826711
chrY	6826754	6826767
chrY	6826833	6826834
chrY	6830640	6830662
chrY	6830663	6830664
chrY	6830665	6830689
chrY	6830838	6831280
chrY	6831334	6831352
chrY	6831372	6831876
chrY	6833399	6835435
chrY	6835438	6835492
chrY	6835493	6835569
chrY	6835575	6835584
chrY	6835621	6835622
chrY	6835663	6835669
chrY	6835670	6839628
chrY	6839632	6839648
chrY	6839675	6839751
chrY	6839752	6840836
chrY	6840837	6847937
chrY	6847985	6847987
chrY	6847988	6847989
chrY	6847991	6854312
chrY	6854376	6854396
chrY	6854424	6855315
chrY	6855459	6856584
chrY	6856867	6858587
chrY	6858744	6858808
chrY	6858809	6858817
chrY	6858826	6858827
chrY	6858853	6861230
chrY	6861231	6861978
chrY	6861980	6862158
chrY	6862201	6862446
chrY	6862447	6863818
chrY	6863824	6865241
chrY	6865265	6866632
chrY	6866634	6867556
chrY	6867558	6867621
chrY	6867646	6867680
chrY	6867684	6867699
chrY	6867700	6867741
chrY	6867758	6867759
chrY	6867792	6867796
chrY	6867797	6867811
chrY	6867832	6868783
chrY	6868880	6868881
chrY	6868895	6874492
chrY	6874493	6874516
chrY	6874767	6874779
chrY	6874780	6877954
chrY	6877989	6877990
chrY	6877991	6878008
chrY	6878009	6878011
chrY	6878012	6878014
chrY	6878017	6878795
chrY	6878796	6878798
chrY	6878809	6881071
chrY	6881072	6881100
chrY	6882643	6882644
chrY	6882645	6882647
chrY	6882648	6882649
chrY	6882650	6882652
chrY	6882653	6882659
chrY	6882682	6882683
chrY	6882736	6886833
chrY	6886841	6886842
chrY	6886847	6886848
chrY	6886850	6886851
chrY	6886871	6886872
chrY	6886904	6886905
chrY	6886933	6891760
chrY	6892745	6893206
chrY	6893207	6898734
chrY	6898735	6900912
chrY	6900955	6900964
chrY	6903818	6910296
chrY	6910568	6911189
chrY	6911547	6915855
chrY	6917818	6918324
chrY	6918567	6919345
chrY	6919413	6919847
chrY	6919848	6919879
chrY	6919880	6919894
chrY	6919921	6920632
chrY	6920831	6921886
chrY	6921887	6922332
chrY	6922346	6922349
chrY	6922350	6922355
chrY	6922408	6922409
chrY	6922423	6922509
chrY	6923188	6925038
chrY	6925039	6925040
chrY	6925041	6925049
chrY	6925050	6925054
chrY	6925055	6925057
chrY	6925101	6925130
chrY	6925149	6925166
chrY	6925172	6925578
chrY	6925721	6925890
chrY	6930914	6931524
chrY	6931531	6931553
chrY	6931561	6931562
chrY	6931565	6931566
chrY	6931572	6934506
chrY	6934538	6934600
chrY	6934872	6935322
chrY	6935323	6943972
chrY	6943974	6943998
chrY	6944028	6944883
chrY	6944987	6948123
chrY	6948128	6948134
chrY	6948137	6948138
chrY	6948487	6948537
chrY	6948578	6953235
chrY	6953247	6953293
chrY	6953294	6953299
chrY	6953310	6953311
chrY	6953346	6953412
chrY	6953416	6953417
chrY	6953463	6954849
chrY	6955235	6956349
chrY	6956404	6956446
chrY	6956529	6956569
chrY	6956571	6957058
chrY	6957062	6957521
chrY	6957531	6957538
chrY	6957815	6959790
chrY	6959874	6959876
chrY	6959915	6967856
chrY	6967880	6971580
chrY	6971659	6971660
chrY	6971858	6971886
chrY	6971887	6975842
chrY	6977665	6978010
chrY	6978533	6979650
chrY	6979670	6979675
chrY	6979720	6980089
chrY	6980092	6981056
chrY	6981394	6981395
chrY	6981424	6983770
chrY	6984681	6992471
chrY	6992598	6996489
chrY	6996897	6996950
chrY	6996951	6996952
chrY	6996982	6997005
chrY	6997024	6997931
chrY	7008550	7008634
chrY	7008804	7008811
chrY	7008841	7009199
chrY	7009201	7009206
chrY	7009233	7009235
chrY	7009251	7011430
chrY	7011448	7011449
chrY	7011540	7012265
chrY	7012267	7012269
chrY	7012765	7013360
chrY	7013681	7014303
chrY	7014306	7015157
chrY	7015158	7015183
chrY	7015184	7015203
chrY	7017279	7017671
chrY	7017672	7017830
chrY	7017879	7017880
chrY	7018079	7018880
chrY	7019379	7020130
chrY	7020279	7020281
chrY	7020284	7020312
chrY	7020348	7020430
chrY	7030049	7030050
chrY	7030099	7030300
chrY	7031199	7032300
chrY	7032399	7033150
chrY	7033649	7035656
chrY	7035684	7038418
chrY	7038643	7039125
chrY	7045806	7047987
chrY	7048423	7048462
chrY	7048463	7048464
chrY	7048660	7050122
chrY	7050180	7052939
chrY	7053019	7053358
chrY	7053364	7053690
chrY	7053769	7053776
chrY	7053902	7053903
chrY	7054329	7058228
chrY	7063977	7073774
chrY	7073775	7075979
chrY	7075994	7075997
chrY	7076017	7076033
chrY	7076034	7076098
chrY	7076657	7078274
chrY	7078275	7078478
chrY	7078498	7078499
chrY	7078501	7079137
chrY	7079145	7079160
chrY	7079169	7079170
chrY	7079186	7080779
chrY	7081872	7082655
chrY	7082666	7082688
chrY	7082729	7082744
chrY	7082745	7082791
chrY	7082792	7082831
chrY	7082833	7082834
chrY	7083117	7083717
chrY	7083721	7083740
chrY	7083747	7083749
chrY	7083750	7083801
chrY	7084039	7084286
chrY	7084534	7085118
chrY	7087033	7088007
chrY	7088270	7090577
chrY	7090594	7090616
chrY	7091331	7092353
chrY	7092456	7093086
chrY	7093760	7093778
chrY	7093779	7094296
chrY	7095257	7095293
chrY	7095294	7095312
chrY	7095313	7096639
chrY	7096640	7096641
chrY	7096656	7096657
chrY	7096661	7096662
chrY	7096670	7096679
chrY	7096681	7097213
chrY	7099375	7099377
chrY	7099385	7099848
chrY	7102677	7103065
chrY	7103066	7103080
chrY	7103098	7103320
chrY	7103361	7103410
chrY	7103580	7104966
chrY	7105189	7106226
chrY	7106227	7106406
chrY	7106481	7107010
chrY	7107011	7107023
chrY	7107578	7108293
chrY	7109300	7109323
chrY	7109565	7110401
chrY	7111838	7111872
chrY	7111873	7111881
chrY	7111882	7113701
chrY	7115599	7115900
chrY	7116175	7116190
chrY	7123809	7124360
chrY	7124409	7124560
chrY	7124609	7124910
chrY	7125109	7125160
chrY	7125209	7125210
chrY	7125259	7125860
chrY	7126009	7126510
chrY	7126659	7126960
chrY	7127000	7127305
chrY	7128319	7130660
chrY	7130663	7130719
chrY	7130720	7131386
chrY	7131389	7131396
chrY	7131397	7131810
chrY	7132936	7133980
chrY	7133985	7133986
chrY	7134263	7134270
chrY	7135475	7136552
chrY	7136610	7136896
chrY	7137165	7137166
chrY	7137181	7137200
chrY	7137203	7137315
chrY	7137316	7138132
chrY	7138146	7138147
chrY	7139419	7140200
chrY	7141119	7141720
chrY	7143599	7143850
chrY	7144073	7144095
chrY	7144096	7146197
chrY	7146244	7146301
chrY	7146306	7146765
chrY	7146820	7148116
chrY	7150878	7152519
chrY	7152944	7154420
chrY	7157219	7157926
chrY	7158121	7158982
chrY	7159248	7160325
chrY	7161082	7162114
chrY	7162116	7162258
chrY	7162466	7162470
chrY	7162860	7162911
chrY	7163449	7164117
chrY	7164595	7165246
chrY	7165270	7165273
chrY	7167490	7169783
chrY	7169790	7169828
chrY	7169883	7169884
chrY	7169898	7169899
chrY	7170909	7172033
chrY	7172051	7172054
chrY	7172055	7172306
chrY	7172485	7172486
chrY	7172657	7174325
chrY	7175988	7176831
chrY	7176977	7176978
chrY	7176983	7179972
chrY	7180121	7181790
chrY	7181794	7181795
chrY	7182218	7183002
chrY	7183072	7183082
chrY	7183112	7183548
chrY	7185556	7186083
chrY	7186773	7186810
chrY	7186818	7187685
chrY	7187688	7187700
chrY	7187724	7188222
chrY	7188367	7188368
chrY	7188599	7188656
chrY	7188711	7194626
chrY	7194629	7195244
chrY	7195278	7195307
chrY	7195311	7196046
chrY	7196047	7196184
chrY	7196484	7197351
chrY	7197469	7197489
chrY	7197490	7197491
chrY	7197615	7199323
chrY	7199495	7199506
chrY	7199507	7199580
chrY	7202235	7203409
chrY	7203410	7203411
chrY	7203413	7203643
chrY	7203866	7204769
chrY	7204888	7204889
chrY	7204935	7204941
chrY	7204949	7204952
chrY	7204953	7206827
chrY	7206944	7207392
chrY	7207395	7208028
chrY	7208029	7208030
chrY	7208581	7209173
chrY	7209423	7209890
chrY	7211408	7213422
chrY	7213457	7213458
chrY	7213496	7214280
chrY	7214586	7214591
chrY	7214596	7217162
chrY	7217165	7217210
chrY	7218397	7218945
chrY	7218949	7220867
chrY	7220868	7221361
chrY	7223534	7224021
chrY	7224348	7224783
chrY	7224792	7224793
chrY	7224794	7224843
chrY	7224844	7225395
chrY	7225748	7226957
chrY	7226965	7226982
chrY	7226999	7228123
chrY	7228138	7228188
chrY	7229069	7231047
chrY	7231544	7231626
chrY	7231627	7232992
chrY	7233128	7234902
chrY	7235367	7235368
chrY	7235378	7235379
chrY	7235395	7235802
chrY	7235883	7236330
chrY	7236334	7236340
chrY	7236604	7236618
chrY	7238371	7238914
chrY	7243800	7246145
chrY	7246192	7246199
chrY	7246202	7246207
chrY	7246209	7246214
chrY	7246244	7247463
chrY	7247464	7247487
chrY	7247639	7248023
chrY	7248554	7252275
chrY	7252412	7253654
chrY	7253920	7253930
chrY	7259076	7259147
chrY	7259148	7261193
chrY	7261285	7261286
chrY	7261288	7263695
chrY	7263708	7263709
chrY	7263710	7263723
chrY	7264945	7269652
chrY	7269653	7269675
chrY	7269962	7270299
chrY	7270483	7270498
chrY	7270501	7274994
chrY	7277733	7280949
chrY	7281022	7281804
chrY	7282378	7282387
chrY	7282396	7285113
chrY	7285584	7285678
chrY	7285679	7286869
chrY	7286883	7286928
chrY	7286990	7287801
chrY	7288253	7289386
chrY	7289445	7294427
chrY	7294823	7295811
chrY	7295812	7295856
chrY	7301690	7301691
chrY	7301711	7302354
chrY	7302400	7302422
chrY	7302455	7303146
chrY	7304679	7305622
chrY	7305753	7306314
chrY	7306315	7306320
chrY	7306839	7307652
chrY	7308441	7309185
chrY	7309969	7310412
chrY	7310413	7310415
chrY	7310718	7310760
chrY	7310800	7311050
chrY	7311212	7311454
chrY	7311462	7311464
chrY	7311465	7311491
chrY	7311492	7311493
chrY	7311495	7311496
chrY	7311497	7311518
chrY	7311519	7311521
chrY	7311527	7311533
chrY	7311534	7311546
chrY	7311547	7311561
chrY	7311562	7311626
chrY	7312034	7312559
chrY	7312644	7313083
chrY	7313634	7314280
chrY	7314618	7314663
chrY	7314664	7315225
chrY	7315338	7315709
chrY	7315710	7316559
chrY	7316560	7316584
chrY	7316587	7316588
chrY	7316613	7318478
chrY	7318514	7318562
chrY	7318652	7318679
chrY	7318714	7318820
chrY	7320534	7320555
chrY	7320589	7321443
chrY	7321479	7321807
chrY	7321886	7321891
chrY	7321892	7321922
chrY	7321923	7321936
chrY	7321951	7322540
chrY	7322541	7322542
chrY	7322543	7322663
chrY	7323076	7323087
chrY	7323088	7323089
chrY	7323096	7325638
chrY	7325750	7328027
chrY	7328028	7328038
chrY	7328039	7328048
chrY	7328049	7329257
chrY	7329258	7329264
chrY	7329325	7330109
chrY	7330255	7331120
chrY	7331123	7331191
chrY	7331215	7331216
chrY	7331285	7331288
chrY	7331297	7331301
chrY	7331307	7332616
chrY	7333150	7333917
chrY	7334220	7335619
chrY	7335764	7336233
chrY	7336238	7336239
chrY	7336240	7336258
chrY	7336277	7336915
chrY	7338904	7339847
chrY	7339853	7339970
chrY	7340175	7340929
chrY	7340930	7341010
chrY	7347814	7348445
chrY	7348457	7348589
chrY	7349322	7352921
chrY	7353004	7353005
chrY	7353181	7353236
chrY	7353400	7353603
chrY	7353633	7354626
chrY	7354632	7356281
chrY	7356282	7356284
chrY	7356322	7356323
chrY	7356384	7358204
chrY	7358220	7358236
chrY	7358264	7358265
chrY	7358282	7359266
chrY	7359286	7359287
chrY	7359312	7359700
chrY	7360103	7360470
chrY	7360857	7361449
chrY	7361453	7362105
chrY	7362106	7362121
chrY	7364062	7366374
chrY	7366485	7368819
chrY	7374758	7374911
chrY	7374926	7374927
chrY	7374928	7374929
chrY	7374931	7374942
chrY	7374943	7377449
chrY	7377511	7377513
chrY	7377516	7377637
chrY	7377638	7378420
chrY	7381844	7382403
chrY	7382554	7383621
chrY	7385995	7387418
chrY	7387420	7387773
chrY	7387806	7388889
chrY	7389192	7389280
chrY	7389283	7390049
chrY	7390718	7391803
chrY	7395127	7395128
chrY	7395172	7395926
chrY	7395927	7395935
chrY	7395996	7396385
chrY	7396386	7396392
chrY	7396458	7397605
chrY	7397636	7397664
chrY	7397665	7400222
chrY	7400248	7400263
chrY	7400264	7400894
chrY	7400914	7400963
chrY	7400964	7400984
chrY	7400985	7400987
chrY	7401006	7401175
chrY	7401176	7402088
chrY	7402116	7405011
chrY	7405016	7407171
chrY	7407191	7407199
chrY	7407217	7407218
chrY	7407331	7407345
chrY	7407346	7409409
chrY	7409832	7411408
chrY	7411409	7411431
chrY	7411441	7411535
chrY	7411536	7411637
chrY	7411641	7412491
chrY	7412516	7413410
chrY	7413429	7413455
chrY	7413553	7413842
chrY	7413843	7413853
chrY	7414296	7415455
chrY	7415554	7415624
chrY	7415625	7416537
chrY	7416818	7417140
chrY	7417173	7417181
chrY	7417182	7417915
chrY	7417959	7418333
chrY	7418716	7420406
chrY	7420419	7420489
chrY	7420490	7420492
chrY	7420493	7420494
chrY	7420495	7420562
chrY	7420794	7422150
chrY	7425299	7427880
chrY	7428455	7430380
chrY	7430381	7430503
chrY	7430504	7430594
chrY	7430597	7430606
chrY	7430754	7430762
chrY	7430796	7431550
chrY	7431769	7432150
chrY	7432549	7433300
chrY	7434169	7434770
chrY	7434969	7435470
chrY	7435519	7435920
chrY	7437599	7438100
chrY	7444219	7445070
chrY	7445219	7446270
chrY	7446369	7450670
chrY	7451539	7453540
chrY	7453589	7456640
chrY	7456789	7460190
chrY	7461389	7461740
chrY	7461789	7462540
chrY	7462689	7463790
chrY	7464089	7465907
chrY	7465908	7467940
chrY	7468039	7469290
chrY	7469503	7469690
chrY	7470039	7470640
chrY	7470739	7471240
chrY	7471489	7474090
chrY	7474139	7474293
chrY	7474294	7474340
chrY	7474439	7474990
chrY	7475289	7480540
chrY	7483239	7483540
chrY	7483689	7485190
chrY	7485289	7486440
chrY	7486549	7489300
chrY	7490829	7492730
chrY	7494549	7496150
chrY	7505289	7508340
chrY	7508389	7518490
chrY	7518539	7518890
chrY	7519000	7519101
chrY	7519119	7524684
chrY	7524692	7524700
chrY	7524816	7524850
chrY	7524851	7529464
chrY	7529467	7532288
chrY	7532309	7534425
chrY	7534686	7535914
chrY	7536588	7538895
chrY	7538898	7541038
chrY	7541556	7562115
chrY	7562313	7564207
chrY	7564208	7564219
chrY	7564270	7564302
chrY	7564353	7565015
chrY	7565016	7567915
chrY	7567916	7567943
chrY	7567945	7572769
chrY	7579088	7579549
chrY	7580010	7582106
chrY	7582110	7588540
chrY	7588541	7590392
chrY	7590834	7608421
chrY	7608436	7608443
chrY	7608474	7608540
chrY	7608543	7613814
chrY	7613833	7613903
chrY	7614026	7615149
chrY	7615164	7615167
chrY	7615169	7615318
chrY	7615398	7617600
chrY	7617650	7617651
chrY	7617722	7621115
chrY	7621965	7622503
chrY	7622510	7622531
chrY	7622545	7623439
chrY	7623442	7623555
chrY	7623663	7626177
chrY	7626206	7629717
chrY	7629718	7629737
chrY	7629746	7629757
chrY	7633219	7635799
chrY	7635984	7640711
chrY	7640774	7640802
chrY	7640803	7640856
chrY	7640872	7640966
chrY	7640967	7641026
chrY	7641042	7642948
chrY	7642949	7642953
chrY	7643260	7645064
chrY	7645065	7645066
chrY	7645423	7645425
chrY	7645447	7645449
chrY	7645476	7645477
chrY	7645484	7646401
chrY	7646682	7646684
chrY	7646764	7646928
chrY	7646932	7649039
chrY	7649143	7649146
chrY	7649148	7649150
chrY	7649151	7649154
chrY	7649155	7649156
chrY	7649157	7649160
chrY	7649161	7650172
chrY	7650181	7650182
chrY	7650645	7650837
chrY	7650840	7655283
chrY	7655284	7655354
chrY	7655355	7655372
chrY	7655373	7656612
chrY	7656957	7662721
chrY	7662773	7662777
chrY	7662786	7664253
chrY	7664254	7664265
chrY	7664818	7664821
chrY	7664823	7670352
chrY	7670380	7670648
chrY	7670969	7681837
chrY	7681871	7681899
chrY	7681900	7683322
chrY	7683327	7683341
chrY	7683343	7689928
chrY	7690251	7695632
chrY	7695642	7695656
chrY	7695740	7699169
chrY	7699178	7699185
chrY	7699314	7699323
chrY	7699324	7699343
chrY	7699346	7701743
chrY	7701982	7702213
chrY	7702327	7704556
chrY	7705405	7706287
chrY	7706529	7708810
chrY	7708970	7709085
chrY	7713312	7713326
chrY	7713351	7717360
chrY	7717361	7717412
chrY	7717414	7717431
chrY	7717443	7717444
chrY	7717455	7717579
chrY	7717825	7717832
chrY	7717842	7717990
chrY	7717993	7719553
chrY	7719560	7721316
chrY	7721321	7723474
chrY	7723497	7723502
chrY	7723503	7723510
chrY	7723512	7723513
chrY	7723754	7723805
chrY	7724560	7733568
chrY	7733681	7733686
chrY	7733687	7733795
chrY	7733796	7733840
chrY	7733841	7733845
chrY	7733884	7752948
chrY	7752949	7752950
chrY	7752967	7752972
chrY	7752989	7752990
chrY	7753022	7753124
chrY	7755322	7755370
chrY	7755375	7756357
chrY	7757350	7757363
chrY	7757364	7757389
chrY	7757390	7758108
chrY	7758109	7758114
chrY	7758115	7758222
chrY	7759196	7761241
chrY	7761265	7764395
chrY	7764396	7764423
chrY	7764501	7774051
chrY	7774052	7774097
chrY	7775134	7777097
chrY	7777104	7780679
chrY	7780680	7781012
chrY	7781019	7782939
chrY	7783251	7801089
chrY	7801090	7820898
chrY	7821326	7824696
chrY	7824829	7824932
chrY	7824933	7825604
chrY	7825685	7828888
chrY	7829016	7829017
chrY	7829747	7832144
chrY	7832145	7832170
chrY	7832176	7853105
chrY	7853164	7860135
chrY	7862026	7862027
chrY	7862029	7862044
chrY	7862138	7862194
chrY	7862256	7862278
chrY	7862338	7864041
chrY	7864207	7864366
chrY	7864456	7866018
chrY	7866052	7866066
chrY	7866150	7866190
chrY	7866390	7866489
chrY	7866835	7868122
chrY	7868128	7868132
chrY	7868141	7869118
chrY	7869154	7871369
chrY	7871425	7873724
chrY	7874126	7874816
chrY	7874817	7874881
chrY	7874882	7885413
chrY	7885417	7885450
chrY	7886530	7894655
chrY	7898713	7898738
chrY	7898739	7916893
chrY	7916894	7916964
chrY	7918537	7922502
chrY	7922503	7923729
chrY	7925245	7925840
chrY	7925943	7925964
chrY	7925980	7927962
chrY	7928013	7928045
chrY	7928086	7928095
chrY	7928115	7933716
chrY	7933770	7933773
chrY	7933791	7935596
chrY	7935645	7935654
chrY	7935855	7939297
chrY	7939514	7942542
chrY	7942587	7947029
chrY	7947030	7958476
chrY	7958506	7958514
chrY	7958515	7963094
chrY	7963126	7964461
chrY	7964462	7964493
chrY	7970450	7970842
chrY	7970872	7970873
chrY	7970921	7984447
chrY	7986560	7990136
chrY	7990137	7990231
chrY	7990260	7990261
chrY	7991230	7991319
chrY	7991346	7991435
chrY	7991535	7992245
chrY	7992295	7994104
chrY	7994249	7994403
chrY	7994405	7996000
chrY	7996720	7996781
chrY	7996939	8001896
chrY	8001944	8002431
chrY	8008130	8008186
chrY	8008201	8016677
chrY	8016682	8016961
chrY	8016991	8020243
chrY	8020247	8022715
chrY	8022721	8026919
chrY	8026922	8027776
chrY	8027859	8030025
chrY	8030026	8030027
chrY	8030029	8030030
chrY	8030033	8036020
chrY	8036134	8036145
chrY	8036151	8036188
chrY	8036189	8043172
chrY	8044686	8045297
chrY	8045304	8045341
chrY	8045347	8046497
chrY	8046500	8051845
chrY	8051846	8051850
chrY	8051852	8051853
chrY	8052120	8052155
chrY	8052657	8056077
chrY	8056092	8056093
chrY	8058640	8058667
chrY	8058696	8061695
chrY	8061789	8061794
chrY	8067400	8069942
chrY	8069943	8069944
chrY	8069945	8069946
chrY	8069947	8069949
chrY	8069950	8069956
chrY	8069957	8069958
chrY	8069959	8070031
chrY	8070092	8072268
chrY	8076310	8076664
chrY	8079604	8080151
chrY	8080755	8080801
chrY	8080806	8085323
chrY	8085654	8090764
chrY	8092215	8093364
chrY	8093451	8094399
chrY	8094853	8095233
chrY	8095640	8100453
chrY	8100637	8105080
chrY	8105082	8109765
chrY	8109792	8109832
chrY	8109855	8109911
chrY	8109912	8109953
chrY	8109999	8110616
chrY	8112589	8119228
chrY	8119229	8119340
chrY	8119374	8119400
chrY	8119449	8119468
chrY	8119469	8119488
chrY	8119489	8124903
chrY	8124933	8124935
chrY	8124941	8130433
chrY	8130436	8130455
chrY	8130619	8135499
chrY	8138175	8140286
chrY	8140287	8140292
chrY	8140400	8140401
chrY	8140414	8142758
chrY	8142816	8142831
chrY	8142860	8146160
chrY	8146311	8151518
chrY	8151571	8153408
chrY	8153409	8153415
chrY	8154198	8158943
chrY	8159541	8160167
chrY	8160254	8166626
chrY	8167926	8171699
chrY	8171707	8171712
chrY	8171713	8171718
chrY	8171719	8171790
chrY	8171836	8171872
chrY	8171889	8172521
chrY	8172687	8172688
chrY	8172689	8172690
chrY	8172691	8172715
chrY	8172716	8172721
chrY	8172722	8172737
chrY	8172824	8173692
chrY	8178946	8181213
chrY	8181396	8184324
chrY	8184343	8184588
chrY	8184698	8213937
chrY	8213938	8213964
chrY	8214367	8216387
chrY	8216663	8217819
chrY	8217820	8217825
chrY	8217826	8217827
chrY	8217876	8218070
chrY	8218071	8221228
chrY	8221231	8230236
chrY	8230470	8235491
chrY	8237488	8238291
chrY	8238343	8253549
chrY	8253736	8253746
chrY	8253747	8269613
chrY	8269942	8273996
chrY	8273997	8274072
chrY	8274073	8274074
chrY	8274083	8274571
chrY	8274574	8276186
chrY	8279877	8279959
chrY	8280022	8281661
chrY	8281729	8281779
chrY	8281782	8283829
chrY	8283869	8288712
chrY	8288894	8289174
chrY	8289178	8290774
chrY	8291089	8291100
chrY	8291120	8293108
chrY	8293832	8293833
chrY	8293903	8293916
chrY	8293917	8295443
chrY	8296966	8314137
chrY	8314353	8321435
chrY	8321438	8321564
chrY	8326461	8329824
chrY	8329847	8329856
chrY	8329870	8333626
chrY	8333637	8341652
chrY	8341653	8341678
chrY	8341777	8341789
chrY	8341790	8341874
chrY	8341877	8342834
chrY	8343202	8343922
chrY	8344090	8344122
chrY	8345813	8345814
chrY	8345833	8349113
chrY	8349331	8350205
chrY	8350219	8350490
chrY	8350622	8351541
chrY	8351746	8351778
chrY	8351795	8353218
chrY	8353274	8353275
chrY	8353344	8354178
chrY	8354181	8367619
chrY	8367620	8369559
chrY	8371892	8376371
chrY	8376372	8379130
chrY	8379314	8379479
chrY	8379677	8382267
chrY	8382268	8382270
chrY	8382389	8382395
chrY	8382415	8383925
chrY	8385536	8389611
chrY	8389781	8395947
chrY	8395971	8398305
chrY	8398309	8398804
chrY	8399186	8399280
chrY	8399281	8399344
chrY	8399393	8399394
chrY	8399403	8403260
chrY	8403265	8403266
chrY	8403267	8403271
chrY	8403324	8407287
chrY	8407288	8408393
chrY	8409353	8409442
chrY	8409445	8413070
chrY	8413071	8417437
chrY	8417438	8422324
chrY	8422325	8426377
chrY	8426378	8427480
chrY	8427503	8427511
chrY	8427512	8431195
chrY	8431230	8431231
chrY	8431232	8431245
chrY	8431250	8431258
chrY	8431259	8431266
chrY	8431268	8431590
chrY	8431591	8437467
chrY	8437529	8437571
chrY	8437592	8445025
chrY	8445029	8449499
chrY	8449509	8449678
chrY	8449681	8452129
chrY	8452132	8452136
chrY	8452137	8452155
chrY	8452159	8459579
chrY	8459580	8462089
chrY	8462096	8466149
chrY	8466150	8470353
chrY	8470358	8479382
chrY	8479601	8481050
chrY	8481492	8481808
chrY	8482054	8498109
chrY	8498113	8501209
chrY	8501211	8501689
chrY	8501694	8525130
chrY	8525348	8533867
chrY	8533870	8535204
chrY	8535207	8536069
chrY	8536197	8549032
chrY	8549035	8550844
chrY	8550847	8555825
chrY	8555826	8555903
chrY	8555919	8555943
chrY	8555975	8555983
chrY	8555984	8555988
chrY	8555989	8555993
chrY	8555994	8555999
chrY	8556213	8556229
chrY	8556286	8556302
chrY	8556303	8556313
chrY	8556315	8556330
chrY	8556333	8556334
chrY	8556339	8556340
chrY	8556341	8556369
chrY	8556370	8556373
chrY	8556375	8558530
chrY	8558533	8561360
chrY	8561361	8561376
chrY	8561377	8561384
chrY	8561396	8566829
chrY	8566830	8566852
chrY	8566853	8568487
chrY	8568499	8568500
chrY	8568501	8568506
chrY	8568510	8568511
chrY	8568514	8568515
chrY	8568516	8568517
chrY	8568524	8571123
chrY	8571126	8571128
chrY	8571130	8571133
chrY	8571134	8571137
chrY	8571138	8571140
chrY	8571141	8571142
chrY	8571143	8571144
chrY	8571146	8571147
chrY	8571150	8575984
chrY	8576013	8589678
chrY	8589691	8589692
chrY	8589693	8589710
chrY	8589714	8600008
chrY	8600009	8600029
chrY	8600030	8600108
chrY	8600114	8600200
chrY	8600201	8600204
chrY	8600205	8600230
chrY	8600241	8600254
chrY	8600263	8617086
chrY	8617087	8631347
chrY	8631438	8636006
chrY	8636114	8639575
chrY	8639576	8639577
chrY	8639579	8639617
chrY	8639629	8648172
chrY	8648173	8649485
chrY	8649552	8650022
chrY	8650027	8654090
chrY	8654091	8654132
chrY	8654133	8660229
chrY	8661580	8661606
chrY	8661769	8661784
chrY	8661797	8666723
chrY	8666726	8668218
chrY	8669818	8671164
chrY	8672062	8672875
chrY	8674116	8674197
chrY	8674199	8674200
chrY	8674201	8674203
chrY	8674240	8674245
chrY	8674259	8677863
chrY	8679544	8690252
chrY	8690606	8690621
chrY	8690623	8691934
chrY	8694249	8697294
chrY	8698051	8698679
chrY	8698680	8698684
chrY	8698765	8698845
chrY	8699733	8699748
chrY	8699778	8699819
chrY	8699821	8705850
chrY	8705964	8706830
chrY	8706844	8706848
chrY	8706849	8706858
chrY	8706859	8709851
chrY	8709852	8709861
chrY	8710022	8710034
chrY	8710035	8711994
chrY	8713135	8713140
chrY	8713141	8715024
chrY	8715124	8720152
chrY	8720728	8720729
chrY	8720767	8723607
chrY	8725412	8725418
chrY	8725445	8730905
chrY	8730906	8730936
chrY	8734424	8734848
chrY	8736889	8736935
chrY	8736936	8737817
chrY	8737819	8737833
chrY	8738073	8738080
chrY	8738081	8738817
chrY	8738818	8738873
chrY	8738874	8738882
chrY	8741856	8746364
chrY	8746424	8747696
chrY	8747697	8748388
chrY	8748407	8748422
chrY	8748531	8748645
chrY	8748915	8749079
chrY	8749219	8760516
chrY	8760517	8760536
chrY	8760547	8760560
chrY	8760561	8761397
chrY	8761442	8761466
chrY	8762187	8766374
chrY	8766375	8766383
chrY	8766384	8766389
chrY	8766390	8766392
chrY	8766393	8766394
chrY	8766395	8766406
chrY	8766417	8768483
chrY	8768560	8768564
chrY	8768604	8768613
chrY	8768615	8771293
chrY	8771315	8773249
chrY	8773250	8773278
chrY	8773279	8773304
chrY	8773314	8774492
chrY	8774610	8776590
chrY	8776729	8776740
chrY	8776741	8785660
chrY	8786853	8790184
chrY	8790186	8792672
chrY	8792681	8792718
chrY	8792807	8792816
chrY	8792817	8792850
chrY	8793051	8797805
chrY	8797806	8799214
chrY	8799312	8799521
chrY	8799522	8799529
chrY	8799539	8799540
chrY	8799784	8806299
chrY	8806308	8806311
chrY	8806368	8806555
chrY	8806569	8806635
chrY	8806636	8806898
chrY	8807681	8810505
chrY	8817089	8822305
[truncated: 9,841 more rows]
