# Supplementary material for: Deep Phylogenetic Analysis of Haplogroup G1 Provides Estimates of SNP and STR Mutation Rates on the Human Y-Chromosome and Reveals Migrations of Iranic Speakers
Source: PLoS One. 2015 Apr 7;10(4):e0122968. doi: 10.1371/journal.pone.0122968 (PMC4388827; doi:10.1371/journal.pone.0122968)
Supplement: S1 Data — (ZIP) [file pone.0122968.s001.zip › G2-OUTGROUP_confidence_regions.bed]

chrY	2649862	2651063
chrY	2651312	2651319
chrY	2651327	2651329
chrY	2651333	2651813
chrY	2652090	2654963
chrY	2655000	2660546
chrY	2660549	2662334
chrY	2662344	2665049
chrY	2665064	2665389
chrY	2665899	2665949
chrY	2665951	2666519
chrY	2666653	2667282
chrY	2667283	2667382
chrY	2667393	2668899
chrY	2669046	2669850
chrY	2681252	2682763
chrY	2683480	2683525
chrY	2683526	2683977
chrY	2684782	2685577
chrY	2685839	2685847
chrY	2685848	2686603
chrY	2686606	2687935
chrY	2687942	2688561
chrY	2689390	2689482
chrY	2689501	2689502
chrY	2689657	2690280
chrY	2690308	2690309
chrY	2690375	2690721
chrY	2690738	2690743
chrY	2690767	2693175
chrY	2693416	2695474
chrY	2695623	2696357
chrY	2696541	2697337
chrY	2699743	2701041
chrY	2701083	2701124
chrY	2701426	2704254
chrY	2704264	2706641
chrY	2706676	2706677
chrY	2706796	2706841
chrY	2706844	2707011
chrY	2707042	2707043
chrY	2707047	2707975
chrY	2707976	2708036
chrY	2708037	2708038
chrY	2708039	2708041
chrY	2708676	2708695
chrY	2708696	2717060
chrY	2717087	2717088
chrY	2717118	2717121
chrY	2717122	2717191
chrY	2717192	2717201
chrY	2717225	2717283
chrY	2717285	2717320
chrY	2717321	2718873
chrY	2718874	2718876
chrY	2718877	2718878
chrY	2718879	2718880
chrY	2718884	2718913
chrY	2718914	2718915
chrY	2718916	2718917
chrY	2718918	2718920
chrY	2719085	2721907
chrY	2721911	2721915
chrY	2721917	2721926
chrY	2721962	2721965
chrY	2721966	2724702
chrY	2724759	2728131
chrY	2728194	2729583
chrY	2730138	2733022
chrY	2733025	2738411
chrY	2738412	2738430
chrY	2738472	2738696
chrY	2738962	2740281
chrY	2740484	2741176
chrY	2741201	2744739
chrY	2746120	2746564
chrY	2746566	2746760
chrY	2746881	2747786
chrY	2747787	2750740
chrY	2750804	2750839
chrY	2750843	2750847
chrY	2750848	2750855
chrY	2750856	2750858
chrY	2750864	2750868
chrY	2750869	2750870
chrY	2750872	2752395
chrY	2752396	2752398
chrY	2752399	2752406
chrY	2752407	2752409
chrY	2752410	2752412
chrY	2752413	2752415
chrY	2752419	2752543
chrY	2752578	2752579
chrY	2752584	2752995
chrY	2752999	2753000
chrY	2753108	2753133
chrY	2753134	2753561
chrY	2753580	2753710
chrY	2753851	2755389
chrY	2755575	2758191
chrY	2758865	2759374
chrY	2759629	2759631
chrY	2760058	2762031
chrY	2762076	2762077
chrY	2762088	2762089
chrY	2762169	2762680
chrY	2762681	2762684
chrY	2762685	2762687
chrY	2762732	2763647
chrY	2763708	2763773
chrY	2763774	2763901
chrY	2763903	2767286
chrY	2767287	2767334
chrY	2767352	2767730
chrY	2767744	2767777
chrY	2767790	2767791
chrY	2767995	2768038
chrY	2774118	2774663
chrY	2774666	2774691
chrY	2774692	2774697
chrY	2775488	2777828
chrY	2777833	2778389
chrY	2778395	2778396
chrY	2778437	2778639
chrY	2778660	2783737
chrY	2783738	2784230
chrY	2784231	2784237
chrY	2784457	2784458
chrY	2784504	2784550
chrY	2784551	2784601
chrY	2784619	2784622
chrY	2784623	2785175
chrY	2785232	2785241
chrY	2785422	2785973
chrY	2787414	2787415
chrY	2787416	2788222
chrY	2793180	2794280
chrY	2794283	2794284
chrY	2794285	2794917
chrY	2795071	2795098
chrY	2795103	2795553
chrY	2795690	2795691
chrY	2795698	2798710
chrY	2798713	2799457
chrY	2799589	2802718
chrY	2802721	2803250
chrY	2803430	2803500
chrY	2803739	2803809
chrY	2803810	2803904
chrY	2803945	2803951
chrY	2803952	2803999
chrY	2804064	2804100
chrY	2804153	2805444
chrY	2805462	2805529
chrY	2805532	2806030
chrY	2806034	2806081
chrY	2806178	2806227
chrY	2806287	2806295
chrY	2806296	2806739
chrY	2806753	2809625
chrY	2809678	2809685
chrY	2809689	2810361
chrY	2810366	2810389
chrY	2810400	2810419
chrY	2810435	2811384
chrY	2811469	2812740
chrY	2812987	2812991
chrY	2812992	2813579
chrY	2813746	2814828
chrY	2815013	2817032
chrY	2817224	2817249
chrY	2817250	2817928
chrY	2817939	2818075
chrY	2818076	2819988
chrY	2819989	2819990
chrY	2819991	2819992
chrY	2819993	2819995
chrY	2819996	2819997
chrY	2819999	2820001
chrY	2820008	2824432
chrY	2824442	2824454
chrY	2824561	2824725
chrY	2824726	2824736
chrY	2824737	2825249
chrY	2825399	2827909
chrY	2827912	2832746
chrY	2832779	2832885
chrY	2832940	2832944
chrY	2832965	2833145
chrY	2833424	2834864
chrY	2834872	2834884
chrY	2834893	2835539
chrY	2835542	2835613
chrY	2835730	2836455
chrY	2836568	2836569
chrY	2836572	2839858
chrY	2840088	2840089
chrY	2840090	2840099
chrY	2840102	2842280
chrY	2842311	2842961
chrY	2843168	2843871
chrY	2843939	2844210
chrY	2844211	2844215
chrY	2844335	2844338
chrY	2844350	2845105
chrY	2845106	2845127
chrY	2845228	2845732
chrY	2845882	2846627
chrY	2846630	2847076
chrY	2847077	2847142
chrY	2847226	2847246
chrY	2847259	2850857
chrY	2850858	2850952
chrY	2851042	2851043
chrY	2851056	2851057
chrY	2851058	2852477
chrY	2852503	2852547
chrY	2852639	2852640
chrY	2852642	2852668
chrY	2852758	2853357
chrY	2853358	2853380
chrY	2853682	2854679
chrY	2854732	2854733
chrY	2854804	2855406
chrY	2855553	2856517
chrY	2859148	2859965
chrY	2859966	2859977
chrY	2860478	2861415
chrY	2861487	2861496
chrY	2861497	2865164
chrY	2865165	2865594
chrY	2866809	2873908
chrY	2873909	2876796
chrY	2876893	2881267
chrY	2881269	2881270
chrY	2881542	2881555
chrY	2881556	2881558
chrY	2881560	2881576
chrY	2881577	2881580
chrY	2881581	2881582
chrY	2881585	2881586
chrY	2881588	2881591
chrY	2881592	2881595
chrY	2881601	2882913
chrY	2882914	2884073
chrY	2884093	2884094
chrY	2884105	2884106
chrY	2884168	2884353
chrY	2884354	2884708
chrY	2884736	2884737
chrY	2884768	2884769
chrY	2884842	2884843
chrY	2884847	2884848
chrY	2884906	2885071
chrY	2885072	2885436
chrY	2885771	2888730
chrY	2888731	2888732
chrY	2888733	2888735
chrY	2888736	2888738
chrY	2888740	2888741
chrY	2888860	2888861
chrY	2888863	2888868
chrY	2888869	2888870
chrY	2888874	2892605
chrY	2892760	2895060
chrY	2895061	2895071
chrY	2900879	2901422
chrY	2901540	2901587
chrY	2901588	2903427
chrY	2903447	2905814
chrY	2905902	2906674
chrY	2907175	2908863
chrY	2909262	2909263
chrY	2909265	2909552
chrY	2909553	2914850
chrY	2914899	2914900
chrY	2925931	2926230
chrY	2970909	2971110
chrY	2974489	2975390
chrY	2980806	2981056
chrY	3011755	3012006
chrY	3012269	3012356
chrY	3015960	3016210
chrY	3060399	3060950
chrY	3073889	3074590
chrY	3078602	3079280
chrY	3092109	3092410
chrY	3148169	3148370
chrY	3158999	3159030
chrY	3159031	3159083
chrY	3159084	3164400
chrY	3164800	3164850
chrY	3178385	3178660
chrY	3250852	3251250
chrY	3251399	3251700
chrY	3274957	3274958
chrY	3274961	3274962
chrY	3274966	3275198
chrY	3284327	3284505
chrY	3284654	3284905
chrY	3343380	3343630
chrY	3366741	3366920
chrY	3388709	3388960
chrY	3405569	3407407
chrY	3407409	3407421
chrY	3407422	3407429
chrY	3407461	3407670
chrY	3409199	3409450
chrY	3436559	3436860
chrY	3544700	3544725
chrY	3544743	3544888
chrY	3544937	3544962
chrY	3544963	3544971
chrY	3545006	3545438
chrY	3546089	3546242
chrY	3546249	3546328
chrY	3546329	3546388
chrY	3592799	3593050
chrY	3593309	3593950
chrY	3621465	3621477
chrY	3621496	3622056
chrY	3680463	3680764
chrY	3680813	3680814
chrY	3680863	3680864
chrY	3680913	3681214
chrY	3704709	3705010
chrY	3712339	3714890
chrY	3714939	3716090
chrY	3716189	3716923
chrY	3716940	3716941
chrY	3716952	3720140
chrY	3720189	3720908
chrY	3721028	3721190
chrY	3849598	3849810
chrY	3851869	3852120
chrY	3876119	3876470
chrY	3876519	3876545
chrY	3876601	3876870
chrY	3987239	3987540
chrY	4002525	4002697
chrY	4002698	4002745
chrY	4002746	4002800
chrY	4049229	4049380
chrY	4070289	4070490
chrY	4077820	4078371
chrY	4093569	4093820
chrY	4113129	4114451
chrY	4114460	4114580
chrY	4201179	4201480
chrY	4229569	4229870
chrY	4242999	4243550
chrY	4257049	4257300
chrY	4261929	4262230
chrY	4271995	4272220
chrY	4282218	4282410
chrY	4293089	4293390
chrY	4351641	4352630
chrY	4352829	4352830
chrY	4352879	4353630
chrY	4371202	4371730
chrY	4388772	4389373
chrY	4438059	4438360
chrY	4472560	4472761
chrY	4509591	4509830
chrY	4553979	4554380
chrY	4567219	4567670
chrY	4567886	4568120
chrY	4580709	4582160
chrY	4703169	4703420
chrY	4740482	4740683
chrY	4769614	4770384
chrY	4780076	4780927
chrY	4862056	4862270
chrY	4862919	4863070
chrY	4872045	4872061
chrY	4872064	4872296
chrY	4872764	4873546
chrY	4874376	4874677
chrY	4874976	4875127
chrY	4888754	4889200
chrY	4889484	4889750
chrY	4899258	4899498
chrY	4899747	4899757
chrY	4899825	4899834
chrY	4899835	4899862
chrY	4899865	4899998
chrY	4919662	4919920
chrY	4925491	4925879
chrY	4928928	4928933
chrY	4928934	4928936
chrY	4928937	4928943
chrY	4928944	4928946
chrY	4928949	4928952
chrY	4928953	4928955
chrY	4928958	4928959
chrY	4928965	4929170
chrY	4929469	4929720
chrY	4929869	4930170
chrY	4931545	4931550
chrY	4931569	4931846
chrY	4957178	4957479
chrY	4969339	4969840
chrY	5059725	5059950
chrY	5060287	5060850
chrY	5185577	5185600
chrY	5185603	5185778
chrY	5185877	5185878
chrY	5185927	5186178
chrY	5204699	5205000
chrY	5246825	5247126
chrY	5263701	5263747
chrY	5263752	5263755
chrY	5263757	5264052
chrY	5275008	5275259
chrY	5317137	5317362
chrY	5317411	5317412
chrY	5317561	5318112
chrY	5446559	5446564
chrY	5446572	5446810
chrY	5459359	5459610
chrY	5494759	5495060
chrY	5601179	5601430
chrY	5612809	5613260
chrY	5674839	5675234
chrY	5690259	5690460
chrY	5690559	5690810
chrY	5708589	5708840
chrY	5727529	5727830
chrY	5816989	5817290
chrY	5851469	5851471
chrY	5851472	5851475
chrY	5851516	5851770
chrY	5852669	5853370
chrY	5858616	5858890
chrY	5864089	5864590
chrY	5873819	5874020
chrY	5910444	5910645
chrY	5910744	5911045
chrY	5999638	5999939
chrY	6000088	6000583
chrY	6000820	6001239
chrY	6063559	6063960
chrY	6092465	6092690
chrY	6102514	6105699
chrY	6105700	6105820
chrY	6106119	6106133
chrY	6106134	6106345
chrY	6106347	6106628
chrY	6106629	6106895
chrY	6106896	6107137
chrY	6107138	6107470
chrY	6108003	6113970
chrY	6114219	6114270
chrY	6115269	6115520
chrY	6116969	6117020
chrY	6117269	6117420
chrY	6118893	6118969
chrY	6119319	6119670
chrY	6119719	6119787
chrY	6119789	6119820
chrY	6120164	6120620
chrY	6120951	6121470
chrY	6123419	6123520
chrY	6124069	6124570
chrY	6124619	6124620
chrY	6124950	6125020
chrY	6125069	6125120
chrY	6125520	6125870
chrY	6125919	6126092
chrY	6126093	6126320
chrY	6126369	6126520
chrY	6126569	6126570
chrY	6127676	6127677
chrY	6127682	6127697
chrY	6127706	6127770
chrY	6128319	6128442
chrY	6128669	6129484
chrY	6129672	6129869
chrY	6129870	6129876
chrY	6129877	6130015
chrY	6130016	6130170
chrY	6130319	6130432
chrY	6130433	6130470
chrY	6131377	6131378
chrY	6131382	6131470
chrY	6134839	6137784
chrY	6137787	6138990
chrY	6139039	6141513
chrY	6141514	6141540
chrY	6141639	6144440
chrY	6144894	6144956
chrY	6144957	6144964
chrY	6144970	6144972
chrY	6144973	6144983
chrY	6144984	6144991
chrY	6144993	6146351
chrY	6146361	6147434
chrY	6147652	6148540
chrY	6148739	6148744
chrY	6148745	6148748
chrY	6148749	6149590
chrY	6150068	6155140
chrY	6155389	6156740
chrY	6162919	6163570
chrY	6165509	6168310
chrY	6168549	6173103
chrY	6173107	6173623
chrY	6173624	6173625
chrY	6173793	6173900
chrY	6176709	6177460
chrY	6177659	6179279
chrY	6179382	6179402
chrY	6179500	6179501
chrY	6179504	6179519
chrY	6179918	6182926
chrY	6182927	6183210
chrY	6183259	6185360
chrY	6185549	6191645
chrY	6191646	6191787
chrY	6191807	6191808
chrY	6191833	6192200
chrY	6193649	6193900
chrY	6194799	6195000
chrY	6195181	6196500
chrY	6201089	6202040
chrY	6205740	6209037
chrY	6209040	6210549
chrY	6210550	6213410
chrY	6213459	6213460
chrY	6213669	6215060
chrY	6216464	6216470
chrY	6216471	6217140
chrY	6217239	6217440
chrY	6220144	6220420
chrY	6221091	6222965
chrY	6222968	6223014
chrY	6223015	6223020
chrY	6223143	6224420
chrY	6224549	6225426
chrY	6225427	6225988
chrY	6225989	6226000
chrY	6226049	6226200
chrY	6226323	6229846
chrY	6229866	6230068
chrY	6230143	6231250
chrY	6231299	6231720
chrY	6231724	6231739
chrY	6231760	6231900
chrY	6233102	6234920
chrY	6235549	6237000
chrY	6238065	6239360
chrY	6240065	6242275
chrY	6242304	6242787
chrY	6242854	6246750
chrY	6247579	6249030
chrY	6249316	6249380
chrY	6249619	6251370
chrY	6252216	6252501
chrY	6252520	6253320
chrY	6253326	6253327
chrY	6253347	6253364
chrY	6253957	6255350
chrY	6255698	6255900
chrY	6259035	6260400
chrY	6260553	6260950
chrY	6261970	6263804
chrY	6263857	6264460
chrY	6264509	6266060
chrY	6266549	6266649
chrY	6266764	6267700
chrY	6267749	6268750
chrY	6268799	6270400
chrY	6270619	6274420
chrY	6274996	6275420
chrY	6275569	6277720
chrY	6277769	6282773
chrY	6282849	6285420
chrY	6285829	6287030
chrY	6287079	6287380
chrY	6288569	6288720
chrY	6288869	6290420
chrY	6290579	6291466
chrY	6291468	6291518
chrY	6291524	6291538
chrY	6291539	6291544
chrY	6291548	6291595
chrY	6291624	6291662
chrY	6291676	6291689
chrY	6291721	6292030
chrY	6292609	6293310
chrY	6293359	6295797
chrY	6295910	6296960
chrY	6297849	6298650
chrY	6301832	6301841
chrY	6301844	6304230
chrY	6304705	6304712
chrY	6304748	6304765
chrY	6304766	6304850
chrY	6304899	6305913
chrY	6305916	6306400
chrY	6307699	6307913
chrY	6307914	6310850
chrY	6310899	6311250
chrY	6311899	6313580
chrY	6313606	6319750
chrY	6319849	6322059
chrY	6322072	6322400
chrY	6323964	6324166
chrY	6324176	6324182
chrY	6324300	6324312
chrY	6324329	6327020
chrY	6327269	6327370
chrY	6327549	6328500
chrY	6329362	6330100
chrY	6330149	6330225
chrY	6330231	6332052
chrY	6332116	6332271
chrY	6332338	6332355
chrY	6332371	6334050
chrY	6334589	6336640
chrY	6336689	6336690
chrY	6336851	6338090
chrY	6338239	6338440
chrY	6338559	6338821
chrY	6338822	6338878
chrY	6338888	6338890
chrY	6338895	6340060
chrY	6340381	6340410
chrY	6340549	6340824
chrY	6340825	6340827
chrY	6340829	6340834
chrY	6340835	6340845
chrY	6340846	6340847
chrY	6340848	6340868
chrY	6340871	6341222
chrY	6341225	6342250
chrY	6342299	6342300
chrY	6342964	6344170
chrY	6344219	6344234
chrY	6344254	6346020
chrY	6346326	6346345
chrY	6346346	6347420
chrY	6347519	6347686
chrY	6347695	6347720
chrY	6347769	6347770
chrY	6347824	6350620
chrY	6350773	6351870
chrY	6352129	6352420
chrY	6359176	6359570
chrY	6359726	6362099
chrY	6362100	6363520
chrY	6363678	6363679
chrY	6363680	6363685
chrY	6363686	6364970
chrY	6366639	6367340
chrY	6370293	6370693
chrY	6370695	6370792
chrY	6370809	6373970
chrY	6375825	6381760
chrY	6381809	6381810
chrY	6381859	6384160
chrY	6384860	6388260
chrY	6388274	6388287
chrY	6388356	6388513
chrY	6388514	6388516
chrY	6388588	6388716
chrY	6388717	6392560
chrY	6395139	6398590
chrY	6398689	6400840
chrY	6401789	6401977
chrY	6401978	6401990
chrY	6425039	6426840
chrY	6426989	6428540
chrY	6428589	6429440
chrY	6435289	6435590
chrY	6461069	6461370
chrY	6464979	6465230
chrY	6478699	6479000
chrY	6512376	6513310
chrY	6513359	6513360
chrY	6513409	6513410
chrY	6513459	6514010
chrY	6548794	6549430
chrY	6592539	6592615
chrY	6592616	6593140
chrY	6593689	6595240
chrY	6595289	6595890
chrY	6619755	6619774
chrY	6619775	6620698
chrY	6620727	6620728
chrY	6620738	6621293
chrY	6621294	6621310
chrY	6626964	6630499
chrY	6630629	6630630
chrY	6630657	6630658
chrY	6630705	6631184
chrY	6631186	6631198
chrY	6631274	6631757
chrY	6631773	6633079
chrY	6633201	6634087
chrY	6634289	6634313
chrY	6634314	6637092
chrY	6643054	6643092
chrY	6643093	6643268
chrY	6643300	6644701
chrY	6644702	6644732
chrY	6644877	6645457
chrY	6645464	6645470
chrY	6645548	6645650
chrY	6646959	6647936
chrY	6648667	6651327
chrY	6651702	6652548
chrY	6652636	6652671
chrY	6652672	6654007
chrY	6654008	6654028
chrY	6654072	6654102
chrY	6655112	6663072
chrY	6663075	6663080
chrY	6663081	6663090
chrY	6666429	6667311
chrY	6667640	6670443
chrY	6670480	6671010
chrY	6671039	6671040
chrY	6671823	6674536
chrY	6674762	6674850
chrY	6674851	6674858
chrY	6674990	6675009
chrY	6675010	6681952
chrY	6688798	6689858
chrY	6689867	6690032
chrY	6694905	6697159
chrY	6697160	6697216
chrY	6697321	6697382
chrY	6697383	6698811
chrY	6698816	6698817
chrY	6699141	6700777
chrY	6700783	6707405
chrY	6707420	6709036
chrY	6714900	6715087
chrY	6715127	6715157
chrY	6715158	6717855
chrY	6717858	6717879
chrY	6717933	6717934
chrY	6717944	6720389
chrY	6731381	6731382
chrY	6731391	6732406
chrY	6732665	6732703
chrY	6732704	6734679
chrY	6734680	6734693
chrY	6734828	6736292
chrY	6736414	6747039
chrY	6748037	6748066
chrY	6748120	6748810
chrY	6752583	6753299
chrY	6753302	6755764
chrY	6756940	6757010
chrY	6757131	6757607
chrY	6757608	6757618
chrY	6757619	6757643
chrY	6757681	6757682
chrY	6757693	6757694
chrY	6757720	6757722
chrY	6757826	6757844
chrY	6757898	6759189
chrY	6759393	6763347
chrY	6763357	6763702
chrY	6763738	6763739
chrY	6763960	6765466
chrY	6765467	6765514
chrY	6765967	6767600
chrY	6767826	6767862
chrY	6767942	6767981
chrY	6767987	6767991
chrY	6767998	6768878
chrY	6768885	6768906
chrY	6768907	6768917
chrY	6768918	6768919
chrY	6768929	6768930
chrY	6769021	6769748
chrY	6769756	6769823
chrY	6774342	6775345
chrY	6775346	6775376
chrY	6775377	6775393
chrY	6775394	6775900
chrY	6775903	6775993
chrY	6776082	6776083
chrY	6776451	6778450
chrY	6778723	6778739
chrY	6778740	6778758
chrY	6779176	6779452
chrY	6779551	6779785
chrY	6779847	6780604
chrY	6780819	6782557
chrY	6782593	6782598
chrY	6782616	6782625
chrY	6782646	6784286
chrY	6784706	6785010
chrY	6785014	6786529
chrY	6787142	6787144
chrY	6787145	6787365
chrY	6787458	6789225
chrY	6789363	6790039
chrY	6791590	6791676
chrY	6791677	6791718
chrY	6791719	6791729
chrY	6791914	6792423
chrY	6792584	6792628
chrY	6792631	6793440
chrY	6793589	6795118
chrY	6795407	6796943
chrY	6796975	6797322
chrY	6797323	6798670
chrY	6799231	6799232
chrY	6799306	6800670
chrY	6800711	6800712
chrY	6800713	6801090
chrY	6801091	6801101
chrY	6801135	6801212
chrY	6801230	6801231
chrY	6801254	6803877
chrY	6803880	6803961
chrY	6804019	6806628
chrY	6806629	6806648
chrY	6807446	6807860
chrY	6808205	6809316
chrY	6809329	6809330
chrY	6809355	6814485
chrY	6814762	6814763
chrY	6814764	6816520
chrY	6816780	6818935
chrY	6822604	6822605
chrY	6822641	6822644
chrY	6822645	6825260
chrY	6825940	6825997
chrY	6825998	6826671
chrY	6826672	6826680
chrY	6826710	6826711
chrY	6830650	6830700
chrY	6830838	6831207
chrY	6831363	6831814
chrY	6833399	6834115
chrY	6834118	6835351
chrY	6835663	6835664
chrY	6835694	6839611
chrY	6839683	6840762
chrY	6840790	6844034
chrY	6844035	6844102
chrY	6844108	6847875
chrY	6847909	6847910
chrY	6847923	6847924
chrY	6847929	6847930
chrY	6847966	6847967
chrY	6847988	6847989
chrY	6848001	6848002
chrY	6848016	6850915
chrY	6850926	6852508
chrY	6852527	6854334
chrY	6854454	6855317
chrY	6855508	6855596
chrY	6855612	6856584
chrY	6856757	6856809
chrY	6856842	6857680
chrY	6857682	6858582
chrY	6858826	6858827
chrY	6858832	6861230
chrY	6861231	6862005
chrY	6862028	6862039
chrY	6862097	6862107
chrY	6862112	6867675
chrY	6867736	6867828
chrY	6867829	6867833
chrY	6867834	6868799
chrY	6869009	6869579
chrY	6869614	6870689
chrY	6870747	6873205
chrY	6873371	6874515
chrY	6874737	6875560
chrY	6875678	6877982
chrY	6877989	6877990
chrY	6877996	6877997
chrY	6878022	6878073
chrY	6878076	6878760
chrY	6878773	6878774
chrY	6878775	6878781
chrY	6878782	6878783
chrY	6878784	6878785
chrY	6878786	6878787
chrY	6878788	6878790
chrY	6878793	6878796
chrY	6878797	6878799
chrY	6878800	6880954
chrY	6882501	6882645
chrY	6882646	6882647
chrY	6882648	6882651
chrY	6882652	6884252
chrY	6884367	6886724
chrY	6886746	6886748
chrY	6886824	6891759
chrY	6892668	6895044
chrY	6895047	6895629
chrY	6895656	6898721
chrY	6898764	6899727
chrY	6899728	6900955
chrY	6903883	6907343
chrY	6907429	6907432
chrY	6907433	6909367
chrY	6909389	6910397
chrY	6910400	6910401
chrY	6910402	6910407
chrY	6910476	6910493
chrY	6910540	6910635
chrY	6910656	6911116
chrY	6911117	6911143
chrY	6911549	6913294
chrY	6913295	6915853
chrY	6917834	6918297
chrY	6918323	6918346
chrY	6918347	6918390
chrY	6918391	6918401
chrY	6918536	6919319
chrY	6919362	6919366
chrY	6919367	6919426
chrY	6919444	6920584
chrY	6920808	6921853
chrY	6921930	6922358
chrY	6923253	6925051
chrY	6925200	6925571
chrY	6925837	6925890
chrY	6930914	6931188
chrY	6931189	6931257
chrY	6931328	6931381
chrY	6931393	6931509
chrY	6931510	6931566
chrY	6931567	6934556
chrY	6934947	6935291
chrY	6935293	6935302
chrY	6935371	6935379
chrY	6935428	6936150
chrY	6936151	6936165
chrY	6936201	6939991
chrY	6940021	6942705
chrY	6942706	6942739
chrY	6942791	6942794
chrY	6942861	6943958
chrY	6944039	6944895
chrY	6944991	6945904
chrY	6946009	6948123
chrY	6948127	6948134
chrY	6948443	6948537
chrY	6948566	6949412
chrY	6949420	6952449
chrY	6952450	6952881
chrY	6952941	6953270
chrY	6953276	6953301
chrY	6953302	6953303
chrY	6953310	6953311
chrY	6953416	6953417
chrY	6953469	6954723
chrY	6955272	6955303
chrY	6955304	6956456
chrY	6956461	6956542
chrY	6956543	6957134
chrY	6957140	6957541
chrY	6957547	6957564
chrY	6957800	6971565
chrY	6971820	6971841
chrY	6971846	6973650
chrY	6973672	6973682
chrY	6973683	6975270
chrY	6975334	6975335
chrY	6975336	6975931
chrY	6975939	6975940
chrY	6977665	6977707
chrY	6977708	6977711
chrY	6977712	6977713
chrY	6977715	6977977
chrY	6978526	6980089
chrY	6980092	6981072
chrY	6981419	6983637
chrY	6984734	6992311
chrY	6992314	6992343
chrY	6992603	6995127
chrY	6995129	6995130
chrY	6995144	6995153
chrY	6995170	6996550
chrY	6996977	6997004
chrY	6997006	6997350
chrY	6997351	6997360
chrY	6997404	6997897
chrY	7008550	7008627
chrY	7008848	7009157
chrY	7009158	7009160
chrY	7009161	7009171
chrY	7009172	7009173
chrY	7009180	7009186
chrY	7009187	7009246
chrY	7009319	7011492
chrY	7011680	7012250
chrY	7012823	7013321
chrY	7013683	7014315
chrY	7014316	7014317
chrY	7014320	7014321
chrY	7014324	7014328
chrY	7014332	7014333
chrY	7014351	7014609
chrY	7014813	7015148
chrY	7015158	7015163
chrY	7017281	7017302
chrY	7017305	7017830
chrY	7017879	7017880
chrY	7018079	7018880
chrY	7019379	7020130
chrY	7020279	7020283
chrY	7020291	7020294
chrY	7020307	7020430
chrY	7030049	7030050
chrY	7030099	7030300
chrY	7031199	7032300
chrY	7032399	7033150
chrY	7033673	7035251
chrY	7035282	7035291
chrY	7035312	7035611
chrY	7035612	7035629
chrY	7035772	7038333
chrY	7038742	7039147
chrY	7045827	7045841
chrY	7045842	7045863
chrY	7045864	7047797
chrY	7047798	7047994
chrY	7048665	7050099
chrY	7050119	7050120
chrY	7050341	7052369
chrY	7052479	7052950
chrY	7053023	7053052
chrY	7053053	7053668
chrY	7054387	7058164
chrY	7058180	7058196
chrY	7063977	7073767
chrY	7073823	7074963
chrY	7074964	7075033
chrY	7075040	7075871
chrY	7076678	7078286
chrY	7078511	7080198
chrY	7080337	7080693
chrY	7081882	7082773
chrY	7082963	7083064
chrY	7083065	7083111
chrY	7083124	7083671
chrY	7084014	7084045
chrY	7084068	7084268
chrY	7084504	7085219
chrY	7085234	7085309
chrY	7087006	7087778
chrY	7088270	7088388
chrY	7088634	7090611
chrY	7091405	7092434
chrY	7092584	7093066
chrY	7093735	7093774
chrY	7093775	7093781
chrY	7093782	7094238
chrY	7095320	7096220
chrY	7096227	7097213
chrY	7099090	7099150
chrY	7099314	7099790
chrY	7102649	7103327
chrY	7103328	7103360
chrY	7103581	7104051
chrY	7104052	7104920
chrY	7105189	7106187
chrY	7106536	7107007
chrY	7107672	7108209
chrY	7109300	7109323
chrY	7109586	7110414
chrY	7111965	7111974
chrY	7111984	7112586
chrY	7112595	7113701
chrY	7115639	7115900
chrY	7116183	7116250
chrY	7123809	7124302
chrY	7124309	7124360
chrY	7124409	7124560
chrY	7124609	7124910
chrY	7125109	7125160
chrY	7125209	7125210
chrY	7125259	7125860
chrY	7126009	7126510
chrY	7126659	7126960
chrY	7127000	7127216
chrY	7128342	7129843
chrY	7129972	7129998
chrY	7129999	7131176
chrY	7131295	7131396
chrY	7131397	7131757
chrY	7132901	7132959
chrY	7132960	7133940
chrY	7135497	7136886
chrY	7137137	7137200
chrY	7137204	7138139
chrY	7139383	7139608
chrY	7139611	7139753
chrY	7139757	7139767
chrY	7139800	7140200
chrY	7141119	7141720
chrY	7143599	7143850
chrY	7144105	7144999
chrY	7145000	7145167
chrY	7145170	7146301
chrY	7146305	7146752
chrY	7146825	7147995
chrY	7148006	7148009
chrY	7148010	7148011
chrY	7148053	7148065
chrY	7150888	7152508
chrY	7152975	7153773
chrY	7153952	7153953
chrY	7153968	7154541
chrY	7157043	7157044
chrY	7157049	7157050
chrY	7157056	7157057
chrY	7157209	7157991
chrY	7158108	7158125
chrY	7158126	7158986
chrY	7159334	7160269
chrY	7161046	7161513
chrY	7161514	7161652
chrY	7161719	7162147
chrY	7162184	7162185
chrY	7162860	7162879
chrY	7163233	7163234
chrY	7163241	7163330
chrY	7163332	7164066
chrY	7164708	7165264
chrY	7167490	7167651
chrY	7167864	7169781
chrY	7170870	7171996
chrY	7172000	7172039
chrY	7172058	7172066
chrY	7172067	7172070
chrY	7172071	7172321
chrY	7172322	7172344
chrY	7172709	7172710
chrY	7172716	7172717
chrY	7172761	7174267
chrY	7176103	7176837
chrY	7177045	7179732
chrY	7179733	7179774
chrY	7180224	7181787
chrY	7181794	7181795
chrY	7182285	7182886
chrY	7183149	7183512
chrY	7185689	7186083
chrY	7186110	7186113
chrY	7186114	7186128
chrY	7186886	7187666
chrY	7187717	7188222
chrY	7188598	7190581
chrY	7190662	7190671
chrY	7190706	7191672
chrY	7191771	7193935
chrY	7193946	7194272
chrY	7194322	7194626
chrY	7194629	7195244
chrY	7195283	7195307
chrY	7195310	7196080
chrY	7196081	7196087
chrY	7196088	7196110
chrY	7196111	7196113
chrY	7196558	7197284
chrY	7197665	7199333
chrY	7199544	7199580
chrY	7202397	7203369
chrY	7203370	7203390
chrY	7203835	7204811
chrY	7204828	7204829
chrY	7204830	7204859
chrY	7204865	7204954
chrY	7205021	7205030
chrY	7205055	7205467
chrY	7205613	7206682
chrY	7206944	7208121
chrY	7208677	7209155
chrY	7209421	7209814
chrY	7209839	7209845
chrY	7209854	7209897
chrY	7211261	7211280
chrY	7211281	7211289
chrY	7211338	7211347
chrY	7211448	7214233
chrY	7214234	7214239
chrY	7214619	7215876
chrY	7215912	7215921
chrY	7215963	7215964
chrY	7215965	7215967
chrY	7215968	7216568
chrY	7216571	7217180
chrY	7217181	7217184
chrY	7218378	7219038
chrY	7219049	7219077
chrY	7219158	7220813
chrY	7220818	7220819
chrY	7220821	7220822
chrY	7220828	7220946
chrY	7220947	7221205
chrY	7221206	7221239
chrY	7221240	7221243
chrY	7223560	7224056
chrY	7224353	7224852
chrY	7224903	7225325
chrY	7225789	7225816
chrY	7225817	7228104
chrY	7228559	7228583
chrY	7229187	7230294
chrY	7230316	7230325
chrY	7230348	7231098
chrY	7231660	7232954
chrY	7233155	7233297
chrY	7233300	7233590
chrY	7233593	7234178
chrY	7234179	7234182
chrY	7234296	7234877
chrY	7235255	7235291
chrY	7235342	7235364
chrY	7235365	7235374
chrY	7235375	7235376
chrY	7235377	7235379
chrY	7235419	7235420
chrY	7235428	7235800
chrY	7235968	7236384
chrY	7236385	7236392
chrY	7238394	7238870
chrY	7243898	7246134
chrY	7246177	7246179
chrY	7246180	7246183
chrY	7246197	7246198
chrY	7246202	7246649
chrY	7246650	7247420
chrY	7247421	7247525
chrY	7247526	7248032
chrY	7248712	7250400
chrY	7250485	7250494
chrY	7250496	7250497
chrY	7250555	7252233
chrY	7252427	7253648
chrY	7259188	7261291
chrY	7261315	7263606
chrY	7263613	7263629
chrY	7263630	7263631
chrY	7264936	7269357
chrY	7269459	7269597
chrY	7269605	7269609
chrY	7269610	7269614
chrY	7270014	7270260
chrY	7270276	7270301
chrY	7270540	7272201
chrY	7272234	7274994
chrY	7277585	7277741
chrY	7277742	7280936
chrY	7281139	7281742
chrY	7282440	7282769
chrY	7282884	7282885
chrY	7282893	7285056
chrY	7285605	7285636
chrY	7285640	7286724
chrY	7287026	7287752
chrY	7288253	7288258
chrY	7288259	7289400
chrY	7289401	7289402
chrY	7289423	7289493
chrY	7289505	7291082
chrY	7291085	7294002
chrY	7294011	7294030
chrY	7294087	7294347
chrY	7294348	7294370
chrY	7294856	7295733
chrY	7301778	7302364
chrY	7302365	7303147
chrY	7303148	7303149
chrY	7304735	7305542
chrY	7305543	7305645
chrY	7305811	7306320
chrY	7306822	7307635
chrY	7308409	7309141
chrY	7309147	7309148
chrY	7310084	7310096
chrY	7310101	7310271
chrY	7310273	7310349
chrY	7310608	7310760
chrY	7310800	7311007
chrY	7311025	7311032
chrY	7311167	7311168
chrY	7311212	7311461
chrY	7311467	7311495
chrY	7311500	7311533
chrY	7311534	7311551
chrY	7311555	7311604
chrY	7311605	7311760
chrY	7312056	7312564
chrY	7312619	7313025
chrY	7313725	7313761
chrY	7313762	7314263
chrY	7314264	7314290
chrY	7314699	7315690
chrY	7315700	7315721
chrY	7315758	7316552
chrY	7316678	7317011
chrY	7317213	7318820
chrY	7320601	7321751
chrY	7321952	7322542
chrY	7322543	7322600
chrY	7322601	7322644
chrY	7323082	7324766
chrY	7324776	7325611
chrY	7325612	7325638
chrY	7325648	7325650
chrY	7325745	7329272
chrY	7329422	7330123
chrY	7330137	7330156
chrY	7330284	7330292
chrY	7330377	7330383
chrY	7330393	7331115
chrY	7331412	7332666
chrY	7333176	7333792
chrY	7334271	7335536
chrY	7335800	7336156
chrY	7336305	7336409
chrY	7336414	7336683
chrY	7336688	7336836
chrY	7339045	7339744
chrY	7339938	7339970
chrY	7340423	7340424
chrY	7340430	7340895
chrY	7340912	7340915
chrY	7340916	7340924
chrY	7347869	7348439
chrY	7348444	7348445
chrY	7349206	7350717
chrY	7350801	7352929
chrY	7353004	7353005
chrY	7353139	7353146
chrY	7353163	7353236
chrY	7353400	7353618
chrY	7353620	7353628
chrY	7353674	7354509
chrY	7354803	7355906
chrY	7355909	7355910
chrY	7355911	7355916
chrY	7355940	7355966
chrY	7355967	7355968
chrY	7355994	7356223
chrY	7356255	7358064
chrY	7358065	7358069
chrY	7358070	7358071
chrY	7358072	7358104
chrY	7358356	7359278
chrY	7359307	7359321
chrY	7359345	7359348
chrY	7359349	7359708
chrY	7360134	7360451
chrY	7360845	7362058
chrY	7362105	7362118
chrY	7363760	7363761
chrY	7364067	7364361
chrY	7364367	7365426
chrY	7365429	7365975
chrY	7365990	7366397
chrY	7366405	7368734
chrY	7368755	7368758
chrY	7374758	7374804
chrY	7375028	7375029
chrY	7375036	7375052
chrY	7375053	7375391
chrY	7375479	7377437
chrY	7377665	7378367
chrY	7381930	7382450
chrY	7382565	7382572
chrY	7382573	7383592
chrY	7385996	7386709
chrY	7386854	7387420
chrY	7387444	7387447
chrY	7387448	7387452
chrY	7387453	7387735
chrY	7387840	7388743
chrY	7388798	7388809
chrY	7388810	7388829
chrY	7388830	7388968
chrY	7388969	7389012
chrY	7389276	7389929
chrY	7389942	7389972
chrY	7390104	7390107
chrY	7390635	7391795
chrY	7395239	7395955
chrY	7395956	7397624
chrY	7397647	7399490
chrY	7399506	7400147
chrY	7400273	7401175
chrY	7401185	7401955
chrY	7401982	7405011
chrY	7405016	7407121
chrY	7407375	7409391
chrY	7409805	7409831
chrY	7409832	7411426
chrY	7411577	7412998
chrY	7413027	7413406
chrY	7413502	7413952
chrY	7414298	7415133
chrY	7415164	7415457
chrY	7415528	7415543
chrY	7415545	7415549
chrY	7415550	7415624
chrY	7415625	7416407
chrY	7416819	7417560
chrY	7417565	7417977
chrY	7417984	7418327
chrY	7418328	7418332
chrY	7418333	7418354
chrY	7418825	7420379
chrY	7420443	7420450
chrY	7420852	7422128
chrY	7422237	7422278
chrY	7425328	7426222
chrY	7426240	7426241
chrY	7426311	7427856
chrY	7428441	7430456
chrY	7430765	7431550
chrY	7431777	7432150
chrY	7432549	7433300
chrY	7434169	7434770
chrY	7434969	7435470
chrY	7435519	7435920
chrY	7437605	7438100
chrY	7444259	7445070
chrY	7445219	7446008
chrY	7446009	7446270
chrY	7446369	7449440
chrY	7449480	7450670
chrY	7451539	7453540
chrY	7453589	7456640
chrY	7456789	7457107
chrY	7457108	7460190
chrY	7461440	7461441
chrY	7461448	7461449
chrY	7461455	7461456
chrY	7461458	7461459
chrY	7461480	7461740
chrY	7461789	7462540
chrY	7462730	7462756
chrY	7462763	7463790
chrY	7464089	7467940
chrY	7468076	7469056
chrY	7469057	7469061
chrY	7469113	7469290
chrY	7469506	7469690
chrY	7470039	7470640
chrY	7470739	7471240
chrY	7471489	7474083
chrY	7474139	7474293
chrY	7474294	7474340
chrY	7474439	7474990
chrY	7475336	7480173
chrY	7480174	7480540
chrY	7483239	7483540
chrY	7483689	7485190
chrY	7485289	7486440
chrY	7486549	7487994
chrY	7488015	7488017
chrY	7488028	7488039
chrY	7488042	7488059
chrY	7488070	7489300
chrY	7490829	7492730
chrY	7494549	7496150
chrY	7505289	7508340
chrY	7508389	7516126
chrY	7516183	7518490
chrY	7518539	7518890
chrY	7519000	7519001
chrY	7519086	7519096
chrY	7519114	7524611
chrY	7524799	7529464
chrY	7529467	7529592
chrY	7529595	7529615
chrY	7529616	7534406
chrY	7534409	7534425
chrY	7534426	7534429
chrY	7534430	7534431
chrY	7534432	7534435
chrY	7534436	7534441
chrY	7534684	7534812
chrY	7534815	7535854
chrY	7536532	7536549
chrY	7536581	7541148
chrY	7541565	7545011
chrY	7545012	7548107
chrY	7548124	7551501
chrY	7551542	7558001
chrY	7558016	7558021
chrY	7558022	7558188
chrY	7558210	7562140
chrY	7562173	7564100
chrY	7564373	7564375
chrY	7564384	7567909
chrY	7568021	7568700
chrY	7568729	7572725
chrY	7579088	7579090
chrY	7579091	7579108
chrY	7579109	7579117
chrY	7579118	7579124
chrY	7579127	7579571
chrY	7580188	7581909
chrY	7582038	7582039
chrY	7582048	7588540
chrY	7588541	7590392
chrY	7590397	7590401
chrY	7590936	7593644
chrY	7593653	7593654
chrY	7593719	7603189
chrY	7603281	7608301
chrY	7608319	7608328
chrY	7608492	7613060
chrY	7613061	7613793
chrY	7613834	7615174
chrY	7615274	7615462
chrY	7615463	7617554
chrY	7617800	7618090
chrY	7618094	7619157
chrY	7619158	7621076
chrY	7622002	7623560
chrY	7623677	7626177
chrY	7626286	7629753
chrY	7629754	7629767
chrY	7633259	7633749
chrY	7633812	7635809
chrY	7635994	7636010
chrY	7636014	7640726
chrY	7641088	7641685
chrY	7641708	7641942
chrY	7641943	7641954
chrY	7642019	7642804
chrY	7643218	7643541
chrY	7643561	7643564
chrY	7643579	7645135
chrY	7645471	7646447
chrY	7646450	7646451
chrY	7646873	7646885
chrY	7646886	7647094
chrY	7647097	7648992
chrY	7649318	7650167
chrY	7650690	7651401
chrY	7651411	7651412
chrY	7651455	7652225
chrY	7652404	7656591
chrY	7657051	7662685
chrY	7662755	7663586
chrY	7663626	7664263
chrY	7664907	7666197
chrY	7666212	7670280
chrY	7670381	7670618
chrY	7670855	7681741
chrY	7681900	7683029
chrY	7683050	7683054
chrY	7683055	7683346
chrY	7683354	7683355
chrY	7683367	7689985
chrY	7690238	7690242
chrY	7690256	7695677
chrY	7695697	7695698
chrY	7695805	7695806
chrY	7695856	7699155
chrY	7699422	7699863
chrY	7699874	7701861
chrY	7702014	7702239
chrY	7702246	7702260
chrY	7702267	7702437
chrY	7702439	7703932
chrY	7703960	7704551
chrY	7705405	7705594
chrY	7705674	7705677
chrY	7705726	7706355
chrY	7706562	7707601
chrY	7707719	7707720
chrY	7707721	7707749
chrY	7707750	7708795
chrY	7708796	7709085
chrY	7713412	7714043
chrY	7714094	7717634
chrY	7717635	7717688
chrY	7717689	7717740
chrY	7717741	7717744
chrY	7717745	7717871
chrY	7717905	7719451
chrY	7719533	7721241
chrY	7721346	7721422
chrY	7721423	7723479
chrY	7723512	7723513
chrY	7723733	7723805
chrY	7724475	7725712
chrY	7725893	7730474
chrY	7730475	7730478
chrY	7730479	7730482
chrY	7730483	7730514
chrY	7730515	7733453
chrY	7733582	7733739
chrY	7733758	7733759
chrY	7733764	7733783
chrY	7733813	7752990
chrY	7755322	7756242
chrY	7756321	7756389
chrY	7756390	7756425
chrY	7757354	7758100
chrY	7759245	7759952
chrY	7759974	7760229
chrY	7760230	7761251
chrY	7761285	7764515
chrY	7764529	7764534
chrY	7764595	7767824
chrY	7767827	7769025
chrY	7769064	7769085
chrY	7769092	7770370
chrY	7770371	7774034
chrY	7775110	7775111
chrY	7775136	7777058
chrY	7777090	7777147
chrY	7777174	7781323
chrY	7781324	7781623
chrY	7781631	7782884
chrY	7782885	7782916
chrY	7783136	7783230
chrY	7783231	7784511
chrY	7784512	7784554
chrY	7784562	7784564
chrY	7784678	7786884
chrY	7786901	7791708
chrY	7791823	7807154
chrY	7807172	7809348
chrY	7809382	7814223
chrY	7814224	7820893
chrY	7821359	7824664
chrY	7824857	7825662
chrY	7825663	7828997
chrY	7829771	7837335
chrY	7837369	7837429
chrY	7837447	7837474
chrY	7837475	7846282
chrY	7846283	7850290
chrY	7850291	7853151
chrY	7853152	7853157
chrY	7853158	7860036
chrY	7860037	7860075
chrY	7862232	7863256
chrY	7863308	7864104
chrY	7864441	7865919
chrY	7866181	7866190
chrY	7866390	7866481
chrY	7866825	7867879
chrY	7867884	7871433
chrY	7871438	7871443
chrY	7871446	7871516
chrY	7871537	7873776
chrY	7874149	7874743
chrY	7874744	7874764
chrY	7874869	7874909
chrY	7874922	7875227
chrY	7875228	7875240
chrY	7875241	7878207
chrY	7878224	7885301
chrY	7885338	7885409
chrY	7886580	7894497
chrY	7898765	7901050
chrY	7901051	7902731
chrY	7902732	7904490
chrY	7904493	7911191
chrY	7911206	7912754
chrY	7912768	7915728
chrY	7915729	7916907
chrY	7918599	7918646
chrY	7918650	7919170
chrY	7919219	7922300
chrY	7922413	7923691
chrY	7925266	7925972
chrY	7925973	7926002
chrY	7926019	7927967
chrY	7927992	7928012
chrY	7928049	7928054
chrY	7928137	7928146
chrY	7928149	7933677
chrY	7933840	7935584
chrY	7935883	7938036
chrY	7938039	7938161
chrY	7938164	7939237
chrY	7939523	7942527
chrY	7942587	7942611
chrY	7942672	7944934
chrY	7944948	7947055
chrY	7947068	7947069
chrY	7947084	7947087
chrY	7947088	7947092
chrY	7947107	7947115
chrY	7947133	7957050
chrY	7957057	7957083
chrY	7957111	7958310
chrY	7958311	7958401
chrY	7958502	7963094
chrY	7963095	7964494
chrY	7970462	7970842
chrY	7970872	7970873
chrY	7970984	7970994
chrY	7971022	7974614
chrY	7974776	7981566
chrY	7981628	7981802
chrY	7981940	7984446
chrY	7986460	7989155
chrY	7989156	7989158
chrY	7989300	7989308
chrY	7989309	7990121
chrY	7991230	7991348
chrY	7991349	7991360
chrY	7991376	7992168
chrY	7992175	7992216
chrY	7992306	7994113
chrY	7994417	7995889
chrY	7997099	8002413
chrY	8008228	8008801
chrY	8008860	8016578
chrY	8016579	8016582
chrY	8016628	8016630
chrY	8016631	8016636
chrY	8016657	8016871
chrY	8017128	8020527
chrY	8020532	8022758
chrY	8022768	8022778
chrY	8022808	8025155
chrY	8025158	8027776
chrY	8027921	8028983
chrY	8029000	8030026
chrY	8030033	8035990
chrY	8035996	8036015
chrY	8036091	8043038
chrY	8043039	8043083
chrY	8044691	8044702
chrY	8044703	8044707
chrY	8044708	8044709
chrY	8044713	8045335
chrY	8045336	8045430
chrY	8045503	8046343
chrY	8046532	8048532
chrY	8048567	8051828
chrY	8052073	8052155
chrY	8052761	8053391
chrY	8053398	8053411
chrY	8053465	8053474
chrY	8053510	8055996
chrY	8055997	8056057
chrY	8056058	8056110
chrY	8058755	8061673
chrY	8061686	8061687
chrY	8067486	8069082
chrY	8069088	8069095
chrY	8069181	8069954
chrY	8069988	8069989
chrY	8069997	8070023
chrY	8070056	8070088
chrY	8070101	8070102
chrY	8070157	8070162
chrY	8070168	8070188
chrY	8070189	8072247
chrY	8076218	8076664
chrY	8079544	8080081
chrY	8080082	8080104
chrY	8080672	8085211
chrY	8085733	8090692
chrY	8092195	8092644
chrY	8092786	8093431
chrY	8093446	8093450
chrY	8093458	8094373
chrY	8094871	8094909
chrY	8094910	8095232
chrY	8095238	8095239
chrY	8095674	8096583
chrY	8096588	8096619
chrY	8096625	8100392
chrY	8100603	8100619
chrY	8100684	8109765
chrY	8109932	8109988
chrY	8110052	8110488
chrY	8112640	8119136
chrY	8119333	8119372
chrY	8119393	8119828
chrY	8119829	8124899
chrY	8124900	8124914
chrY	8124916	8124935
chrY	8124971	8125061
chrY	8125062	8130396
chrY	8130417	8130418
chrY	8130419	8130422
chrY	8130693	8130730
chrY	8130731	8135516
chrY	8138199	8140315
chrY	8140400	8140401
chrY	8140627	8142729
chrY	8142896	8143519
chrY	8143607	8146127
chrY	8146235	8147866
chrY	8147924	8147936
chrY	8147938	8149232
chrY	8149243	8149244
chrY	8149252	8151530
chrY	8151567	8151575
chrY	8151596	8151599
chrY	8151655	8153585
chrY	8154156	8158749
chrY	8158750	8158774
chrY	8159585	8159594
chrY	8159595	8159632
chrY	8159650	8160196
chrY	8160296	8163015
chrY	8163016	8163037
chrY	8163080	8163082
chrY	8163128	8163136
chrY	8163147	8166620
chrY	8167970	8167971
chrY	8168023	8169382
chrY	8169396	8169408
chrY	8169471	8170371
chrY	8170522	8171694
chrY	8171927	8171929
chrY	8171956	8172513
chrY	8172515	8172519
chrY	8172521	8172585
chrY	8172586	8172609
chrY	8172735	8172750
chrY	8172751	8172759
chrY	8172807	8172819
chrY	8172820	8172889
chrY	8172912	8173639
chrY	8179023	8179030
chrY	8179048	8181213
chrY	8181481	8184324
chrY	8184344	8184395
chrY	8184753	8184841
chrY	8184842	8184860
chrY	8184861	8188433
chrY	8188467	8188496
chrY	8188497	8190006
chrY	8190060	8199185
chrY	8199186	8199207
chrY	8199279	8207335
chrY	8207342	8209403
chrY	8209452	8213995
chrY	8214394	8214844
chrY	8214852	8214855
chrY	8214856	8214858
chrY	8214861	8214903
chrY	8214938	8216363
chrY	8216646	8216648
chrY	8216651	8217854
chrY	8217855	8217866
chrY	8217914	8218013
chrY	8218019	8221222
chrY	8221226	8221227
chrY	8221230	8221316
chrY	8221361	8230275
chrY	8230429	8230442
chrY	8230443	8230631
chrY	8230649	8230818
chrY	8230875	8232184
chrY	8232226	8232244
chrY	8232245	8235457
chrY	8237490	8238185
chrY	8238369	8243994
chrY	8243995	8253559
chrY	8253812	8261164
chrY	8261192	8261193
chrY	8261212	8262682
chrY	8262683	8262732
chrY	8262733	8264506
chrY	8264510	8269642
chrY	8270167	8270666
chrY	8270678	8270709
chrY	8270771	8276180
chrY	8280079	8281613
chrY	8281644	8281645
chrY	8281680	8282371
chrY	8282385	8282394
chrY	8282424	8283739
chrY	8283810	8283819
chrY	8284023	8288587
chrY	8288880	8288889
chrY	8288890	8290728
chrY	8291132	8293059
chrY	8293882	8295451
chrY	8297003	8310852
chrY	8310980	8311544
chrY	8311568	8314100
chrY	8314334	8319173
chrY	8319176	8321409
chrY	8326488	8329879
chrY	8329887	8333626
chrY	8333640	8341563
chrY	8341750	8341874
chrY	8341877	8342813
chrY	8343197	8343921
chrY	8343994	8344122
chrY	8345975	8349052
chrY	8349071	8349244
chrY	8349245	8349258
chrY	8349259	8350262
chrY	8350283	8351704
chrY	8351766	8353015
chrY	8353386	8353413
chrY	8353414	8354178
chrY	8354181	8367619
chrY	8367620	8369565
chrY	8371871	8376258
chrY	8376259	8376292
chrY	8376402	8379226
chrY	8379252	8379533
chrY	8379771	8382218
chrY	8382264	8382265
chrY	8382266	8382297
chrY	8382305	8383904
chrY	8383913	8383922
chrY	8385592	8385757
chrY	8385802	8386113
chrY	8386223	8389594
chrY	8389595	8389598
chrY	8389599	8389601
chrY	8389603	8389604
chrY	8389606	8389607
chrY	8389721	8392115
chrY	8392138	8395697
chrY	8395780	8395781
chrY	8395782	8395783
chrY	8395818	8395839
chrY	8395872	8395947
chrY	8395956	8396043
chrY	8396044	8396063
chrY	8396064	8396095
chrY	8396096	8396596
chrY	8396616	8397758
chrY	8397801	8398537
chrY	8398540	8398840
chrY	8398842	8398846
chrY	8399196	8399197
chrY	8399271	8399339
chrY	8399340	8400900
chrY	8400904	8401083
chrY	8401086	8407349
chrY	8407393	8407404
chrY	8407417	8408385
chrY	8409369	8413070
chrY	8413071	8417505
chrY	8417506	8422274
chrY	8422284	8422324
chrY	8422325	8422858
chrY	8422859	8422865
chrY	8422866	8422869
chrY	8422871	8422885
chrY	8422893	8423768
chrY	8423774	8425698
chrY	8425702	8426377
chrY	8426383	8431220
chrY	8431229	8431292
chrY	8431420	8435169
chrY	8435185	8437246
chrY	8437253	8437495
chrY	8437496	8437497
chrY	8437630	8439220
chrY	8439221	8441050
chrY	8441087	8441121
chrY	8441138	8442568
chrY	8442572	8452192
chrY	8452198	8456593
chrY	8456663	8462052
chrY	8462053	8462063
chrY	8462068	8462197
chrY	8462255	8465926
chrY	8465974	8466149
chrY	8466150	8475106
chrY	8475110	8479417
chrY	8479591	8479594
chrY	8479596	8479597
chrY	8479599	8481046
chrY	8481500	8481766
chrY	8482082	8494669
chrY	8494670	8494680
chrY	8494726	8494812
chrY	8494813	8498109
chrY	8498112	8501149
chrY	8501289	8501438
chrY	8501448	8501449
chrY	8501509	8501689
chrY	8501694	8513387
chrY	8513397	8513398
chrY	8513421	8514739
chrY	8514773	8525180
chrY	8525548	8533867
chrY	8533870	8535370
chrY	8535373	8540637
chrY	8540726	8553268
chrY	8553276	8556102
chrY	8556370	8561351
[truncated: 10,930 more rows]
