# Supplementary material for: Deep Phylogenetic Analysis of Haplogroup G1 Provides Estimates of SNP and STR Mutation Rates on the Human Y-Chromosome and Reveals Migrations of Iranic Speakers
Source: PLoS One. 2015 Apr 7;10(4):e0122968. doi: 10.1371/journal.pone.0122968 (PMC4388827; doi:10.1371/journal.pone.0122968)
Supplement: S1 Data — (ZIP) [file pone.0122968.s001.zip › Kazakh1_confidence_regions.bed]

chrY	2649862	2651063
chrY	2651312	2651319
chrY	2651320	2651813
chrY	2652072	2654963
chrY	2655000	2658789
chrY	2658792	2660546
chrY	2660549	2665267
chrY	2665270	2665358
chrY	2665879	2666513
chrY	2666514	2666516
chrY	2666641	2667304
chrY	2667340	2668914
chrY	2668939	2668940
chrY	2668952	2668953
chrY	2669074	2669075
chrY	2669108	2669753
chrY	2669754	2669820
chrY	2681271	2681272
chrY	2681273	2682711
chrY	2683461	2683947
chrY	2684790	2685588
chrY	2685787	2686435
chrY	2686438	2687908
chrY	2687919	2687931
chrY	2687950	2688549
chrY	2689390	2689498
chrY	2689650	2690721
chrY	2690752	2690760
chrY	2690764	2693249
chrY	2693250	2693255
chrY	2693256	2693260
chrY	2693261	2693264
chrY	2693265	2693277
chrY	2693283	2693297
chrY	2693393	2695478
chrY	2695594	2696375
chrY	2696619	2696629
chrY	2696630	2697281
chrY	2699762	2701149
chrY	2701334	2701335
chrY	2701428	2703525
chrY	2703527	2706675
chrY	2706676	2706677
chrY	2706678	2706684
chrY	2706754	2706841
chrY	2706844	2708046
chrY	2708713	2711866
chrY	2711882	2711883
chrY	2711927	2716988
chrY	2717112	2717155
chrY	2717156	2717182
chrY	2717187	2717309
chrY	2717321	2717348
chrY	2717349	2717386
chrY	2717404	2718880
chrY	2718881	2718901
chrY	2719019	2721897
chrY	2721898	2721901
chrY	2721902	2721905
chrY	2721906	2721909
chrY	2721910	2721911
chrY	2722061	2724327
chrY	2724373	2724692
chrY	2724693	2724700
chrY	2724741	2725598
chrY	2725599	2726116
chrY	2726119	2728131
chrY	2728204	2728254
chrY	2728268	2728610
chrY	2728617	2729602
chrY	2730133	2734065
chrY	2734071	2738707
chrY	2738882	2740281
chrY	2740283	2740308
chrY	2740309	2740347
chrY	2740348	2740448
chrY	2740499	2740500
chrY	2740501	2741184
chrY	2741300	2744762
chrY	2746115	2746673
chrY	2746862	2747780
chrY	2747789	2747803
chrY	2747844	2750740
chrY	2750884	2752544
chrY	2752659	2752725
chrY	2752728	2753026
chrY	2753135	2753753
chrY	2753918	2755372
chrY	2755500	2758173
chrY	2758846	2759456
chrY	2759980	2762055
chrY	2762076	2762077
chrY	2762086	2762089
chrY	2762136	2763579
chrY	2763737	2763773
chrY	2763774	2766753
chrY	2766813	2767674
chrY	2767982	2768038
chrY	2774113	2774707
chrY	2774708	2774709
chrY	2775488	2777828
chrY	2777831	2778413
chrY	2778449	2778507
chrY	2778534	2778569
chrY	2778579	2783507
chrY	2783588	2783657
chrY	2783658	2784192
chrY	2784636	2784660
chrY	2784661	2785051
chrY	2785428	2785959
chrY	2787398	2788150
chrY	2793085	2794919
chrY	2795063	2795548
chrY	2795591	2795612
chrY	2795640	2795649
chrY	2795650	2797230
chrY	2797238	2797242
chrY	2797245	2798710
chrY	2798712	2798945
chrY	2798956	2798974
chrY	2798989	2799428
chrY	2799429	2799436
chrY	2799441	2799445
chrY	2799454	2799455
chrY	2799588	2802805
chrY	2802809	2803317
chrY	2803400	2803592
chrY	2803716	2803717
chrY	2803729	2803903
chrY	2803914	2806030
chrY	2806034	2806077
chrY	2806078	2806089
chrY	2806256	2806716
chrY	2806813	2809608
chrY	2809748	2810432
chrY	2810433	2810434
chrY	2810435	2811389
chrY	2811397	2811401
chrY	2811462	2811480
chrY	2811481	2811486
chrY	2811496	2812806
chrY	2812971	2813630
chrY	2813739	2814826
chrY	2815002	2817011
chrY	2817296	2817833
chrY	2817848	2817914
chrY	2817915	2818244
chrY	2818272	2820016
chrY	2820098	2821377
chrY	2821380	2822740
chrY	2822741	2823324
chrY	2823326	2824404
chrY	2824529	2824725
chrY	2824726	2824736
chrY	2824737	2825241
chrY	2825399	2827909
chrY	2827912	2832873
chrY	2832935	2833239
chrY	2833433	2835607
chrY	2835611	2835678
chrY	2835761	2836435
chrY	2836545	2839872
chrY	2840054	2840058
chrY	2840059	2840065
chrY	2840066	2840067
chrY	2840068	2842279
chrY	2842314	2842315
chrY	2842324	2842325
chrY	2842346	2842965
chrY	2843155	2843802
chrY	2843915	2843920
chrY	2843921	2844279
chrY	2844336	2845150
chrY	2845221	2845688
chrY	2845821	2846627
chrY	2846630	2847198
chrY	2847347	2850962
chrY	2850992	2852389
chrY	2852794	2853353
chrY	2853662	2854773
chrY	2854939	2855384
chrY	2855590	2855605
chrY	2855606	2856368
chrY	2859137	2860021
chrY	2860022	2860036
chrY	2860040	2860043
chrY	2860275	2861320
chrY	2861495	2861525
chrY	2861526	2861559
chrY	2861562	2865635
chrY	2865759	2865760
chrY	2866818	2873824
chrY	2873836	2873840
chrY	2873863	2876777
chrY	2876778	2877891
chrY	2877894	2877899
chrY	2877926	2877930
chrY	2877931	2881232
chrY	2881366	2881367
chrY	2881376	2881377
chrY	2881432	2881442
chrY	2881494	2884082
chrY	2884093	2884094
chrY	2884105	2884106
chrY	2884190	2884191
chrY	2884195	2884196
chrY	2884228	2884814
chrY	2884937	2885071
chrY	2885072	2885394
chrY	2885711	2888795
chrY	2888796	2888854
chrY	2888855	2888856
chrY	2888857	2888868
chrY	2888869	2892607
chrY	2892749	2895031
chrY	2900904	2901384
chrY	2901542	2903230
chrY	2903231	2903232
chrY	2903305	2905842
chrY	2905918	2906598
chrY	2906615	2906646
chrY	2907175	2908046
chrY	2908102	2908965
chrY	2909168	2909254
chrY	2909255	2909259
chrY	2909261	2909262
chrY	2909265	2909266
chrY	2909268	2909269
chrY	2909270	2909584
chrY	2909759	2914850
chrY	2914899	2914900
chrY	2925929	2926230
chrY	2970909	2971110
chrY	2974489	2975390
chrY	2980428	2980656
chrY	2980775	2980783
chrY	2980788	2980791
chrY	2980800	2981056
chrY	3011755	3012006
chrY	3012255	3012356
chrY	3015959	3016210
chrY	3060399	3060950
chrY	3073889	3074590
chrY	3078579	3079280
chrY	3092109	3092410
chrY	3148169	3148370
chrY	3158999	3164400
chrY	3164764	3164850
chrY	3178359	3178660
chrY	3250816	3251250
chrY	3251349	3251700
chrY	3274947	3275198
chrY	3284306	3284505
chrY	3284654	3284658
chrY	3284676	3284677
chrY	3284703	3284905
chrY	3343379	3343630
chrY	3366719	3366920
chrY	3388709	3388960
chrY	3405569	3407670
chrY	3409199	3409450
chrY	3436559	3436860
chrY	3544937	3545438
chrY	3546087	3546328
chrY	3546329	3546388
chrY	3592799	3593050
chrY	3593299	3593950
chrY	3621455	3622056
chrY	3680463	3680764
chrY	3680813	3680814
chrY	3680863	3680864
chrY	3680913	3681214
chrY	3704709	3705010
chrY	3712339	3712372
chrY	3712374	3712460
chrY	3712461	3712545
chrY	3712546	3712569
chrY	3712570	3712787
chrY	3712788	3712814
chrY	3712815	3712824
chrY	3712825	3712827
chrY	3712828	3712874
chrY	3712875	3712886
chrY	3712887	3712906
chrY	3712907	3713005
chrY	3713006	3713094
chrY	3713095	3713190
chrY	3713191	3713203
chrY	3713204	3713291
chrY	3713292	3713314
chrY	3713315	3713347
chrY	3713348	3713459
chrY	3713460	3713562
chrY	3713563	3713629
chrY	3713630	3713799
chrY	3713800	3713936
chrY	3713937	3713953
chrY	3713954	3713984
chrY	3713985	3714027
chrY	3714028	3714031
chrY	3714032	3714069
chrY	3714070	3714111
chrY	3714112	3714169
chrY	3714170	3714245
chrY	3714246	3714352
chrY	3714353	3714362
chrY	3714363	3714434
chrY	3714435	3714500
chrY	3714501	3714713
chrY	3714714	3714775
chrY	3714776	3714802
chrY	3714803	3714820
chrY	3714821	3714890
chrY	3714939	3715021
chrY	3715022	3715129
chrY	3715130	3715247
chrY	3715249	3715285
chrY	3715286	3715337
chrY	3715338	3715497
chrY	3715498	3715592
chrY	3715593	3715641
chrY	3715642	3715663
chrY	3715664	3715697
chrY	3715698	3715805
chrY	3715806	3715865
chrY	3715866	3716029
chrY	3716030	3716033
chrY	3716034	3716078
chrY	3716079	3716090
chrY	3716189	3716203
chrY	3716204	3716286
chrY	3716287	3716310
chrY	3716311	3716314
chrY	3716315	3716331
chrY	3716332	3716384
chrY	3716385	3716588
chrY	3716589	3716590
chrY	3716591	3716677
chrY	3716678	3716686
chrY	3716687	3716910
chrY	3716911	3716999
chrY	3717000	3717056
chrY	3717058	3717069
chrY	3717070	3717094
chrY	3717095	3717185
chrY	3717186	3717335
chrY	3717336	3717471
chrY	3717472	3717544
chrY	3717549	3717567
chrY	3717568	3717722
chrY	3717723	3717753
chrY	3717754	3717867
chrY	3717869	3718065
chrY	3718066	3718094
chrY	3718095	3718266
chrY	3718267	3718282
chrY	3718283	3718468
chrY	3718469	3718511
chrY	3718512	3718513
chrY	3718514	3718537
chrY	3718538	3718591
chrY	3718592	3718594
chrY	3718595	3718600
chrY	3718601	3718670
chrY	3718671	3718714
chrY	3718715	3718724
chrY	3718725	3718808
chrY	3718809	3718824
chrY	3718825	3718861
chrY	3718862	3718924
chrY	3718925	3719000
chrY	3719001	3719029
chrY	3719030	3719065
chrY	3719066	3719070
chrY	3719071	3719077
chrY	3719078	3719093
chrY	3719094	3719114
chrY	3719115	3719193
chrY	3719194	3719227
chrY	3719228	3719252
chrY	3719253	3719264
chrY	3719265	3719303
chrY	3719304	3719365
chrY	3719366	3719372
chrY	3719373	3719388
chrY	3719389	3719412
chrY	3719413	3719472
chrY	3719473	3719484
chrY	3719485	3719490
chrY	3719491	3719526
chrY	3719527	3719533
chrY	3719534	3719625
chrY	3719626	3719650
chrY	3719651	3719664
chrY	3719666	3719800
chrY	3719801	3719823
chrY	3719824	3719855
chrY	3719856	3719918
chrY	3719919	3720006
chrY	3720007	3720057
chrY	3720058	3720140
chrY	3720189	3720216
chrY	3720217	3720250
chrY	3720251	3720276
chrY	3720277	3720301
chrY	3720302	3720318
chrY	3720319	3720320
chrY	3720321	3720335
chrY	3720336	3720337
chrY	3720338	3720387
chrY	3720388	3720390
chrY	3720392	3720462
chrY	3720464	3720501
chrY	3720502	3720505
chrY	3720506	3720516
chrY	3720517	3720580
chrY	3720581	3720600
chrY	3720601	3720616
chrY	3720617	3720886
chrY	3720887	3720892
chrY	3720893	3720899
chrY	3720900	3721153
chrY	3721154	3721190
chrY	3849586	3849592
chrY	3849593	3849810
chrY	3851869	3852120
chrY	3876119	3876470
chrY	3876519	3876870
chrY	3987239	3987540
chrY	4002552	4002800
chrY	4049229	4049380
chrY	4070300	4070490
chrY	4077820	4078371
chrY	4093569	4093820
chrY	4113129	4114580
chrY	4201179	4201480
chrY	4229569	4229870
chrY	4242999	4243550
chrY	4257049	4257300
chrY	4261929	4262230
chrY	4271969	4272220
chrY	4282159	4282410
chrY	4293089	4293390
chrY	4351629	4352630
chrY	4352829	4352830
chrY	4352879	4353630
chrY	4371202	4371730
chrY	4388772	4389373
chrY	4438059	4438360
chrY	4472560	4472761
chrY	4509579	4509830
chrY	4553979	4554380
chrY	4567219	4567312
chrY	4567313	4567670
chrY	4567892	4568120
chrY	4580709	4582160
chrY	4703169	4703420
chrY	4740482	4740683
chrY	4769622	4769634
chrY	4769635	4770384
chrY	4780084	4780927
chrY	4862044	4862270
chrY	4862919	4863070
chrY	4872045	4872296
chrY	4872764	4873546
chrY	4874344	4874677
chrY	4874976	4875127
chrY	4888724	4889200
chrY	4889449	4889750
chrY	4899271	4899498
chrY	4899747	4899998
chrY	4919634	4919920
chrY	4925428	4925879
chrY	4928934	4929170
chrY	4929469	4929720
chrY	4929869	4930170
chrY	4931545	4931846
chrY	4957178	4957479
chrY	4969339	4969840
chrY	5059713	5059950
chrY	5060249	5060850
chrY	5185629	5185778
chrY	5185877	5185878
chrY	5185927	5186178
chrY	5204699	5205000
chrY	5246825	5247126
chrY	5263701	5264052
chrY	5275008	5275259
chrY	5317111	5317362
chrY	5317411	5317412
chrY	5317561	5318112
chrY	5446559	5446810
chrY	5459359	5459610
chrY	5494759	5495060
chrY	5601179	5601430
chrY	5612809	5613260
chrY	5674783	5675234
chrY	5690259	5690460
chrY	5690559	5690810
chrY	5708589	5708840
chrY	5727529	5727830
chrY	5816989	5817290
chrY	5851469	5851770
chrY	5852669	5853370
chrY	5858616	5858890
chrY	5864089	5864590
chrY	5873819	5874020
chrY	5910482	5910645
chrY	5910744	5911045
chrY	5999638	5999939
chrY	6000088	6000589
chrY	6000792	6001239
chrY	6063559	6063960
chrY	6092459	6092690
chrY	6102469	6105699
chrY	6105700	6105820
chrY	6106119	6106133
chrY	6106134	6106345
chrY	6106347	6106628
chrY	6106629	6106895
chrY	6106896	6107137
chrY	6107138	6107470
chrY	6107869	6107870
chrY	6108001	6113970
chrY	6114219	6114270
chrY	6115292	6115520
chrY	6116969	6117006
chrY	6117282	6117420
chrY	6118921	6118950
chrY	6119345	6119670
chrY	6119719	6119820
chrY	6120185	6120620
chrY	6120979	6121345
chrY	6121352	6121353
chrY	6121459	6121460
chrY	6121461	6121470
chrY	6123419	6123435
chrY	6124069	6124570
chrY	6124965	6125020
chrY	6125069	6125114
chrY	6125543	6125568
chrY	6125569	6125742
chrY	6125919	6126092
chrY	6126093	6126203
chrY	6126204	6126320
chrY	6126369	6126520
chrY	6126569	6126570
chrY	6127718	6127770
chrY	6128387	6128429
chrY	6128671	6128672
chrY	6128673	6128882
chrY	6129020	6129467
chrY	6129686	6129869
chrY	6129870	6130170
chrY	6130319	6130425
chrY	6130428	6130429
chrY	6130446	6130470
chrY	6131383	6131470
chrY	6134839	6138990
chrY	6139039	6141501
chrY	6141639	6144440
chrY	6144889	6147440
chrY	6147677	6148540
chrY	6148739	6149321
chrY	6149323	6149590
chrY	6150066	6154835
chrY	6154836	6155140
chrY	6155389	6156740
chrY	6162945	6163570
chrY	6165509	6168310
chrY	6168549	6173700
chrY	6176757	6177460
chrY	6177659	6179348
chrY	6179359	6179362
chrY	6179414	6179416
chrY	6179424	6179560
chrY	6179932	6182926
chrY	6182927	6183210
chrY	6183259	6185360
chrY	6185549	6192200
chrY	6193663	6193900
chrY	6194799	6195000
chrY	6195099	6195125
chrY	6195153	6196500
chrY	6201089	6202040
chrY	6205744	6213410
chrY	6213459	6213460
chrY	6213832	6215060
chrY	6216408	6217140
chrY	6217251	6217440
chrY	6220138	6220420
chrY	6221082	6223020
chrY	6223183	6224420
chrY	6224549	6224729
chrY	6224730	6224734
chrY	6224735	6224746
chrY	6224748	6224765
chrY	6224767	6224772
chrY	6224779	6225426
chrY	6225427	6226000
chrY	6226049	6226200
chrY	6226299	6231250
chrY	6231299	6231900
chrY	6233090	6234920
chrY	6235549	6237000
chrY	6238074	6239360
chrY	6240091	6242794
chrY	6242834	6244234
chrY	6244237	6245674
chrY	6245676	6245681
chrY	6245685	6246714
chrY	6246717	6246750
chrY	6247579	6249030
chrY	6249279	6249380
chrY	6249619	6250553
chrY	6250566	6250571
chrY	6250620	6250622
chrY	6250628	6250707
chrY	6250708	6251370
chrY	6252218	6252503
chrY	6252520	6253390
chrY	6253949	6255350
chrY	6255649	6255900
chrY	6259000	6259006
chrY	6259007	6259769
chrY	6259781	6260400
chrY	6260549	6260950
chrY	6261959	6264460
chrY	6264509	6266060
chrY	6266549	6266650
chrY	6266699	6266771
chrY	6266772	6266773
chrY	6266796	6266799
chrY	6266800	6267700
chrY	6267749	6268750
chrY	6268799	6270400
chrY	6270619	6272822
chrY	6272867	6274420
chrY	6274969	6275420
chrY	6275569	6277720
chrY	6277769	6279323
chrY	6279326	6282795
chrY	6282836	6285420
chrY	6285829	6287030
chrY	6287111	6287380
chrY	6288569	6288720
chrY	6288869	6290420
chrY	6290579	6291684
chrY	6291715	6292030
chrY	6292609	6293310
chrY	6293359	6295514
chrY	6295516	6295771
chrY	6295937	6296960
chrY	6297849	6298650
chrY	6301868	6304230
chrY	6304699	6304714
chrY	6304715	6304850
chrY	6304899	6304948
chrY	6304949	6305311
chrY	6305312	6306400
chrY	6307699	6310788
chrY	6310791	6310850
chrY	6310899	6311250
chrY	6311899	6319750
chrY	6319849	6319857
chrY	6319898	6319908
chrY	6319915	6322375
chrY	6322388	6322400
chrY	6323869	6323889
chrY	6323933	6323947
chrY	6323948	6327020
chrY	6327219	6327220
chrY	6327269	6327370
chrY	6327549	6328500
chrY	6329344	6330100
chrY	6330149	6332239
chrY	6332270	6334050
chrY	6334589	6336640
chrY	6336689	6336690
chrY	6336739	6336776
chrY	6336820	6338090
chrY	6338239	6338440
chrY	6338559	6338821
chrY	6338822	6339883
chrY	6339884	6340060
chrY	6340381	6340410
chrY	6340549	6340727
chrY	6340808	6342250
chrY	6342299	6342300
chrY	6342935	6344170
chrY	6344267	6346020
chrY	6346219	6347420
chrY	6347519	6347720
chrY	6347769	6347770
chrY	6347819	6349176
chrY	6349179	6350620
chrY	6350769	6351870
chrY	6352069	6352070
chrY	6352119	6352420
chrY	6359186	6359570
chrY	6359682	6363520
chrY	6363719	6364970
chrY	6366639	6367340
chrY	6370269	6373970
chrY	6375791	6375799
chrY	6375800	6381760
chrY	6381809	6381810
chrY	6381904	6384160
chrY	6384809	6388342
chrY	6388343	6388513
chrY	6388514	6392560
chrY	6395139	6398590
chrY	6398689	6400840
chrY	6401789	6401990
chrY	6425062	6426840
chrY	6426989	6428540
chrY	6428589	6429440
chrY	6435289	6435590
chrY	6461069	6461370
chrY	6464979	6465230
chrY	6478699	6479000
chrY	6512359	6513310
chrY	6513359	6513360
chrY	6513409	6513410
chrY	6513459	6514010
chrY	6548803	6549127
chrY	6549138	6549430
chrY	6592539	6592615
chrY	6592616	6593140
chrY	6593689	6595240
chrY	6595289	6595890
chrY	6619708	6619729
chrY	6619730	6620676
chrY	6620678	6621318
chrY	6626949	6630512
chrY	6630514	6630517
chrY	6630720	6633079
chrY	6633138	6633152
chrY	6633153	6634082
chrY	6634372	6637099
chrY	6643026	6644738
chrY	6644887	6645400
chrY	6645593	6645610
chrY	6645618	6645650
chrY	6646978	6647918
chrY	6648666	6651331
chrY	6651658	6652530
chrY	6652531	6652539
chrY	6652563	6652582
chrY	6652603	6654119
chrY	6655079	6663124
chrY	6663168	6663307
chrY	6666354	6667323
chrY	6667527	6667605
chrY	6667608	6671059
chrY	6671076	6671088
chrY	6671833	6672405
chrY	6672434	6674548
chrY	6674681	6675843
chrY	6675846	6682038
chrY	6688827	6689706
chrY	6689710	6690090
chrY	6694864	6694877
chrY	6694904	6697165
chrY	6697166	6698800
chrY	6698820	6698825
chrY	6699073	6709120
chrY	6714900	6715116
chrY	6715174	6720344
chrY	6731360	6732064
chrY	6732065	6732076
chrY	6732084	6732090
chrY	6732091	6732096
chrY	6732097	6732424
chrY	6732687	6734701
chrY	6734703	6734706
chrY	6734707	6734708
chrY	6734711	6734713
chrY	6734715	6734716
chrY	6734816	6734839
chrY	6734840	6734867
chrY	6734869	6736240
chrY	6736414	6744515
chrY	6744516	6744538
chrY	6744539	6744608
chrY	6744610	6744642
chrY	6744655	6744664
chrY	6744684	6747022
chrY	6748026	6748073
chrY	6748127	6748663
chrY	6752599	6753356
chrY	6753360	6753361
chrY	6753371	6753372
chrY	6753375	6753377
chrY	6753383	6755780
chrY	6756940	6757132
chrY	6757134	6757633
chrY	6757909	6759173
chrY	6759175	6759183
chrY	6759231	6759247
chrY	6759248	6759483
chrY	6759533	6762778
chrY	6762925	6763347
chrY	6763388	6763727
chrY	6763738	6763739
chrY	6763750	6763762
chrY	6763980	6764042
chrY	6764043	6764052
chrY	6764054	6764055
chrY	6764063	6765594
chrY	6766033	6766034
chrY	6766066	6767584
chrY	6767607	6767656
chrY	6767995	6768879
chrY	6768923	6768937
chrY	6769019	6769037
chrY	6769038	6769725
chrY	6774355	6774815
chrY	6774816	6774818
chrY	6774822	6774829
chrY	6774852	6775309
chrY	6775450	6775867
chrY	6776430	6778578
chrY	6778579	6778594
chrY	6778639	6778640
chrY	6778642	6778643
chrY	6778644	6778652
chrY	6778665	6778855
chrY	6779100	6779101
chrY	6779102	6779103
chrY	6779105	6779106
chrY	6779107	6779108
chrY	6779109	6779110
chrY	6779112	6779460
chrY	6779525	6780602
chrY	6780828	6782569
chrY	6782570	6782598
chrY	6782669	6782674
chrY	6782675	6784327
chrY	6784707	6784970
chrY	6784994	6785020
chrY	6785024	6786519
chrY	6787155	6787348
chrY	6787522	6789229
chrY	6789323	6790002
chrY	6791590	6791614
chrY	6791849	6791850
chrY	6791870	6792440
chrY	6792531	6792547
chrY	6792581	6793440
chrY	6793668	6794742
chrY	6794767	6795124
chrY	6795385	6796943
chrY	6796985	6797259
chrY	6797289	6798689
chrY	6799373	6800587
chrY	6800601	6800626
chrY	6800632	6800633
chrY	6800642	6801015
chrY	6801150	6801198
chrY	6801199	6803074
chrY	6803077	6803914
chrY	6803915	6803975
chrY	6803977	6806686
chrY	6807388	6807398
chrY	6807399	6807702
chrY	6807703	6807786
chrY	6808177	6808553
chrY	6808741	6809302
chrY	6809329	6809330
chrY	6809431	6810019
chrY	6810069	6810075
chrY	6810104	6814493
chrY	6814746	6816520
chrY	6816783	6818849
chrY	6818900	6819057
chrY	6822696	6825265
chrY	6825277	6825306
chrY	6825328	6825345
chrY	6825940	6826644
chrY	6830843	6831207
chrY	6831383	6831869
chrY	6833407	6834115
chrY	6834118	6835426
chrY	6835452	6835453
chrY	6835559	6835569
chrY	6835621	6835622
chrY	6835625	6838461
chrY	6838518	6839609
chrY	6839761	6840799
chrY	6840811	6840849
chrY	6840852	6847059
chrY	6847060	6847086
chrY	6847093	6847096
chrY	6847098	6847792
chrY	6847841	6847842
chrY	6847909	6847910
chrY	6847923	6847924
chrY	6847929	6847930
chrY	6847966	6847967
chrY	6848061	6852384
chrY	6852412	6852938
chrY	6852949	6854336
chrY	6854442	6855315
chrY	6855591	6856583
chrY	6856856	6857106
chrY	6857124	6858618
chrY	6858619	6858620
chrY	6858621	6858624
chrY	6858625	6858629
chrY	6858787	6858788
chrY	6858799	6861230
chrY	6861231	6861562
chrY	6861582	6861900
chrY	6861901	6861968
chrY	6862199	6862209
chrY	6862210	6865245
chrY	6865262	6865270
chrY	6865325	6867680
chrY	6867683	6868800
chrY	6869028	6870653
chrY	6870672	6870693
chrY	6870741	6873224
chrY	6873336	6873337
chrY	6873347	6874489
chrY	6874577	6875595
chrY	6875687	6877956
chrY	6877989	6877990
chrY	6877991	6878002
chrY	6878004	6878008
chrY	6878009	6878011
chrY	6878013	6878014
chrY	6878015	6878073
chrY	6878076	6878793
chrY	6878937	6878938
chrY	6878946	6878971
chrY	6878973	6880964
chrY	6882433	6882477
chrY	6882479	6884228
chrY	6884233	6884247
chrY	6884351	6886683
chrY	6886841	6886842
chrY	6886847	6886848
chrY	6886850	6886851
chrY	6886871	6888425
chrY	6888552	6891733
chrY	6892668	6898678
chrY	6898827	6900919
chrY	6900963	6900964
chrY	6900975	6901200
chrY	6903867	6910389
chrY	6910436	6910472
chrY	6910473	6910476
chrY	6910624	6910625
chrY	6910656	6911078
chrY	6911621	6912784
chrY	6912890	6913302
chrY	6913380	6913684
chrY	6913708	6915860
chrY	6917839	6918251
chrY	6918535	6920587
chrY	6920588	6920626
chrY	6920815	6922374
chrY	6923250	6925015
chrY	6925017	6925138
chrY	6925149	6925175
chrY	6925176	6925180
chrY	6925191	6925583
chrY	6925623	6925624
chrY	6925833	6925890
chrY	6930941	6931553
chrY	6931561	6931562
chrY	6931565	6931566
chrY	6931589	6931590
chrY	6931593	6931595
chrY	6931600	6931605
chrY	6931619	6934492
chrY	6934911	6935269
chrY	6935438	6940012
chrY	6940018	6940023
chrY	6940027	6940028
chrY	6940038	6942603
chrY	6942840	6943972
chrY	6943977	6944027
chrY	6944058	6944117
chrY	6944119	6944840
chrY	6944943	6945904
chrY	6946017	6948123
chrY	6948124	6948126
chrY	6948127	6948134
chrY	6948571	6948583
chrY	6948584	6949344
chrY	6949360	6949361
chrY	6949454	6952423
chrY	6952525	6953234
chrY	6953412	6953768
chrY	6953769	6954849
chrY	6955292	6955714
chrY	6955817	6955822
chrY	6955823	6956301
chrY	6956579	6957539
chrY	6957750	6957758
chrY	6957759	6957767
chrY	6957796	6959780
chrY	6959910	6965716
chrY	6965741	6967843
chrY	6967905	6971580
chrY	6971581	6971614
chrY	6971747	6971762
chrY	6971763	6971795
chrY	6971796	6971799
chrY	6971800	6971804
chrY	6971807	6971808
chrY	6971810	6971811
chrY	6971812	6971814
chrY	6971815	6971817
chrY	6971818	6972591
chrY	6972641	6975260
chrY	6975294	6975295
chrY	6975327	6975915
chrY	6977665	6978016
chrY	6978521	6979639
chrY	6979654	6981043
chrY	6981387	6983623
chrY	6984744	6992368
chrY	6992627	6995140
chrY	6995141	6995143
chrY	6995144	6995145
chrY	6995146	6996441
chrY	6996967	6997854
chrY	7008550	7008644
chrY	7008849	7009184
chrY	7009223	7009228
chrY	7009229	7009242
chrY	7009300	7011400
chrY	7011739	7012231
chrY	7012700	7013321
chrY	7013698	7014258
chrY	7014259	7014662
chrY	7014663	7014694
chrY	7014695	7015157
chrY	7015158	7015163
chrY	7017296	7017830
chrY	7017879	7017880
chrY	7018079	7018880
chrY	7019379	7020130
chrY	7020350	7020430
chrY	7030049	7030050
chrY	7030099	7030300
chrY	7031199	7032300
chrY	7032399	7033150
chrY	7033689	7034474
chrY	7034475	7035237
chrY	7035241	7035251
chrY	7035265	7035650
chrY	7035772	7035783
chrY	7035816	7038290
chrY	7038694	7039092
chrY	7045843	7048014
chrY	7048675	7048682
chrY	7048736	7050110
chrY	7050295	7050296
chrY	7050309	7052374
chrY	7052460	7052926
chrY	7053009	7053358
chrY	7053359	7053686
chrY	7054300	7056201
chrY	7056209	7058201
chrY	7064000	7074505
chrY	7074506	7074921
chrY	7075034	7075900
chrY	7076676	7078255
chrY	7078268	7078301
chrY	7078439	7080137
chrY	7080138	7080156
chrY	7080161	7080690
chrY	7080691	7080702
chrY	7080703	7080707
chrY	7081908	7082698
chrY	7083119	7083753
chrY	7083892	7084338
chrY	7084339	7084409
chrY	7084410	7085140
chrY	7085144	7085209
chrY	7086977	7087828
chrY	7088055	7088090
chrY	7088605	7089843
chrY	7089846	7090586
chrY	7091310	7091311
chrY	7091319	7092282
chrY	7092283	7092305
chrY	7092583	7093061
chrY	7093709	7093724
chrY	7093725	7094265
chrY	7095310	7096669
chrY	7096671	7096672
chrY	7096710	7096711
chrY	7096716	7097267
chrY	7097299	7097309
chrY	7099402	7099740
chrY	7102619	7103305
chrY	7103583	7104936
chrY	7105146	7106182
chrY	7106511	7106653
chrY	7106656	7107012
chrY	7107013	7107017
chrY	7107679	7108145
chrY	7108146	7108191
chrY	7109593	7109892
chrY	7109895	7110360
chrY	7111918	7112459
chrY	7112577	7113244
chrY	7113245	7113693
chrY	7115599	7115900
chrY	7116159	7116167
chrY	7116169	7116250
chrY	7123809	7124360
chrY	7124409	7124560
chrY	7124609	7124664
chrY	7124670	7124674
chrY	7124684	7124910
chrY	7125114	7125160
chrY	7125209	7125210
chrY	7125259	7125860
chrY	7126034	7126110
chrY	7126111	7126510
chrY	7126659	7126960
chrY	7127000	7127188
chrY	7128354	7131125
chrY	7131313	7131396
chrY	7131397	7131755
chrY	7132914	7132945
chrY	7132951	7133950
chrY	7133951	7133978
chrY	7133985	7133986
chrY	7135560	7136904
chrY	7137165	7137166
chrY	7137184	7137230
chrY	7137231	7137281
chrY	7137282	7137290
chrY	7137303	7137304
chrY	7137308	7137309
chrY	7137341	7137348
chrY	7137381	7138091
chrY	7139426	7139710
chrY	7139821	7140200
chrY	7141119	7141720
chrY	7143599	7143850
chrY	7144030	7145589
chrY	7145668	7145700
chrY	7145702	7146078
chrY	7146079	7146088
chrY	7146105	7146301
chrY	7146303	7146761
chrY	7146859	7148120
chrY	7150872	7152370
chrY	7152373	7152506
chrY	7153026	7153833
chrY	7153908	7154489
chrY	7157216	7158089
chrY	7158107	7158982
chrY	7159326	7159477
chrY	7159478	7160325
chrY	7160968	7162109
chrY	7162860	7162960
chrY	7163133	7163407
chrY	7163449	7164066
chrY	7164571	7164577
chrY	7164583	7165272
chrY	7167490	7167673
chrY	7167754	7167762
chrY	7167784	7169813
chrY	7170870	7171926
chrY	7171948	7171949
chrY	7171956	7171957
chrY	7172011	7172013
chrY	7172073	7172074
chrY	7172080	7172260
chrY	7172261	7172299
chrY	7172716	7172717
chrY	7172733	7174392
chrY	7176047	7176869
chrY	7176888	7176889
chrY	7176921	7176937
chrY	7176968	7177111
chrY	7177114	7179836
chrY	7180220	7181743
chrY	7182285	7182913
chrY	7183211	7183535
chrY	7185604	7185671
chrY	7185675	7186114
chrY	7186134	7186135
chrY	7186755	7186816
chrY	7186817	7186820
chrY	7186821	7187658
chrY	7187717	7187726
chrY	7187767	7187780
chrY	7187781	7188196
chrY	7188618	7188619
chrY	7188621	7188697
chrY	7188701	7189963
chrY	7190055	7190545
chrY	7190657	7190662
chrY	7190677	7195244
chrY	7195261	7195307
chrY	7195310	7196046
chrY	7196052	7196082
chrY	7196083	7196085
chrY	7196558	7197150
chrY	7197582	7197591
chrY	7197592	7197598
chrY	7197600	7197612
chrY	7197613	7199325
chrY	7199512	7199580
chrY	7202040	7202052
chrY	7202098	7202118
chrY	7202253	7202263
chrY	7202265	7203414
chrY	7203415	7203590
chrY	7203861	7204246
chrY	7204256	7204260
chrY	7204273	7204762
chrY	7204763	7204776
chrY	7205053	7205455
chrY	7205665	7206699
chrY	7206963	7208083
chrY	7208586	7209145
chrY	7209453	7209807
chrY	7211431	7211432
chrY	7211448	7212590
chrY	7212598	7214182
chrY	7214544	7215142
chrY	7215239	7216551
chrY	7216618	7217191
chrY	7218399	7219046
chrY	7219222	7220834
chrY	7220889	7220890
chrY	7220893	7220894
chrY	7220944	7221241
chrY	7223529	7223997
chrY	7224348	7224800
chrY	7224834	7224843
chrY	7224879	7225428
chrY	7225781	7227001
chrY	7227002	7228085
chrY	7229220	7230352
chrY	7230380	7230641
chrY	7230645	7231098
chrY	7231684	7232969
chrY	7233138	7234249
chrY	7234252	7234287
chrY	7234337	7234354
chrY	7234396	7234416
chrY	7234420	7234864
chrY	7235412	7235413
chrY	7235414	7235419
chrY	7235428	7235811
chrY	7235961	7236343
chrY	7236344	7236397
chrY	7238329	7238909
chrY	7243861	7244126
chrY	7244173	7246010
chrY	7246161	7246168
chrY	7246170	7246172
chrY	7246177	7247502
chrY	7247559	7247563
chrY	7247566	7248035
chrY	7248669	7250435
chrY	7250543	7252165
chrY	7252414	7253643
chrY	7259223	7263619
chrY	7264864	7269255
chrY	7269273	7269320
chrY	7269366	7269646
chrY	7269647	7269674
chrY	7270014	7270301
chrY	7270303	7270305
chrY	7270306	7270308
chrY	7270309	7270312
chrY	7270313	7270314
chrY	7270318	7270319
chrY	7270320	7270321
chrY	7270323	7270326
chrY	7270327	7270329
chrY	7270519	7272875
chrY	7272922	7272937
chrY	7272985	7274967
chrY	7277638	7277639
chrY	7277648	7277748
chrY	7277749	7279513
chrY	7279524	7279557
chrY	7279593	7280948
chrY	7281022	7281782
chrY	7282432	7282818
chrY	7282865	7284255
chrY	7284256	7284263
chrY	7284356	7285038
chrY	7285612	7286349
chrY	7286350	7286668
chrY	7287026	7287792
chrY	7288243	7289334
chrY	7289495	7290457
chrY	7290510	7291578
chrY	7291595	7291597
chrY	7291602	7292142
chrY	7292218	7294067
chrY	7294083	7294417
chrY	7294486	7294520
chrY	7294829	7295834
chrY	7301690	7301691
chrY	7301693	7302430
chrY	7302461	7303179
chrY	7304736	7304750
chrY	7304760	7305571
chrY	7305572	7305599
chrY	7305782	7306320
chrY	7306807	7307584
chrY	7308387	7308411
chrY	7308428	7309153
chrY	7309996	7310410
chrY	7310800	7311025
chrY	7311195	7311461
chrY	7311467	7311716
chrY	7312056	7312539
chrY	7312681	7313083
chrY	7313777	7314309
chrY	7314751	7315245
chrY	7315339	7315744
chrY	7315770	7315789
chrY	7315806	7316552
chrY	7316699	7317023
chrY	7317258	7318483
chrY	7318647	7318820
chrY	7320585	7320602
chrY	7320603	7321465
chrY	7321469	7321844
chrY	7321978	7321979
chrY	7322001	7322539
chrY	7323098	7324766
chrY	7324799	7325634
chrY	7325806	7328036
chrY	7328039	7328048
chrY	7328049	7329236
chrY	7329436	7330146
chrY	7330178	7331156
chrY	7331414	7332691
chrY	7333228	7333836
chrY	7334240	7335506
chrY	7335783	7336151
chrY	7336254	7336683
chrY	7336688	7336845
chrY	7339048	7339712
chrY	7339726	7339727
chrY	7339729	7339739
chrY	7339938	7339970
chrY	7340175	7340181
chrY	7340423	7340424
chrY	7340430	7340431
chrY	7340445	7340446
chrY	7340449	7340450
chrY	7340469	7340942
chrY	7340943	7340957
chrY	7347793	7348428
chrY	7349190	7350731
chrY	7350741	7350753
chrY	7350757	7352980
chrY	7353004	7353005
chrY	7353203	7353236
chrY	7353400	7353562
chrY	7353580	7353611
chrY	7353637	7354605
chrY	7354606	7354613
chrY	7354772	7355977
chrY	7355978	7358079
chrY	7358080	7358094
chrY	7358362	7359261
chrY	7359268	7359269
chrY	7359292	7359700
chrY	7359774	7359920
chrY	7360177	7360417
chrY	7360876	7361368
chrY	7361374	7362099
chrY	7364062	7364394
chrY	7364395	7366441
chrY	7366497	7367933
chrY	7367934	7368809
chrY	7374758	7374809
chrY	7374984	7375428
chrY	7375429	7377389
chrY	7377639	7378351
chrY	7381897	7382450
chrY	7382588	7383592
chrY	7383656	7383785
chrY	7386022	7386069
chrY	7386070	7386380
chrY	7386415	7386695
chrY	7386811	7386849
chrY	7386850	7387374
chrY	7387396	7387418
chrY	7387421	7388349
chrY	7388350	7388773
chrY	7389078	7389079
chrY	7389154	7389223
chrY	7389353	7389919
chrY	7389942	7389943
chrY	7390782	7391864
chrY	7395220	7396288
chrY	7396291	7396336
chrY	7396337	7396344
chrY	7396370	7397656
chrY	7397711	7399480
chrY	7399525	7399553
chrY	7399601	7400163
chrY	7400277	7400278
chrY	7400317	7401033
chrY	7401034	7401079
chrY	7401080	7401085
chrY	7401087	7401175
chrY	7401176	7401178
chrY	7401182	7401947
chrY	7402104	7402106
chrY	7402173	7404657
chrY	7404677	7405011
chrY	7405016	7407097
chrY	7407393	7409408
chrY	7409417	7409452
chrY	7409795	7411472
chrY	7411575	7413021
chrY	7413023	7413451
chrY	7413510	7413867
chrY	7413868	7413937
chrY	7414267	7414268
chrY	7414270	7414271
chrY	7414272	7414273
chrY	7414277	7415072
chrY	7415109	7415442
chrY	7415585	7415624
chrY	7415625	7416443
chrY	7416444	7416447
chrY	7416767	7416776
chrY	7416863	7417205
chrY	7417206	7417234
chrY	7417237	7417560
chrY	7417566	7418274
chrY	7418721	7420400
chrY	7420416	7420433
chrY	7420888	7422100
chrY	7425303	7427867
chrY	7428407	7430389
chrY	7430730	7431550
chrY	7431749	7432150
chrY	7432549	7433300
chrY	7434169	7434770
chrY	7434969	7435470
chrY	7435519	7435920
chrY	7437599	7438100
chrY	7444219	7445070
chrY	7445286	7446270
chrY	7446369	7446384
chrY	7446431	7446445
chrY	7446447	7449801
chrY	7449971	7450670
chrY	7451539	7451718
chrY	7451803	7453540
chrY	7453589	7456640
chrY	7456801	7460190
chrY	7461389	7461740
chrY	7461789	7462540
chrY	7462733	7463790
chrY	7464089	7467940
chrY	7468119	7469290
chrY	7469445	7469463
chrY	7469465	7469690
chrY	7470039	7470640
chrY	7470739	7471240
chrY	7471489	7474090
chrY	7474139	7474293
chrY	7474294	7474340
chrY	7474439	7474990
chrY	7475313	7479297
chrY	7479454	7479455
chrY	7479460	7479586
chrY	7479688	7480540
chrY	7483239	7483540
chrY	7483689	7484467
chrY	7484468	7484474
chrY	7484475	7485190
chrY	7485289	7485877
chrY	7485878	7485880
chrY	7485942	7486440
chrY	7486549	7487976
chrY	7488050	7488065
chrY	7488070	7489300
chrY	7490829	7492730
chrY	7494549	7496150
chrY	7505289	7508340
chrY	7508389	7518490
chrY	7518539	7518890
chrY	7519000	7519006
chrY	7519207	7524602
chrY	7524816	7529552
chrY	7529595	7529659
chrY	7529660	7534405
chrY	7534406	7534425
chrY	7534428	7534429
chrY	7534430	7534431
chrY	7534432	7534435
chrY	7534436	7534439
chrY	7534440	7534441
chrY	7534684	7535874
chrY	7536587	7538676
chrY	7538759	7538895
chrY	7538897	7541026
chrY	7541027	7541033
chrY	7541582	7542432
chrY	7542506	7545011
chrY	7545012	7557677
chrY	7557721	7557999
chrY	7558022	7558036
chrY	7558050	7562193
chrY	7562206	7562207
chrY	7562253	7564083
chrY	7564415	7567955
chrY	7567956	7567968
chrY	7567974	7568003
chrY	7568004	7568007
chrY	7568008	7568010
chrY	7568011	7568013
chrY	7568015	7568803
chrY	7568918	7572689
chrY	7572690	7572711
chrY	7579111	7579533
chrY	7580198	7581867
chrY	7582031	7582923
chrY	7582926	7588540
chrY	7588541	7588773
chrY	7588828	7590449
chrY	7590954	7594978
chrY	7594987	7603244
chrY	7603283	7608350
chrY	7608351	7608383
chrY	7608483	7608540
chrY	7608543	7608557
chrY	7608558	7613814
chrY	7613816	7613817
chrY	7613833	7613930
chrY	7613939	7615163
chrY	7615454	7617627
chrY	7617780	7618065
chrY	7618068	7618090
chrY	7618093	7621115
chrY	7622036	7623439
chrY	7623442	7623526
chrY	7623672	7626169
chrY	7626170	7626177
chrY	7626238	7629689
chrY	7633218	7633752
chrY	7633828	7635832
chrY	7635906	7636440
chrY	7636445	7636450
chrY	7636541	7640699
chrY	7641097	7641659
chrY	7641660	7641665
chrY	7641715	7641915
chrY	7641993	7642889
chrY	7643209	7645061
chrY	7645447	7646522
chrY	7646767	7646928
chrY	7646932	7647094
chrY	7647096	7647372
chrY	7647375	7648994
chrY	7648995	7649002
chrY	7649193	7650071
chrY	7650637	7651414
chrY	7651440	7652183
chrY	7652344	7656649
chrY	7657000	7659726
chrY	7659755	7662668
chrY	7662784	7662799
chrY	7662822	7664253
chrY	7664797	7670682
chrY	7670948	7681804
chrY	7681876	7681883
chrY	7681884	7681899
chrY	7681900	7683318
chrY	7683382	7689921
chrY	7690095	7695629
chrY	7695771	7695774
chrY	7695805	7695806
chrY	7695830	7695831
chrY	7695853	7699172
chrY	7699459	7699479
chrY	7699490	7699766
chrY	7699918	7700632
chrY	7700691	7701792
chrY	7702024	7702292
chrY	7702345	7702347
chrY	7702383	7702397
chrY	7702398	7702406
chrY	7702433	7703933
chrY	7703934	7703943
chrY	7703948	7703949
chrY	7703950	7704491
chrY	7705405	7705581
chrY	7705721	7706293
chrY	7706484	7707218
chrY	7707257	7707606
chrY	7707714	7708741
chrY	7708926	7709085
chrY	7713381	7714038
chrY	7714092	7717312
chrY	7717415	7717631
chrY	7717632	7717634
chrY	7717635	7717732
chrY	7717733	7717736
chrY	7717737	7717941
chrY	7717942	7719493
chrY	7719579	7719597
chrY	7719598	7719615
chrY	7719616	7721167
chrY	7721341	7721355
chrY	7721368	7723510
chrY	7723512	7723513
chrY	7723718	7723805
chrY	7724380	7724418
chrY	7724431	7725781
chrY	7725860	7730474
chrY	7730475	7733374
chrY	7733577	7733807
chrY	7733819	7750651
chrY	7750656	7750657
chrY	7750699	7752956
chrY	7752961	7752972
chrY	7752989	7752990
chrY	7753229	7753230
chrY	7755425	7756281
chrY	7757377	7758071
chrY	7759367	7759952
chrY	7760078	7760306
chrY	7760320	7761216
chrY	7761255	7762187
chrY	7762188	7764416
chrY	7764435	7764445
chrY	7764517	7766678
chrY	7766680	7772755
chrY	7772772	7774090
chrY	7775110	7775111
chrY	7775134	7782832
chrY	7782833	7782853
chrY	7782854	7782891
chrY	7782917	7782939
chrY	7783136	7783780
chrY	7783782	7784579
chrY	7784620	7791721
chrY	7791840	7816298
chrY	7816312	7820908
chrY	7821336	7824600
chrY	7824614	7824646
chrY	7824662	7824663
chrY	7824924	7824943
chrY	7824951	7825363
chrY	7825364	7825611
chrY	7825711	7828888
chrY	7829783	7829797
chrY	7829798	7832071
chrY	7832072	7837300
chrY	7837494	7838314
chrY	7838315	7850290
chrY	7850291	7853102
chrY	7853178	7860028
chrY	7862177	7864125
chrY	7864486	7864538
chrY	7864539	7865987
chrY	7866390	7866471
chrY	7866835	7867879
chrY	7867884	7868132
chrY	7868146	7869666
chrY	7869669	7871348
chrY	7871414	7871435
chrY	7871507	7873836
chrY	7874126	7874772
chrY	7874959	7880566
chrY	7880568	7885414
chrY	7886599	7894680
chrY	7898670	7899317
chrY	7899331	7899345
chrY	7899364	7904841
chrY	7904857	7904858
chrY	7904894	7916919
chrY	7916920	7916950
chrY	7916951	7916975
chrY	7918391	7918392
chrY	7918574	7919170
chrY	7919251	7919252
chrY	7919266	7922344
chrY	7922349	7922366
chrY	7922408	7923630
chrY	7925170	7925861
chrY	7925946	7925947
chrY	7926046	7927918
chrY	7928219	7933703
chrY	7933823	7935573
chrY	7935883	7938036
chrY	7938039	7939228
chrY	7939472	7942513
chrY	7942517	7942542
chrY	7942591	7947057
chrY	7947211	7953324
chrY	7953429	7958348
chrY	7958479	7964535
chrY	7970502	7974607
chrY	7974613	7974619
chrY	7974757	7979523
chrY	7979553	7979557
chrY	7979558	7984362
chrY	7986460	7986562
chrY	7986634	7989184
chrY	7989216	7989295
chrY	7989297	7989305
chrY	7989326	7990024
chrY	7991441	7991466
chrY	7991498	7992171
chrY	7992304	7994099
chrY	7994436	7995924
chrY	7997080	8001366
chrY	8001369	8001370
chrY	8001419	8002011
chrY	8002045	8002413
chrY	8008228	8008786
chrY	8008860	8014928
chrY	8015051	8015982
chrY	8016021	8016030
chrY	8016031	8016511
chrY	8016598	8016963
chrY	8017137	8019847
chrY	8019849	8020527
chrY	8020531	8026919
chrY	8026922	8027762
chrY	8027891	8030025
chrY	8030026	8036015
chrY	8036146	8040100
chrY	8040128	8040144
chrY	8040161	8043083
chrY	8044612	8045298
chrY	8045347	8045350
chrY	8045351	8045467
chrY	8045498	8046357
chrY	8046495	8049114
chrY	8049131	8049561
chrY	8049594	8051824
chrY	8052061	8052155
chrY	8052683	8053426
chrY	8053470	8053493
chrY	8053525	8055902
chrY	8058664	8061664
chrY	8067546	8069044
chrY	8069191	8069957
chrY	8070064	8072290
chrY	8076259	8076623
chrY	8079574	8080071
chrY	8080592	8080766
chrY	8080767	8084300
chrY	8084321	8084328
chrY	8084329	8084331
chrY	8084353	8085232
chrY	8085709	8090774
chrY	8092227	8092637
chrY	8092792	8093347
chrY	8093378	8093388
chrY	8093414	8094371
chrY	8094913	8095233
chrY	8095238	8095239
chrY	8095617	8096619
chrY	8096678	8100453
chrY	8100637	8109679
chrY	8109680	8109688
chrY	8110022	8110568
chrY	8112682	8119053
chrY	8119056	8119208
chrY	8119536	8119539
chrY	8119546	8125009
chrY	8125015	8125061
chrY	8125062	8127990
chrY	8128004	8129244
chrY	8129296	8129300
chrY	8129301	8130438
chrY	8130693	8130694
chrY	8130695	8135567
chrY	8138155	8140214
chrY	8140254	8140261
chrY	8140601	8142705
chrY	8142884	8143485
chrY	8143586	8146160
chrY	8146287	8147207
chrY	8147208	8147234
chrY	8147237	8147278
chrY	8147279	8149231
chrY	8149239	8149244
chrY	8149274	8150987
chrY	8150988	8151587
chrY	8151588	8153405
chrY	8153408	8153546
chrY	8154180	8154183
chrY	8154185	8156511
chrY	8156544	8156582
chrY	8156623	8158680
chrY	8159593	8160172
chrY	8160270	8163160
chrY	8163174	8163768
chrY	8163778	8163787
chrY	8163813	8166592
chrY	8167914	8167959
chrY	8167960	8167989
chrY	8168008	8170401
chrY	8170402	8170430
chrY	8170458	8170467
chrY	8170517	8171703
chrY	8171904	8172666
chrY	8172835	8173699
chrY	8178743	8178856
chrY	8178857	8178908
chrY	8179005	8181213
chrY	8181457	8181460
chrY	8181493	8182205
chrY	8182210	8184324
chrY	8184343	8184564
chrY	8184776	8188497
chrY	8188515	8199126
chrY	8199127	8199128
chrY	8199147	8199173
chrY	8199174	8207318
chrY	8207319	8207905
chrY	8207920	8212987
chrY	8213050	8213066
chrY	8213067	8213919
chrY	8214485	8214835
chrY	8215074	8216423
chrY	8216433	8216434
chrY	8216436	8216437
chrY	8216438	8216440
chrY	8216441	8216443
chrY	8216444	8216447
chrY	8216448	8216450
chrY	8216608	8218013
chrY	8218018	8218120
chrY	8218126	8221228
chrY	8221232	8221279
chrY	8221280	8221286
chrY	8221335	8227103
chrY	8227146	8227149
chrY	8227152	8227163
chrY	8227164	8230202
chrY	8230535	8230545
chrY	8230547	8230585
chrY	8230594	8230840
chrY	8230912	8232140
chrY	8232175	8235481
chrY	8237532	8238304
chrY	8238383	8253462
chrY	8253799	8255862
chrY	8255870	8255893
chrY	8255932	8261193
chrY	8261196	8264470
chrY	8264652	8269553
chrY	8270129	8270138
chrY	8270179	8270686
chrY	8270691	8272291
chrY	8272314	8276168
chrY	8280017	8280031
chrY	8280038	8281594
chrY	8281642	8283713
chrY	8283888	8284512
chrY	8284518	8286834
chrY	8286842	8288571
chrY	8288816	8288838
chrY	8288839	8290730
chrY	8291083	8293093
chrY	8293814	8295453
chrY	8297014	8310930
chrY	8310945	8314120
chrY	8314338	8319173
chrY	8319175	8321525
chrY	8326150	8326152
chrY	8326153	8326178
chrY	8326461	8329728
chrY	8329875	8333480
chrY	8333485	8333626
chrY	8333639	8341673
chrY	8341748	8341774
chrY	8341775	8342851
chrY	8342858	8342869
chrY	8342870	8342871
chrY	8342875	8342910
chrY	8343255	8343770
chrY	8343971	8344022
chrY	8344041	8344063
chrY	8344109	8344122
chrY	8345970	8349231
chrY	8349271	8349320
chrY	8349321	8349388
chrY	8349389	8350191
chrY	8350208	8353136
chrY	8353377	8367619
chrY	8367620	8369533
chrY	8371871	8374935
chrY	8374936	8379144
chrY	8379150	8379489
chrY	8379816	8382134
chrY	8382264	8382265
chrY	8382271	8383886
chrY	8383887	8383925
chrY	8385459	8385513
chrY	8385585	8385750
chrY	8385780	8385857
chrY	8385858	8386128
chrY	8386138	8386162
chrY	8386175	8389595
chrY	8389597	8389598
chrY	8389599	8389607
chrY	8389608	8389609
chrY	8389704	8392123
chrY	8392126	8396027
chrY	8396028	8397826
chrY	8397827	8398537
chrY	8398540	8398809
chrY	8398919	8398976
chrY	8399125	8399197
chrY	8399348	8400900
chrY	8400902	8403086
chrY	8403089	8403270
chrY	8403272	8406670
chrY	8406671	8407324
chrY	8407325	8407332
chrY	8407374	8408339
chrY	8408340	8408355
chrY	8409349	8413070
chrY	8413071	8414337
chrY	8414342	8421494
chrY	8421505	8421507
chrY	8421519	8422852
chrY	8422853	8431189
chrY	8431228	8431648
chrY	8431761	8437590
chrY	8437595	8441064
chrY	8441087	8452191
chrY	8452194	8462275
chrY	8462283	8462286
chrY	8462294	8466149
chrY	8466150	8470317
chrY	8470318	8470323
chrY	8470345	8479436
chrY	8479438	8479453
chrY	8479519	8479548
chrY	8479549	8479592
chrY	8479593	8479594
chrY	8479601	8481044
chrY	8481435	8481759
chrY	8482078	8488060
chrY	8488090	8501148
chrY	8501190	8501689
chrY	8501690	8504198
chrY	8504202	8505584
chrY	8505587	8513507
chrY	8513592	8514271
chrY	8514272	8514281
chrY	8514286	8514718
chrY	8514750	8525176
chrY	8525403	8525455
chrY	8525456	8525472
chrY	8525489	8535370
chrY	8535373	8536069
chrY	8536080	8536093
chrY	8536172	8537498
chrY	8537527	8537546
chrY	8537547	8540575
chrY	8540675	8553830
chrY	8553841	8556090
chrY	8556276	8556313
chrY	8556314	8556325
chrY	8556328	8556330
chrY	8556338	8556351
chrY	8556352	8561376
chrY	8561377	8562865
chrY	8562868	8566757
chrY	8566785	8566844
chrY	8566982	8575984
chrY	8576013	8585552
chrY	8585594	8587628
chrY	8587638	8589661
chrY	8589696	8589698
chrY	8589720	8600008
chrY	8600009	8616988
chrY	8617066	8617067
chrY	8617069	8617070
chrY	8617071	8617072
chrY	8617073	8617080
chrY	8617081	8617082
chrY	8617083	8617086
chrY	8617087	8628154
chrY	8628157	8631383
[truncated: 10,368 more rows]
