# Supplementary material for: Deep Phylogenetic Analysis of Haplogroup G1 Provides Estimates of SNP and STR Mutation Rates on the Human Y-Chromosome and Reveals Migrations of Iranic Speakers
Source: PLoS One. 2015 Apr 7;10(4):e0122968. doi: 10.1371/journal.pone.0122968 (PMC4388827; doi:10.1371/journal.pone.0122968)
Supplement: S1 Data — (ZIP) [file pone.0122968.s001.zip › Kazakh2_confidence_regions.bed]

chrY	2649862	2651063
chrY	2651312	2651813
chrY	2652062	2654963
chrY	2655000	2665381
chrY	2665382	2665404
chrY	2665871	2669874
chrY	2681116	2681119
chrY	2681120	2681140
chrY	2681141	2681189
chrY	2681190	2681195
chrY	2681196	2682765
chrY	2683312	2683313
chrY	2683463	2684022
chrY	2684608	2684703
chrY	2684704	2685133
chrY	2685134	2685580
chrY	2685733	2685734
chrY	2685740	2685741
chrY	2685742	2685744
chrY	2685745	2685753
chrY	2685754	2685759
chrY	2685760	2685803
chrY	2685804	2686435
chrY	2686439	2688071
chrY	2688072	2688561
chrY	2688900	2688930
chrY	2689390	2689502
chrY	2689688	2693246
chrY	2693247	2693262
chrY	2693455	2696480
chrY	2696481	2696501
chrY	2696502	2696506
chrY	2696507	2697306
chrY	2699717	2699718
chrY	2699762	2699832
chrY	2699833	2701146
chrY	2701273	2701367
chrY	2701368	2707419
chrY	2707422	2708145
chrY	2708571	2718914
chrY	2719034	2719038
chrY	2719039	2729624
chrY	2729988	2729991
chrY	2729992	2730052
chrY	2730056	2730076
chrY	2730077	2730086
chrY	2730130	2738689
chrY	2738690	2738701
chrY	2738906	2740432
chrY	2740490	2741101
chrY	2741103	2744818
chrY	2745730	2745734
chrY	2746104	2746682
chrY	2746699	2746772
chrY	2746786	2747786
chrY	2747787	2747812
chrY	2747813	2750660
chrY	2750876	2752356
chrY	2752368	2752415
chrY	2752419	2752608
chrY	2752648	2753854
chrY	2753855	2755397
chrY	2755412	2758124
chrY	2758138	2758218
chrY	2758861	2759416
chrY	2760049	2762055
chrY	2762178	2762691
chrY	2762692	2762696
chrY	2762697	2762700
chrY	2762701	2762704
chrY	2762705	2763670
chrY	2763719	2763901
chrY	2763904	2767728
chrY	2767961	2767995
chrY	2767996	2768038
chrY	2774118	2774683
chrY	2774684	2774691
chrY	2774693	2774707
chrY	2775463	2778483
chrY	2778498	2783528
chrY	2783673	2784213
chrY	2784214	2784232
chrY	2784528	2784534
chrY	2784621	2785201
chrY	2785339	2785973
chrY	2787286	2788210
chrY	2788211	2788222
chrY	2788223	2788395
chrY	2793085	2794972
chrY	2794973	2794981
chrY	2795015	2795074
chrY	2795081	2795553
chrY	2795559	2795564
chrY	2795604	2795612
chrY	2795616	2798710
chrY	2798712	2803307
chrY	2803383	2803570
chrY	2803738	2803888
chrY	2803909	2804003
chrY	2804008	2804009
chrY	2804011	2804012
chrY	2804014	2804015
chrY	2804061	2806030
chrY	2806033	2806077
chrY	2806078	2806230
chrY	2806251	2810415
chrY	2810424	2810428
chrY	2810429	2810433
chrY	2810435	2812730
chrY	2812900	2814833
chrY	2814995	2817028
chrY	2817202	2817209
chrY	2817249	2817705
chrY	2817709	2817864
chrY	2817925	2822740
chrY	2822741	2823324
chrY	2823326	2824437
chrY	2824553	2824725
chrY	2824726	2824736
chrY	2824737	2825238
chrY	2825344	2827909
chrY	2827911	2832763
chrY	2832764	2832765
chrY	2832766	2832772
chrY	2832774	2832835
chrY	2832906	2832907
chrY	2832940	2832953
chrY	2832954	2833214
chrY	2833230	2833276
chrY	2833309	2835607
chrY	2835610	2839913
chrY	2839962	2839976
chrY	2840031	2842296
chrY	2842314	2842315
chrY	2842324	2842325
chrY	2842331	2842963
chrY	2843207	2843910
chrY	2843920	2844224
chrY	2844302	2845127
chrY	2845221	2845791
chrY	2845811	2845812
chrY	2845820	2847140
chrY	2847141	2847183
chrY	2847226	2847234
chrY	2847236	2850857
chrY	2850858	2852474
chrY	2852475	2852495
chrY	2852496	2852523
chrY	2852639	2852640
chrY	2852721	2853394
chrY	2853603	2853636
chrY	2853637	2854781
chrY	2854845	2855423
chrY	2855512	2856433
chrY	2859122	2860062
chrY	2860063	2860072
chrY	2860095	2860237
chrY	2860289	2861417
chrY	2861499	2862541
chrY	2862552	2865672
chrY	2865681	2865682
chrY	2866768	2873786
chrY	2873842	2873869
chrY	2873959	2876806
chrY	2876807	2876815
chrY	2876833	2881265
chrY	2881269	2884125
chrY	2884151	2884154
chrY	2884185	2884251
chrY	2884255	2884814
chrY	2884842	2884843
chrY	2884847	2884848
chrY	2884868	2884869
chrY	2884871	2884872
chrY	2884879	2884886
chrY	2884887	2885071
chrY	2885072	2885436
chrY	2885554	2888705
chrY	2888708	2888795
chrY	2888796	2888822
chrY	2888870	2892654
chrY	2892680	2892687
chrY	2892749	2895072
chrY	2900980	2901305
chrY	2901340	2903278
chrY	2903279	2903293
chrY	2903319	2903407
chrY	2903408	2906641
chrY	2907104	2907184
chrY	2907185	2908905
chrY	2908906	2908926
chrY	2909177	2909234
chrY	2909235	2909248
chrY	2909269	2914850
chrY	2914899	2914900
chrY	2925929	2926230
chrY	2970909	2971110
chrY	2974489	2975390
chrY	2980411	2980656
chrY	2980755	2981056
chrY	3011755	3012006
chrY	3012284	3012356
chrY	3015962	3016210
chrY	3060399	3060569
chrY	3060570	3060591
chrY	3060592	3060619
chrY	3060620	3060950
chrY	3073889	3074590
chrY	3078579	3079280
chrY	3092109	3092410
chrY	3148169	3148370
chrY	3158999	3159037
chrY	3159038	3161694
chrY	3161695	3164080
chrY	3164114	3164135
chrY	3164176	3164400
chrY	3164749	3164850
chrY	3178359	3178660
chrY	3250799	3251250
chrY	3251349	3251700
chrY	3274947	3275198
chrY	3284304	3284505
chrY	3284654	3284905
chrY	3343379	3343630
chrY	3366719	3366920
chrY	3388709	3388960
chrY	3405585	3407368
chrY	3407458	3407670
chrY	3409199	3409450
chrY	3436559	3436860
chrY	3544692	3544856
chrY	3544937	3545438
chrY	3546087	3546242
chrY	3546249	3546328
chrY	3546329	3546388
chrY	3592799	3593050
chrY	3593249	3593250
chrY	3593299	3593950
chrY	3621455	3622056
chrY	3680483	3680764
chrY	3680915	3681214
chrY	3704709	3705010
chrY	3712339	3712372
chrY	3712374	3712460
chrY	3712461	3712545
chrY	3712546	3712569
chrY	3712570	3712787
chrY	3712788	3712827
chrY	3712828	3712874
chrY	3712875	3712886
chrY	3712887	3712906
chrY	3712907	3713005
chrY	3713006	3713094
chrY	3713095	3713190
chrY	3713191	3713203
chrY	3713204	3713244
chrY	3713245	3713291
chrY	3713292	3713314
chrY	3713315	3713347
chrY	3713348	3713456
chrY	3713457	3713459
chrY	3713460	3713562
chrY	3713563	3713605
chrY	3713606	3713629
chrY	3713630	3713799
chrY	3713800	3713936
chrY	3713937	3713953
chrY	3713954	3713984
chrY	3713985	3714027
chrY	3714028	3714031
chrY	3714032	3714069
chrY	3714070	3714111
chrY	3714112	3714245
chrY	3714246	3714344
chrY	3714345	3714362
chrY	3714363	3714434
chrY	3714435	3714500
chrY	3714501	3714555
chrY	3714556	3714713
chrY	3714714	3714731
chrY	3714732	3714775
chrY	3714776	3714802
chrY	3714803	3714820
chrY	3714821	3714890
chrY	3714939	3715021
chrY	3715022	3715129
chrY	3715130	3715247
chrY	3715249	3715285
chrY	3715286	3715337
chrY	3715338	3715497
chrY	3715498	3715592
chrY	3715593	3715641
chrY	3715642	3715663
chrY	3715664	3715697
chrY	3715698	3715805
chrY	3715806	3715865
chrY	3715866	3716029
chrY	3716030	3716033
chrY	3716034	3716078
chrY	3716079	3716090
chrY	3716189	3716203
chrY	3716204	3716286
chrY	3716287	3716310
chrY	3716311	3716314
chrY	3716315	3716331
chrY	3716332	3716384
chrY	3716385	3716588
chrY	3716589	3716590
chrY	3716591	3716677
chrY	3716678	3716686
chrY	3716687	3716910
chrY	3716911	3716999
chrY	3717000	3717094
chrY	3717095	3717101
chrY	3717105	3717185
chrY	3717186	3717335
chrY	3717336	3717471
chrY	3717472	3717545
chrY	3717546	3717722
chrY	3717723	3717753
chrY	3717754	3717867
chrY	3717869	3717941
chrY	3717942	3718065
chrY	3718066	3718094
chrY	3718095	3718266
chrY	3718267	3718282
chrY	3718283	3718468
chrY	3718469	3718511
chrY	3718512	3718513
chrY	3718514	3718537
chrY	3718538	3718591
chrY	3718592	3718594
chrY	3718595	3718600
chrY	3718601	3718670
chrY	3718671	3718714
chrY	3718715	3718724
chrY	3718725	3718808
chrY	3718809	3718824
chrY	3718825	3718861
chrY	3718862	3718924
chrY	3718925	3719000
chrY	3719001	3719029
chrY	3719030	3719065
chrY	3719066	3719070
chrY	3719071	3719077
chrY	3719078	3719093
chrY	3719094	3719114
chrY	3719115	3719193
chrY	3719194	3719227
chrY	3719228	3719252
chrY	3719253	3719264
chrY	3719265	3719303
chrY	3719304	3719365
chrY	3719366	3719372
chrY	3719373	3719412
chrY	3719413	3719472
chrY	3719473	3719484
chrY	3719485	3719490
chrY	3719491	3719526
chrY	3719527	3719533
chrY	3719534	3719625
chrY	3719626	3719650
chrY	3719651	3719800
chrY	3719801	3719823
chrY	3719824	3719855
chrY	3719856	3719918
chrY	3719919	3720006
chrY	3720007	3720057
chrY	3720058	3720140
chrY	3720189	3720216
chrY	3720217	3720250
chrY	3720251	3720276
chrY	3720277	3720301
chrY	3720302	3720318
chrY	3720319	3720320
chrY	3720321	3720335
chrY	3720336	3720337
chrY	3720338	3720387
chrY	3720388	3720390
chrY	3720392	3720462
chrY	3720464	3720501
chrY	3720502	3720505
chrY	3720506	3720516
chrY	3720517	3720580
chrY	3720581	3720600
chrY	3720601	3720616
chrY	3720617	3720886
chrY	3720887	3720892
chrY	3720893	3721153
chrY	3721154	3721190
chrY	3849559	3849810
chrY	3851869	3852120
chrY	3876140	3876470
chrY	3876519	3876870
chrY	3987239	3987540
chrY	4002499	4002697
chrY	4002698	4002800
chrY	4049229	4049380
chrY	4070289	4070490
chrY	4077820	4078371
chrY	4093569	4093820
chrY	4113129	4114451
chrY	4114455	4114580
chrY	4201179	4201242
chrY	4201244	4201480
chrY	4229569	4229870
chrY	4242999	4243172
chrY	4243175	4243550
chrY	4257049	4257300
chrY	4261929	4262230
chrY	4271969	4272220
chrY	4282206	4282410
chrY	4293089	4293390
chrY	4351629	4352630
chrY	4352829	4352830
chrY	4352879	4353630
chrY	4371179	4371730
chrY	4388772	4389373
chrY	4438059	4438360
chrY	4472560	4472720
chrY	4472721	4472747
chrY	4472748	4472761
chrY	4509579	4509830
chrY	4553979	4554380
chrY	4567228	4567670
chrY	4567875	4568120
chrY	4580709	4582160
chrY	4703169	4703420
chrY	4740482	4740683
chrY	4769583	4769584
chrY	4769585	4770384
chrY	4780076	4780927
chrY	4862020	4862270
chrY	4862919	4863070
chrY	4872045	4872296
chrY	4872781	4873546
chrY	4874360	4874623
chrY	4874628	4874629
chrY	4874976	4875127
chrY	4888699	4889200
chrY	4889449	4889750
chrY	4899247	4899498
chrY	4899747	4899998
chrY	4919619	4919920
chrY	4925504	4925879
chrY	4928919	4928922
chrY	4928945	4929170
chrY	4929469	4929720
chrY	4929869	4930170
chrY	4931545	4931846
chrY	4957178	4957479
chrY	4969339	4969840
chrY	5059699	5059950
chrY	5060249	5060850
chrY	5185577	5185778
chrY	5185877	5185878
chrY	5185927	5186178
chrY	5204699	5205000
chrY	5246825	5247126
chrY	5263749	5263787
chrY	5263788	5263831
chrY	5263838	5263851
chrY	5263867	5264052
chrY	5275008	5275259
chrY	5317121	5317362
chrY	5317411	5317412
chrY	5317561	5318112
chrY	5446559	5446810
chrY	5459359	5459610
chrY	5494798	5495060
chrY	5601179	5601430
chrY	5612809	5613260
chrY	5674783	5675234
chrY	5690259	5690460
chrY	5690559	5690810
chrY	5708589	5708840
chrY	5727529	5727830
chrY	5816989	5817290
chrY	5851469	5851770
chrY	5852669	5852670
chrY	5852671	5853370
chrY	5858589	5858890
chrY	5864089	5864443
chrY	5864444	5864590
chrY	5873819	5874020
chrY	5910444	5910636
chrY	5910803	5910805
chrY	5910809	5910810
chrY	5910824	5911045
chrY	5999638	5999939
chrY	6000088	6000589
chrY	6000788	6001239
chrY	6063559	6063960
chrY	6092448	6092450
chrY	6092451	6092690
chrY	6102469	6105699
chrY	6105700	6105820
chrY	6106119	6106133
chrY	6106134	6106345
chrY	6106347	6106628
chrY	6106629	6106895
chrY	6106896	6107137
chrY	6107138	6107470
chrY	6107869	6107942
chrY	6108003	6113970
chrY	6114219	6114270
chrY	6115304	6115307
chrY	6115309	6115520
chrY	6116969	6117020
chrY	6117282	6117420
chrY	6118928	6118930
chrY	6119345	6119670
chrY	6119719	6119820
chrY	6120179	6120620
chrY	6120973	6121028
chrY	6121029	6121470
chrY	6123419	6123439
chrY	6124069	6124570
chrY	6124619	6124620
chrY	6124975	6125020
chrY	6125069	6125119
chrY	6125536	6125568
chrY	6125569	6125798
chrY	6125819	6125870
chrY	6125919	6126092
chrY	6126093	6126320
chrY	6126369	6126520
chrY	6126569	6126570
chrY	6127711	6127770
chrY	6128333	6128434
chrY	6128671	6128882
chrY	6129011	6129013
chrY	6129014	6129471
chrY	6129678	6129869
chrY	6129870	6130015
chrY	6130016	6130170
chrY	6130319	6130432
chrY	6130433	6130470
chrY	6131450	6131470
chrY	6134839	6138990
chrY	6139039	6141540
chrY	6141639	6144440
chrY	6144889	6147440
chrY	6147639	6148540
chrY	6148739	6148748
chrY	6148749	6149590
chrY	6150052	6154835
chrY	6154836	6155140
chrY	6155389	6156740
chrY	6162919	6163570
chrY	6165509	6168310
chrY	6168549	6173700
chrY	6173749	6173900
chrY	6176709	6177460
chrY	6177659	6179395
chrY	6179407	6179411
chrY	6179492	6179501
chrY	6179909	6182926
chrY	6182927	6183210
chrY	6183259	6185360
chrY	6185549	6192200
chrY	6193662	6193900
chrY	6194799	6195000
chrY	6195099	6196500
chrY	6201089	6202040
chrY	6205749	6209037
chrY	6209040	6213410
chrY	6213459	6213460
chrY	6213702	6213730
chrY	6213782	6215060
chrY	6216431	6217140
chrY	6217239	6217440
chrY	6220128	6220420
chrY	6221069	6223020
chrY	6223119	6224420
chrY	6224549	6226000
chrY	6226049	6226200
chrY	6226299	6231250
chrY	6231299	6231900
chrY	6233075	6234920
chrY	6235549	6237000
chrY	6238059	6239360
chrY	6240049	6242798
chrY	6242835	6246750
chrY	6247579	6249030
chrY	6249229	6249230
chrY	6249279	6249380
chrY	6249619	6250707
chrY	6250708	6251370
chrY	6252242	6252502
chrY	6252520	6253390
chrY	6253949	6255350
chrY	6255649	6255900
chrY	6258976	6259765
chrY	6259775	6260400
chrY	6260499	6260500
chrY	6260549	6260950
chrY	6261959	6264460
chrY	6264509	6266060
chrY	6266549	6266650
chrY	6266699	6266709
chrY	6266710	6267700
chrY	6267749	6268750
chrY	6268799	6270400
chrY	6270619	6272822
chrY	6272860	6274420
chrY	6274969	6274990
chrY	6274991	6275002
chrY	6275003	6275004
chrY	6275005	6275006
chrY	6275007	6275015
chrY	6275020	6275420
chrY	6275569	6277720
chrY	6277769	6279323
chrY	6279326	6282796
chrY	6282847	6285420
chrY	6285829	6287030
chrY	6287079	6287380
chrY	6288569	6288720
chrY	6288869	6290420
chrY	6290579	6292030
chrY	6292609	6293310
chrY	6293359	6295800
chrY	6295894	6296960
chrY	6297849	6298650
chrY	6301867	6304230
chrY	6304699	6304793
chrY	6304828	6304850
chrY	6304962	6305913
chrY	6305916	6306400
chrY	6307699	6310850
chrY	6310899	6311250
chrY	6311899	6319750
chrY	6319849	6322400
chrY	6323869	6327020
chrY	6327219	6327220
chrY	6327269	6327370
chrY	6327549	6328500
chrY	6329349	6329350
chrY	6329351	6330100
chrY	6330149	6330225
chrY	6330231	6334050
chrY	6334589	6336640
chrY	6336689	6336690
chrY	6336739	6338090
chrY	6338239	6338440
chrY	6338559	6338821
chrY	6338822	6340060
chrY	6340309	6340410
chrY	6340549	6342250
chrY	6342299	6342300
chrY	6342919	6344170
chrY	6344219	6346020
chrY	6346219	6347420
chrY	6347519	6347720
chrY	6347769	6347770
chrY	6347819	6350344
chrY	6350345	6350620
chrY	6350769	6351870
chrY	6352069	6352070
chrY	6352119	6352420
chrY	6359175	6359570
chrY	6359682	6363520
chrY	6363669	6364970
chrY	6366639	6367340
chrY	6370269	6370281
chrY	6370284	6373970
chrY	6375759	6381760
chrY	6381809	6381810
chrY	6381859	6384160
chrY	6384809	6385791
chrY	6385840	6388342
chrY	6388343	6388513
chrY	6388514	6392560
chrY	6395139	6398590
chrY	6398689	6400840
chrY	6401789	6401977
chrY	6401978	6401990
chrY	6425039	6426840
chrY	6426989	6428540
chrY	6428589	6429440
chrY	6435289	6435590
chrY	6461069	6461370
chrY	6464979	6465230
chrY	6478699	6479000
chrY	6512359	6513310
chrY	6513359	6513360
chrY	6513409	6513410
chrY	6513459	6514010
chrY	6548779	6549232
chrY	6549245	6549247
chrY	6549295	6549430
chrY	6592541	6592555
chrY	6592556	6592615
chrY	6592616	6593140
chrY	6593689	6595240
chrY	6595289	6595890
chrY	6619677	6621483
chrY	6626956	6630503
chrY	6630514	6630519
chrY	6630520	6630526
chrY	6630527	6630536
chrY	6630541	6630549
chrY	6630622	6630624
chrY	6630629	6630630
chrY	6630639	6630663
chrY	6630664	6630696
chrY	6630697	6631184
chrY	6631185	6631757
chrY	6631764	6633089
chrY	6633117	6634174
chrY	6634307	6637153
chrY	6642977	6644670
chrY	6644833	6645429
chrY	6645434	6645436
chrY	6645438	6645442
chrY	6645521	6645650
chrY	6646977	6647976
chrY	6648661	6648663
chrY	6648664	6651365
chrY	6651772	6652439
chrY	6652603	6653991
chrY	6655079	6655085
chrY	6655090	6663153
chrY	6666343	6666358
chrY	6666359	6666413
chrY	6666472	6667415
chrY	6667488	6671105
chrY	6671771	6674598
chrY	6674681	6674851
chrY	6674853	6674856
chrY	6674857	6675843
chrY	6675846	6682030
chrY	6688806	6690090
chrY	6694713	6694718
chrY	6694736	6694737
chrY	6694772	6698851
chrY	6699098	6700707
chrY	6700845	6709035
chrY	6714900	6720383
chrY	6731309	6732424
chrY	6732425	6732430
chrY	6732642	6734701
chrY	6734788	6734805
chrY	6734806	6734913
chrY	6734919	6736361
chrY	6736362	6741304
chrY	6741305	6741355
chrY	6741373	6744591
chrY	6744613	6747052
chrY	6748048	6748698
chrY	6752599	6755724
chrY	6756940	6757600
chrY	6757618	6757623
chrY	6757681	6757682
chrY	6757693	6757694
chrY	6757720	6757722
chrY	6757766	6757773
chrY	6757868	6763803
chrY	6763980	6765517
chrY	6766063	6767758
chrY	6767909	6768762
chrY	6768763	6768856
chrY	6768885	6769753
chrY	6769754	6769763
chrY	6769801	6769802
chrY	6774271	6775204
chrY	6775311	6775577
chrY	6775578	6776004
chrY	6776300	6778643
chrY	6778644	6778655
chrY	6778658	6778831
chrY	6778832	6778834
chrY	6779094	6780603
chrY	6780805	6784350
chrY	6784704	6786519
chrY	6786747	6786866
chrY	6787130	6787152
chrY	6787153	6787171
chrY	6787172	6790143
chrY	6791590	6791645
chrY	6791789	6795179
chrY	6795400	6798689
chrY	6799306	6801069
chrY	6801075	6803074
chrY	6803077	6806790
chrY	6807354	6807697
chrY	6807698	6807798
chrY	6808160	6809349
chrY	6809384	6809389
chrY	6809425	6814583
chrY	6814620	6816544
chrY	6816547	6816548
chrY	6816566	6816591
chrY	6816813	6818853
chrY	6822595	6825378
chrY	6825940	6826672
chrY	6826710	6826711
chrY	6826781	6826784
chrY	6826785	6826845
chrY	6830528	6830544
chrY	6830547	6830603
chrY	6830604	6830627
chrY	6830628	6831207
chrY	6831383	6831393
chrY	6831394	6832020
chrY	6833230	6833231
chrY	6833284	6833285
chrY	6833352	6833370
chrY	6833424	6835472
chrY	6835660	6839629
chrY	6839632	6839645
chrY	6839646	6847861
chrY	6847864	6847944
chrY	6847945	6847947
chrY	6847963	6854368
chrY	6854369	6855388
chrY	6855439	6858582
chrY	6858751	6861230
chrY	6861231	6861965
chrY	6861966	6862033
chrY	6862045	6862048
chrY	6862049	6863818
chrY	6863821	6867680
chrY	6867683	6867828
chrY	6867829	6868849
chrY	6868880	6868881
chrY	6868903	6868904
chrY	6868908	6868909
chrY	6868918	6868919
chrY	6868921	6868922
chrY	6868927	6874591
chrY	6874767	6877954
chrY	6878031	6881041
chrY	6881090	6881091
chrY	6882631	6882644
chrY	6882649	6882651
chrY	6882652	6882657
chrY	6882658	6882660
chrY	6882662	6882663
chrY	6882665	6882667
chrY	6882669	6882670
chrY	6882671	6882674
chrY	6882682	6882683
chrY	6882717	6884290
chrY	6884291	6886801
chrY	6886819	6888543
chrY	6888548	6891762
chrY	6891801	6891815
chrY	6891816	6891858
chrY	6891882	6891890
chrY	6891895	6891896
chrY	6891897	6891905
chrY	6891906	6891953
chrY	6891954	6891956
chrY	6892560	6900912
chrY	6903812	6910507
chrY	6910518	6910533
chrY	6910534	6910547
chrY	6910548	6911146
chrY	6911558	6911616
chrY	6911617	6915845
chrY	6917813	6918274
chrY	6918555	6919415
chrY	6919416	6919799
chrY	6919800	6919966
chrY	6919971	6920685
chrY	6920749	6922508
chrY	6923159	6923161
chrY	6923162	6925044
chrY	6925144	6925625
chrY	6925752	6925890
chrY	6930914	6931531
chrY	6931532	6931536
chrY	6931537	6934566
chrY	6934889	6941484
chrY	6941487	6942712
chrY	6942856	6943972
chrY	6943974	6943998
chrY	6943999	6944914
chrY	6944986	6948134
chrY	6948137	6948138
chrY	6948140	6948142
chrY	6948143	6948145
chrY	6948542	6952474
chrY	6952480	6953244
chrY	6953245	6953251
chrY	6953486	6954851
chrY	6955292	6956465
chrY	6956473	6956494
chrY	6956533	6956552
chrY	6956561	6957497
chrY	6957720	6971580
chrY	6971581	6971650
chrY	6971659	6971660
chrY	6971689	6971732
chrY	6971733	6971795
chrY	6971797	6971799
chrY	6971800	6971802
chrY	6971803	6971805
chrY	6971807	6971808
chrY	6971810	6971811
chrY	6971844	6971846
chrY	6971847	6971886
chrY	6971887	6975931
chrY	6975932	6975986
chrY	6977594	6978027
chrY	6978516	6979843
chrY	6979846	6980089
chrY	6980092	6981109
chrY	6981369	6983623
chrY	6984702	6984727
chrY	6984728	6992386
chrY	6992617	6995102
chrY	6995143	6996479
chrY	6996827	6997004
chrY	6997005	6997974
chrY	7008550	7008634
chrY	7008643	7008644
chrY	7008669	7008716
chrY	7008856	7009177
chrY	7009181	7009186
chrY	7009187	7009246
chrY	7009279	7011453
chrY	7011588	7012269
chrY	7012710	7013599
chrY	7013600	7013605
chrY	7013606	7015218
chrY	7017279	7017830
chrY	7017879	7017880
chrY	7018081	7018880
chrY	7019379	7020130
chrY	7020279	7020430
chrY	7030049	7030050
chrY	7030099	7030300
chrY	7031199	7032300
chrY	7032399	7033150
chrY	7033649	7034474
chrY	7034477	7038432
chrY	7038643	7039078
chrY	7039088	7039089
chrY	7045822	7047989
chrY	7048606	7048687
chrY	7048688	7050192
chrY	7050295	7050296
chrY	7050355	7053001
chrY	7053023	7053358
chrY	7053359	7053763
chrY	7054188	7054208
chrY	7054240	7054283
chrY	7054287	7058214
chrY	7063955	7070268
chrY	7070270	7074923
chrY	7074953	7075927
chrY	7075937	7075995
chrY	7076657	7078256
chrY	7078257	7078258
chrY	7078429	7079208
chrY	7079294	7080703
chrY	7080716	7080720
chrY	7080721	7080786
chrY	7081882	7082715
chrY	7082724	7082746
chrY	7082747	7082800
chrY	7082833	7082834
chrY	7083110	7083759
chrY	7083884	7083886
chrY	7083899	7083901
chrY	7083930	7084333
chrY	7084353	7084354
chrY	7084440	7085143
chrY	7086899	7086901
chrY	7086902	7087840
chrY	7088087	7088090
chrY	7088270	7088339
chrY	7088340	7088422
chrY	7088622	7088624
chrY	7088625	7090533
chrY	7091310	7091311
chrY	7091353	7092388
chrY	7092456	7092494
chrY	7092495	7093213
chrY	7093779	7093780
chrY	7093789	7094319
chrY	7094320	7094330
chrY	7094331	7094332
chrY	7095273	7097297
chrY	7099351	7099756
chrY	7099772	7099782
chrY	7102574	7103347
chrY	7103527	7105033
chrY	7105052	7105175
chrY	7105183	7106220
chrY	7106376	7106382
chrY	7106384	7106386
chrY	7106387	7106394
chrY	7106395	7106397
chrY	7106398	7107012
chrY	7107013	7107021
chrY	7107580	7108145
chrY	7108146	7108228
chrY	7108229	7108299
chrY	7108365	7108366
chrY	7109523	7110420
chrY	7111898	7113244
chrY	7113247	7113709
chrY	7113721	7113722
chrY	7113741	7113742
chrY	7115599	7115900
chrY	7123809	7124360
chrY	7124409	7124560
chrY	7124609	7124910
chrY	7125109	7125160
chrY	7125209	7125210
chrY	7125259	7125860
chrY	7126009	7126510
chrY	7126659	7126960
chrY	7127000	7127245
chrY	7127267	7127349
chrY	7128243	7128244
chrY	7128267	7129792
chrY	7129813	7131206
chrY	7131221	7131230
chrY	7131268	7131829
chrY	7132950	7134031
chrY	7134178	7134270
chrY	7135515	7136908
chrY	7137077	7138145
chrY	7139406	7139412
chrY	7139413	7139608
chrY	7139610	7140200
chrY	7141119	7141720
chrY	7143599	7143850
chrY	7144000	7145599
chrY	7145601	7145603
chrY	7145604	7145644
chrY	7145645	7146765
chrY	7146767	7146769
chrY	7146820	7148085
chrY	7150821	7152659
chrY	7152988	7154550
chrY	7154687	7154688
chrY	7156927	7156993
chrY	7157094	7157985
chrY	7158107	7159024
chrY	7159124	7159136
chrY	7159253	7159276
chrY	7159277	7160170
chrY	7160173	7160327
chrY	7160331	7160387
chrY	7160980	7161513
chrY	7161514	7162303
chrY	7162466	7162470
chrY	7162860	7162959
chrY	7162960	7162984
chrY	7163231	7164134
chrY	7164527	7165290
chrY	7167490	7167592
chrY	7167606	7169857
chrY	7170909	7172004
chrY	7172006	7172339
chrY	7172709	7172710
chrY	7172716	7172717
chrY	7172726	7174277
chrY	7176093	7176929
chrY	7176931	7177111
chrY	7177114	7179843
chrY	7179855	7179862
chrY	7180123	7181822
chrY	7182033	7182034
chrY	7182259	7182937
chrY	7182938	7182942
chrY	7183017	7183032
chrY	7183041	7183111
chrY	7183112	7183162
chrY	7183167	7183570
chrY	7183571	7183575
chrY	7183576	7183580
chrY	7185631	7186198
chrY	7186766	7188222
chrY	7188602	7188694
chrY	7188732	7190630
chrY	7190631	7191990
chrY	7192015	7195202
chrY	7195203	7195208
chrY	7195210	7195211
chrY	7195213	7195218
chrY	7195219	7195227
chrY	7195233	7195244
chrY	7195271	7195307
chrY	7195310	7196046
chrY	7196049	7196126
chrY	7196473	7197221
chrY	7197524	7197592
chrY	7197593	7197606
chrY	7197607	7197609
chrY	7197610	7199334
chrY	7199472	7199580
chrY	7202178	7202192
chrY	7202244	7203406
chrY	7203408	7203410
chrY	7203413	7203645
chrY	7203866	7204965
chrY	7204966	7206714
chrY	7206928	7207418
chrY	7207441	7208084
chrY	7208571	7209186
chrY	7209397	7209845
chrY	7211426	7214295
chrY	7214538	7217184
chrY	7217185	7217187
chrY	7217188	7217190
chrY	7217193	7217194
chrY	7218342	7221258
chrY	7223521	7224056
chrY	7224057	7224080
chrY	7224081	7224159
chrY	7224336	7225323
chrY	7225647	7226982
chrY	7227003	7228169
chrY	7228547	7228583
chrY	7229163	7229230
chrY	7229231	7231042
chrY	7231537	7231555
chrY	7231603	7231631
chrY	7231632	7232992
chrY	7233128	7233163
chrY	7233164	7234411
chrY	7234412	7234881
chrY	7235324	7235814
chrY	7235940	7236413
chrY	7236482	7236499
chrY	7236546	7236630
chrY	7238354	7238881
chrY	7243849	7246078
chrY	7246093	7246598
chrY	7246605	7246606
chrY	7246607	7246611
chrY	7246616	7248039
chrY	7248669	7250545
chrY	7250549	7252244
chrY	7252412	7253627
chrY	7259087	7259091
chrY	7259135	7263777
chrY	7264945	7269685
chrY	7270014	7270312
chrY	7270313	7270316
chrY	7270317	7270318
chrY	7270321	7270322
chrY	7270323	7270326
chrY	7270466	7270468
chrY	7270475	7275049
chrY	7277736	7279531
chrY	7279532	7279547
chrY	7279584	7279593
chrY	7279598	7280936
chrY	7281026	7281853
chrY	7282498	7282786
chrY	7282804	7282805
chrY	7282824	7285062
chrY	7285599	7286929
chrY	7286946	7287779
chrY	7288119	7288120
chrY	7288130	7288131
chrY	7288158	7288159
chrY	7288160	7294045
chrY	7294066	7294390
chrY	7294814	7294816
chrY	7294819	7295405
chrY	7295407	7295844
chrY	7301717	7303107
chrY	7304586	7304618
chrY	7304619	7304729
chrY	7304730	7305734
chrY	7305735	7306320
chrY	7306780	7307654
chrY	7307675	7307676
chrY	7308432	7309226
chrY	7309990	7310012
chrY	7310013	7310271
chrY	7310273	7310407
chrY	7310409	7310411
chrY	7310683	7310760
chrY	7310800	7311397
chrY	7311440	7311461
chrY	7311467	7311625
chrY	7311657	7311694
chrY	7311695	7311838
chrY	7311866	7312010
chrY	7312011	7312051
chrY	7312056	7312064
chrY	7312085	7312577
chrY	7312660	7313031
chrY	7313037	7313038
chrY	7313039	7313066
chrY	7313585	7313597
chrY	7313598	7314321
chrY	7314680	7316549
chrY	7316623	7317111
chrY	7317117	7317151
chrY	7317188	7318490
chrY	7318504	7318592
chrY	7318711	7318820
chrY	7320590	7321844
chrY	7321875	7321876
chrY	7321948	7322568
chrY	7322577	7322631
chrY	7322996	7325723
chrY	7325724	7325739
chrY	7325760	7325785
chrY	7325793	7325794
chrY	7325817	7325818
chrY	7325819	7328036
chrY	7328039	7328048
chrY	7328049	7329428
chrY	7329436	7330330
chrY	7330344	7330350
chrY	7330351	7331108
chrY	7331176	7331282
chrY	7331402	7332666
chrY	7333206	7333870
chrY	7334246	7335683
chrY	7335749	7336271
chrY	7336339	7336683
chrY	7336688	7336885
chrY	7336891	7336892
chrY	7336993	7337039
chrY	7338922	7339712
chrY	7339777	7339847
chrY	7339848	7339970
chrY	7340175	7340262
chrY	7340263	7340264
chrY	7340318	7340319
chrY	7340323	7340324
chrY	7340373	7340374
chrY	7340388	7340389
chrY	7340419	7340843
chrY	7347772	7348449
chrY	7349315	7352996
chrY	7352997	7353021
chrY	7353175	7353236
chrY	7353400	7354569
chrY	7354570	7354606
chrY	7354712	7354754
chrY	7354755	7358097
chrY	7358231	7358232
chrY	7358233	7358244
chrY	7358245	7359326
chrY	7359364	7359694
chrY	7359803	7359859
chrY	7360136	7360386
chrY	7360394	7360406
chrY	7360794	7361964
chrY	7361965	7362113
chrY	7364062	7368795
chrY	7368804	7368805
chrY	7374758	7375421
chrY	7375422	7375428
chrY	7375429	7377403
chrY	7377404	7377455
chrY	7377622	7378395
chrY	7381880	7383600
chrY	7385925	7387419
chrY	7387421	7387423
chrY	7387424	7387688
chrY	7387830	7388764
chrY	7388768	7388786
chrY	7388787	7388805
chrY	7388806	7388946
chrY	7388947	7388985
chrY	7389238	7389972
chrY	7389973	7390004
chrY	7390747	7391807
chrY	7395227	7397605
chrY	7397615	7399516
chrY	7399539	7399559
chrY	7399560	7399583
chrY	7399584	7402107
chrY	7402108	7402122
chrY	7402123	7402125
chrY	7402130	7402133
chrY	7402134	7402139
chrY	7402141	7405011
chrY	7405016	7407225
chrY	7407336	7409504
chrY	7409762	7411370
chrY	7411464	7413516
chrY	7413533	7413549
chrY	7413559	7413938
chrY	7414278	7415457
chrY	7415543	7415624
chrY	7415625	7416516
chrY	7416848	7416854
chrY	7416855	7417477
chrY	7417479	7417552
chrY	7417553	7417559
chrY	7417563	7417975
chrY	7418025	7418323
chrY	7418689	7420400
chrY	7420401	7420422
chrY	7420766	7422160
chrY	7422217	7422221
chrY	7425323	7426202
chrY	7426239	7426242
chrY	7426244	7427907
chrY	7428397	7430435
chrY	7430765	7431550
chrY	7431749	7432150
chrY	7432549	7433300
chrY	7434194	7434770
chrY	7434969	7435470
chrY	7435519	7435920
chrY	7437599	7438100
chrY	7444219	7445070
chrY	7445219	7446270
chrY	7446369	7449097
chrY	7449197	7449201
chrY	7449202	7449819
chrY	7449939	7450670
chrY	7451539	7453540
chrY	7453589	7456640
chrY	7456789	7460190
chrY	7461398	7461399
chrY	7461423	7461424
chrY	7461430	7461431
chrY	7461433	7461740
chrY	7461789	7462540
chrY	7462689	7463790
chrY	7464089	7467940
chrY	7468039	7469290
chrY	7469439	7469690
chrY	7470039	7470640
chrY	7470739	7471240
chrY	7471489	7474090
chrY	7474139	7474293
chrY	7474294	7474340
chrY	7474439	7474990
chrY	7475289	7476986
chrY	7476987	7479365
chrY	7479376	7479377
chrY	7479379	7479383
chrY	7479384	7480540
chrY	7483239	7483540
chrY	7483689	7485190
chrY	7485289	7485881
chrY	7485883	7485905
chrY	7485939	7486440
chrY	7486549	7489300
chrY	7490829	7492730
chrY	7494549	7496150
chrY	7505289	7508340
chrY	7508389	7518490
chrY	7518539	7518890
chrY	7519148	7519208
chrY	7519209	7532303
chrY	7532311	7534425
chrY	7534426	7534429
chrY	7534432	7534435
chrY	7534436	7534446
chrY	7534448	7534450
chrY	7534682	7535930
chrY	7536537	7538895
chrY	7538898	7541042
chrY	7541564	7562159
chrY	7562175	7562193
chrY	7562200	7564088
chrY	7564382	7567981
chrY	7567992	7568861
chrY	7568862	7568865
chrY	7568881	7572782
chrY	7579136	7579586
chrY	7579980	7582106
chrY	7582109	7588540
chrY	7588541	7590471
chrY	7590541	7590552
chrY	7590784	7608352
chrY	7608361	7608436
chrY	7608440	7608448
chrY	7608449	7613818
chrY	7613853	7613863
chrY	7613877	7615177
chrY	7615179	7615189
chrY	7615190	7615261
chrY	7615427	7617685
chrY	7617747	7617759
chrY	7617762	7617852
chrY	7617853	7618090
chrY	7618093	7621217
chrY	7621940	7623439
chrY	7623442	7623571
chrY	7623690	7623774
chrY	7623777	7625061
chrY	7625106	7626233
chrY	7626244	7629755
chrY	7633194	7633207
chrY	7633219	7633766
chrY	7633767	7633771
chrY	7633772	7633776
chrY	7633778	7633781
chrY	7633783	7633784
chrY	7633785	7633787
chrY	7633795	7633796
chrY	7633797	7635829
chrY	7635946	7637784
chrY	7637785	7640920
chrY	7641012	7642874
chrY	7642875	7642897
chrY	7643173	7643249
chrY	7643250	7643590
chrY	7643591	7645047
chrY	7645476	7645477
chrY	7645485	7646416
chrY	7646419	7646467
chrY	7646468	7646511
chrY	7646810	7649047
chrY	7649211	7650162
chrY	7650181	7650201
chrY	7650603	7652230
chrY	7652299	7656676
chrY	7656880	7656933
chrY	7656940	7662690
chrY	7662755	7662760
chrY	7662761	7663523
chrY	7663524	7664337
chrY	7664338	7664371
chrY	7664828	7670684
chrY	7670869	7681880
chrY	7681890	7681892
chrY	7681909	7681924
chrY	7681925	7689882
chrY	7690109	7690139
chrY	7690140	7690234
chrY	7690235	7695645
chrY	7695771	7697270
chrY	7697272	7699214
chrY	7699391	7699392
chrY	7699393	7699394
chrY	7699397	7699399
chrY	7699400	7699403
chrY	7699405	7699407
chrY	7699409	7699410
chrY	7699416	7699441
chrY	7699442	7701863
chrY	7701886	7701894
chrY	7701895	7701909
chrY	7701987	7702316
chrY	7702321	7702336
chrY	7702365	7702370
chrY	7702371	7704545
chrY	7705405	7705518
chrY	7705651	7706305
chrY	7706330	7706333
chrY	7706334	7706355
chrY	7706469	7708810
chrY	7708910	7709085
chrY	7713334	7717277
chrY	7717304	7717632
chrY	7717666	7717732
chrY	7717733	7717736
chrY	7717737	7717851
chrY	7717856	7717861
chrY	7717872	7717922
chrY	7717927	7721162
chrY	7721346	7723535
chrY	7723578	7723672
chrY	7723673	7723702
chrY	7723703	7723805
chrY	7724557	7730474
chrY	7730475	7733536
chrY	7733628	7753132
chrY	7755192	7755195
chrY	7755196	7756237
chrY	7756389	7756425
chrY	7757285	7758220
chrY	7759159	7759160
chrY	7759274	7761226
chrY	7761246	7766678
chrY	7766681	7774028
chrY	7774029	7774039
chrY	7775077	7775119
chrY	7775120	7777034
chrY	7777108	7780738
chrY	7780739	7780836
chrY	7780849	7781011
chrY	7781012	7782908
chrY	7783214	7802962
chrY	7802963	7820973
chrY	7821331	7824698
chrY	7824753	7828964
chrY	7829642	7829729
chrY	7829760	7829785
chrY	7829786	7829791
chrY	7829797	7829807
chrY	7829818	7850290
chrY	7850291	7853129
chrY	7853179	7853184
chrY	7853219	7860143
chrY	7862165	7864086
chrY	7864269	7864338
chrY	7864378	7864444
chrY	7864446	7866033
chrY	7866034	7866056
chrY	7866390	7866494
chrY	7866808	7867879
chrY	7867885	7871344
chrY	7871393	7871434
chrY	7871502	7873735
chrY	7874125	7874819
chrY	7874858	7885337
chrY	7886420	7894514
chrY	7894515	7894516
chrY	7898849	7916981
chrY	7918663	7923712
chrY	7925163	7933677
chrY	7933686	7933725
chrY	7933753	7935613
chrY	7935614	7935634
chrY	7936005	7939240
chrY	7939510	7941718
chrY	7941744	7941760
chrY	7941783	7946958
chrY	7946959	7947098
chrY	7947176	7957078
chrY	7957087	7957108
chrY	7957109	7958448
chrY	7958467	7958500
chrY	7958503	7958504
chrY	7958546	7963052
chrY	7963065	7963088
chrY	7963097	7964543
chrY	7970445	7970872
chrY	7970873	7974686
chrY	7974817	7984426
chrY	7986460	7986630
chrY	7986631	7986652
chrY	7986654	7986662
chrY	7986670	7986731
chrY	7986732	7989188
chrY	7989206	7989253
chrY	7989266	7989287
chrY	7989288	7990069
chrY	7990106	7990141
chrY	7990260	7990261
chrY	7991230	7992226
chrY	7992238	7994150
chrY	7994151	7994247
chrY	7994320	7996001
chrY	7996720	7996754
chrY	7996767	7996768
chrY	7997028	8001925
chrY	8001931	8002453
chrY	8008183	8016924
chrY	8016996	8020183
chrY	8020260	8020527
chrY	8020531	8025155
chrY	8025159	8036010
chrY	8036146	8040088
chrY	8040089	8043108
chrY	8043138	8043163
chrY	8044685	8045297
chrY	8045347	8045356
chrY	8045357	8045358
chrY	8045418	8051850
chrY	8051919	8051955
chrY	8051968	8052058
chrY	8052086	8052123
chrY	8052147	8052155
chrY	8052762	8056084
chrY	8056092	8056093
chrY	8058629	8061695
chrY	8067501	8069942
chrY	8069984	8072339
chrY	8076213	8076664
chrY	8076678	8076708
chrY	8079541	8080106
chrY	8080107	8080325
chrY	8080754	8085260
chrY	8085706	8090764
chrY	8092215	8092253
chrY	8092254	8093291
chrY	8093292	8093316
chrY	8093365	8094360
chrY	8094891	8095233
chrY	8095656	8100468
chrY	8100652	8109742
chrY	8109750	8109832
chrY	8109861	8109871
chrY	8109902	8110528
chrY	8112600	8119271
chrY	8119471	8119489
chrY	8119490	8124554
chrY	8124675	8124936
chrY	8124938	8124943
chrY	8124944	8124945
chrY	8124946	8124947
chrY	8124948	8124949
chrY	8124950	8125058
chrY	8125059	8125061
chrY	8125062	8130450
chrY	8130461	8130470
chrY	8130509	8130510
chrY	8130518	8130588
chrY	8130591	8135147
chrY	8135148	8135508
chrY	8138192	8140145
chrY	8140504	8140537
chrY	8140538	8142684
chrY	8142906	8146211
chrY	8146212	8151514
chrY	8151515	8151629
chrY	8151636	8151692
chrY	8151693	8153578
chrY	8154175	8158719
chrY	8159524	8166592
chrY	8167926	8170363
chrY	8170511	8171784
chrY	8171806	8171824
chrY	8171889	8172520
chrY	8172688	8172725
chrY	8172726	8172734
chrY	8172878	8173758
chrY	8179017	8179018
chrY	8179028	8181213
chrY	8181388	8184324
chrY	8184344	8184576
chrY	8184737	8214014
chrY	8214276	8214856
chrY	8214857	8214858
chrY	8214860	8214883
chrY	8214884	8214942
chrY	8215017	8216436
chrY	8216437	8216439
chrY	8216608	8218070
chrY	8218071	8218085
chrY	8218101	8218102
chrY	8218103	8218120
chrY	8218126	8221228
chrY	8221232	8230268
chrY	8230646	8232951
chrY	8232961	8235474
chrY	8237525	8238254
chrY	8238353	8253550
chrY	8253561	8253563
chrY	8253565	8253567
chrY	8253568	8253592
chrY	8253773	8269552
chrY	8270065	8276256
chrY	8279913	8281702
chrY	8281806	8283786
chrY	8283789	8288616
chrY	8288618	8288620
chrY	8288894	8290674
chrY	8291021	8293067
chrY	8293819	8293879
chrY	8293880	8295433
chrY	8296991	8310922
chrY	8310934	8314109
chrY	8314121	8314124
chrY	8314291	8321537
chrY	8326150	8326197
chrY	8326200	8326247
chrY	8326350	8333480
chrY	8333485	8333691
chrY	8333692	8333694
chrY	8333695	8333703
chrY	8333748	8342810
chrY	8343197	8343827
chrY	8343984	8344043
chrY	8344044	8344122
chrY	8345813	8345814
chrY	8345855	8349213
chrY	8349318	8350557
chrY	8350558	8351562
chrY	8351563	8351579
chrY	8351657	8353140
chrY	8353344	8369550
chrY	8369629	8369631
chrY	8369632	8369637
chrY	8369638	8369711
chrY	8371932	8378990
chrY	8378991	8379057
chrY	8379061	8379062
chrY	8379075	8379144
chrY	8379150	8379544
chrY	8379764	8379767
chrY	8379812	8382235
chrY	8382236	8383925
chrY	8385459	8385526
chrY	8385549	8386111
chrY	8386137	8389596
chrY	8389597	8389607
chrY	8389608	8389609
chrY	8389611	8389613
chrY	8389614	8389617
chrY	8389709	8398305
chrY	8398309	8398832
chrY	8398894	8398895
chrY	8399167	8399280
chrY	8399281	8399411
chrY	8399420	8403244
chrY	8403246	8403248
chrY	8403251	8403252
chrY	8403253	8403254
chrY	8403266	8408385
chrY	8409286	8413070
chrY	8413071	8426377
chrY	8426378	8437511
chrY	8437561	8437563
chrY	8437564	8437565
chrY	8437566	8437574
chrY	8437575	8452128
chrY	8452129	8456619
chrY	8456660	8459579
chrY	8459582	8462061
chrY	8462062	8466149
chrY	8466150	8481053
chrY	8481395	8481808
chrY	8481811	8481877
chrY	8482009	8482010
chrY	8482044	8486934
chrY	8486937	8498109
chrY	8498115	8501591
chrY	8501612	8501689
chrY	8501690	8525227
chrY	8525392	8531044
chrY	8531047	8536141
chrY	8536142	8536160
chrY	8536161	8555544
chrY	8555545	8555975
chrY	8555976	8556122
chrY	8556296	8556330
chrY	8556338	8556364
chrY	8556365	8556373
chrY	8556374	8556376
chrY	8556387	8561376
chrY	8561377	8566852
chrY	8566853	8566930
chrY	8566934	8566942
chrY	8566943	8566968
chrY	8566969	8566979
chrY	8566980	8566982
chrY	8567009	8575984
chrY	8576008	8576009
chrY	8576013	8589494
chrY	8589496	8600008
chrY	8600009	8628154
chrY	8628155	8631369
chrY	8631436	8631438
chrY	8631439	8635979
chrY	8636026	8636060
chrY	8636061	8641309
chrY	8641310	8649397
chrY	8649400	8649410
chrY	8649433	8649442
chrY	8649474	8660273
chrY	8661580	8661688
chrY	8661844	8668265
chrY	8669824	8671141
chrY	8672109	8672915
chrY	8673081	8673130
chrY	8674156	8674161
chrY	8674162	8675028
chrY	8675029	8675036
chrY	8675039	8675093
chrY	8675131	8677033
chrY	8677112	8677997
chrY	8679557	8689453
chrY	8689496	8690264
chrY	8690543	8691902
chrY	8694205	8694223
chrY	8694224	8694270
chrY	8694271	8695843
chrY	8695967	8695987
chrY	8696014	8697306
chrY	8697967	8697968
chrY	8698009	8698669
chrY	8699697	8709872
chrY	8710126	8711931
chrY	8713119	8713682
chrY	8713703	8715092
chrY	8715209	8715217
chrY	8715219	8720095
chrY	8720728	8720729
chrY	8720742	8723706
chrY	8725345	8730960
chrY	8734420	8734841
chrY	8734866	8734891
chrY	8736964	8737802
chrY	8737935	8738892
chrY	8741846	8746262
chrY	8746482	8746989
chrY	8746992	8747696
chrY	8747697	8748357
chrY	8748464	8748479
chrY	8748480	8748645
chrY	8748915	8749059
chrY	8749088	8749109
chrY	8749124	8749139
chrY	8749141	8749193
chrY	8749194	8751076
chrY	8751077	8760503
chrY	8760507	8760508
chrY	8760509	8760510
chrY	8760511	8760513
chrY	8760519	8760540
chrY	8760541	8760574
chrY	8760579	8760593
chrY	8760594	8761464
chrY	8762199	8766287
chrY	8766407	8768415
chrY	8768615	8774513
chrY	8774657	8776546
chrY	8776547	8776595
chrY	8776671	8785667
chrY	8786834	8787429
chrY	8787430	8790137
chrY	8790170	8792845
chrY	8792895	8792907
chrY	8793051	8793060
chrY	8793061	8798946
chrY	8798953	8799178
chrY	8799285	8799679
chrY	8799763	8806255
chrY	8806256	8806277
chrY	8806310	8806326
chrY	8806440	8806828
chrY	8807656	8810505
chrY	8817073	8822285
chrY	8822504	8822546
chrY	8822547	8822587
chrY	8822588	8822589
chrY	8822604	8824160
chrY	8824175	8824177
chrY	8824231	8824266
chrY	8827321	8831149
chrY	8831173	8831176
chrY	8831199	8842224
chrY	8842389	8848040
chrY	8848501	8849670
chrY	8849671	8849690
chrY	8852231	8852551
chrY	8852552	8854198
chrY	8854448	8855207
chrY	8856966	8860205
chrY	8860206	8860257
chrY	8860275	8865727
chrY	8865905	8865931
chrY	8865970	8866013
chrY	8866034	8877017
chrY	8877018	8878801
chrY	8878899	8878900
chrY	8878912	8878950
chrY	8878953	8878954
chrY	8878967	8879616
chrY	8879617	8881144
chrY	8881148	8897214
chrY	8897227	8897251
chrY	8897279	8901008
chrY	8901009	8901019
chrY	8901427	8901988
chrY	8902042	8906800
chrY	8906999	8907400
chrY	8908149	8911350
chrY	8965059	8971260
chrY	8972849	8974200
chrY	8974424	8974700
chrY	8974749	8976929
chrY	8977068	8982994
chrY	8982997	8983093
chrY	8983102	8983162
chrY	8983212	8983290
chrY	8988701	9012943
chrY	9013253	9013257
chrY	9013261	9014255
chrY	9014376	9015201
chrY	9015957	9022244
chrY	9022246	9025048
chrY	9025524	9029809
chrY	9029810	9029818
chrY	9029820	9029843
chrY	9029844	9029845
chrY	9029872	9029882
chrY	9029896	9029918
chrY	9029919	9030044
chrY	9030376	9030404
chrY	9030425	9030426
chrY	9030429	9032127
chrY	9034593	9040102
chrY	9040372	9040470
chrY	9040480	9040674
chrY	9040943	9046888
chrY	9047830	9047997
chrY	9048019	9048086
chrY	9048087	9048111
chrY	9048112	9048133
chrY	9048218	9063174
chrY	9063883	9068921
chrY	9069059	9070124
chrY	9070125	9073219
chrY	9073222	9075083
chrY	9075085	9075128
chrY	9075375	9075835
chrY	9075904	9075928
chrY	9082348	9088873
chrY	9088996	9094253
chrY	9094611	9094643
chrY	9094644	9112011
chrY	9112014	9113735
chrY	9113773	9116719
chrY	9117213	9127547
chrY	9127548	9131165
chrY	9131166	9131176
chrY	9131177	9139924
chrY	9140170	9140218
chrY	9140291	9157023
chrY	9157024	9157900
chrY	9157949	9158700
chrY	9158749	9160300
chrY	9160349	9166250
chrY	9166399	9171150
chrY	9171599	9172350
chrY	9172399	9172400
chrY	9172449	9172750
chrY	9172849	9173000
chrY	9173249	9173500
chrY	9174149	9174150
chrY	9177099	9177300
chrY	9177949	9178072
chrY	9178442	9178597
chrY	9178780	9178781
chrY	9178782	9179097
chrY	9179098	9179103
chrY	9179108	9179110
chrY	9179118	9179120
chrY	9179244	9179249
chrY	9179252	9179260
chrY	9179263	9179264
chrY	9179462	9179567
chrY	9179568	9179594
chrY	9179631	9179633
chrY	9179635	9179636
chrY	9179651	9179652
chrY	9179661	9179787
chrY	9179935	9180172
chrY	9180774	9180908
chrY	9181055	9181103
chrY	9181104	9181185
chrY	9181472	9181666
chrY	9182599	9182650
chrY	9182699	9182700
chrY	9184199	9184848
chrY	9185499	9185770
chrY	9186053	9186252
chrY	9186253	9186294
chrY	9186699	9186700
chrY	9186749	9187217
chrY	9187397	9187400
chrY	9188465	9188500
chrY	9199849	9199958
chrY	9200236	9200265
chrY	9200641	9201100
chrY	9201149	9201228
chrY	9201434	9201500
chrY	9202349	9202425
chrY	9202428	9202429
chrY	9202501	9202503
chrY	9203499	9203552
chrY	9203849	9203850
chrY	9204567	9204650
chrY	9204749	9204900
chrY	9204949	9205264
chrY	9205468	9205473
chrY	9205475	9205496
chrY	9205506	9205584
chrY	9205588	9205612
chrY	9205613	9205627
chrY	9205646	9205750
chrY	9205799	9206537
chrY	9206803	9206981
chrY	9206982	9207225
chrY	9207226	9207494
chrY	9209879	9209982
chrY	9211399	9211431
chrY	9211432	9211550
chrY	9218389	9218490
chrY	9218539	9218540
chrY	9218589	9218690
chrY	9218739	9218945
chrY	9219103	9219247
chrY	9220089	9220132
chrY	9220133	9220141
chrY	9220142	9220155
chrY	9220156	9220160
chrY	9220161	9220399
chrY	9220400	9220690
chrY	9221539	9221640
chrY	9221989	9222170
chrY	9222939	9223290
chrY	9226649	9226750
chrY	9226849	9227000
[truncated: 9,368 more rows]
