# Supplementary material for: Deep Phylogenetic Analysis of Haplogroup G1 Provides Estimates of SNP and STR Mutation Rates on the Human Y-Chromosome and Reveals Migrations of Iranic Speakers
Source: PLoS One. 2015 Apr 7;10(4):e0122968. doi: 10.1371/journal.pone.0122968 (PMC4388827; doi:10.1371/journal.pone.0122968)
Supplement: S1 Data — (ZIP) [file pone.0122968.s001.zip › Kazakh3_confidence_regions.bed]

chrY	2649862	2651063
chrY	2651312	2651813
chrY	2652062	2654963
chrY	2655000	2658789
chrY	2658792	2665340
chrY	2665862	2665882
chrY	2665883	2666568
chrY	2666595	2668914
chrY	2668939	2668940
chrY	2668952	2668953
chrY	2669034	2669035
chrY	2669040	2669842
chrY	2669844	2669845
chrY	2681116	2681322
chrY	2681324	2682264
chrY	2682271	2682766
chrY	2683241	2683242
chrY	2683312	2683313
chrY	2683480	2683497
chrY	2683498	2684015
chrY	2684650	2685586
chrY	2685724	2688071
chrY	2688072	2688578
chrY	2688869	2688930
chrY	2689390	2689512
chrY	2689577	2693297
chrY	2693408	2693419
chrY	2693420	2695535
chrY	2695553	2695561
chrY	2695562	2695570
chrY	2695572	2696399
chrY	2696402	2696515
chrY	2696516	2697353
chrY	2699617	2699711
chrY	2699712	2701112
chrY	2701145	2701154
chrY	2701227	2701248
chrY	2701417	2702337
chrY	2702392	2707419
chrY	2707423	2708186
chrY	2708667	2717062
chrY	2717066	2718876
chrY	2719064	2728095
chrY	2728096	2728112
chrY	2728114	2729588
chrY	2730132	2738709
chrY	2738896	2740318
chrY	2740557	2741101
chrY	2741104	2744825
chrY	2745730	2745731
chrY	2746115	2746724
chrY	2746742	2746767
chrY	2746813	2747786
chrY	2747787	2750804
chrY	2750875	2752567
chrY	2752578	2752579
chrY	2752605	2753714
chrY	2753715	2753716
chrY	2753827	2753842
chrY	2753843	2753862
chrY	2753863	2753883
chrY	2753884	2753905
chrY	2753906	2758186
chrY	2758867	2759146
chrY	2759162	2759171
chrY	2759186	2759192
chrY	2759193	2759369
chrY	2760057	2760072
chrY	2760076	2762140
chrY	2762154	2762684
chrY	2762685	2762691
chrY	2762692	2762696
chrY	2762697	2762700
chrY	2762701	2763734
chrY	2763739	2763742
chrY	2763746	2763747
chrY	2763748	2763750
chrY	2763751	2763752
chrY	2763753	2763755
chrY	2763756	2763759
chrY	2763760	2763761
chrY	2763762	2763767
chrY	2763768	2763901
chrY	2763902	2767772
chrY	2767790	2767791
chrY	2768024	2768038
chrY	2774066	2774714
chrY	2775453	2775502
chrY	2775503	2778405
chrY	2778499	2778500
chrY	2778579	2778642
chrY	2778643	2783563
chrY	2783583	2783599
chrY	2783622	2783642
chrY	2783644	2783657
chrY	2783658	2784163
chrY	2784529	2785214
chrY	2785422	2786003
chrY	2787286	2788272
chrY	2788329	2788330
chrY	2788362	2788363
chrY	2793073	2794954
chrY	2794955	2794964
chrY	2794982	2795055
chrY	2795056	2795553
chrY	2795559	2795573
chrY	2795599	2798710
chrY	2798712	2799477
chrY	2799570	2803350
chrY	2803451	2803499
chrY	2803716	2803826
chrY	2804046	2806030
chrY	2806035	2806095
chrY	2806170	2806194
chrY	2806195	2806196
chrY	2806197	2806200
chrY	2806203	2806225
chrY	2806251	2810401
chrY	2810407	2810408
chrY	2810409	2810415
chrY	2810416	2810419
chrY	2810429	2810430
chrY	2810431	2810432
chrY	2810433	2810434
chrY	2810435	2812392
chrY	2812395	2812767
chrY	2812777	2812805
chrY	2812847	2812850
chrY	2812895	2812909
chrY	2812910	2814753
chrY	2815001	2817035
chrY	2817239	2817708
chrY	2817709	2820021
chrY	2820024	2822740
chrY	2822741	2824450
chrY	2824453	2824454
chrY	2824522	2824531
chrY	2824556	2824725
chrY	2824726	2824736
chrY	2824737	2825246
chrY	2825329	2827909
chrY	2827912	2832743
chrY	2832779	2832780
chrY	2832906	2832907
chrY	2832930	2834846
chrY	2834856	2834868
chrY	2834869	2835665
chrY	2835666	2836434
chrY	2836446	2836462
chrY	2836506	2839897
chrY	2840080	2840087
chrY	2840088	2840094
chrY	2840095	2840119
chrY	2840123	2842210
chrY	2842214	2842965
chrY	2843072	2843094
chrY	2843095	2843881
chrY	2843882	2843890
chrY	2843906	2843912
chrY	2843920	2843921
chrY	2843922	2844241
chrY	2844251	2844252
chrY	2844300	2844334
chrY	2844335	2845132
chrY	2845264	2845780
chrY	2845821	2847208
chrY	2847337	2850857
chrY	2850858	2852577
chrY	2852720	2852722
chrY	2852723	2852730
chrY	2852731	2852781
chrY	2852782	2852785
chrY	2852786	2853418
chrY	2853645	2853660
chrY	2853661	2854732
chrY	2854822	2854863
chrY	2854887	2854888
chrY	2854902	2855444
chrY	2855445	2855453
chrY	2855455	2855458
chrY	2855459	2855465
chrY	2855467	2856426
chrY	2859135	2860012
chrY	2860016	2860017
chrY	2860018	2860021
chrY	2860022	2860059
chrY	2860153	2860207
chrY	2860209	2861407
chrY	2861437	2861445
chrY	2861480	2865625
chrY	2865759	2865760
chrY	2865794	2865795
chrY	2866749	2873908
chrY	2873991	2881390
chrY	2881441	2881442
chrY	2881539	2884288
chrY	2884289	2884291
chrY	2884347	2884348
chrY	2884364	2884407
chrY	2884432	2884797
chrY	2884804	2885071
chrY	2885072	2885436
chrY	2885704	2888776
chrY	2888863	2888864
chrY	2888866	2888867
chrY	2888870	2892536
chrY	2892542	2892596
chrY	2892597	2895093
chrY	2900870	2901492
chrY	2901540	2903235
chrY	2903267	2903287
chrY	2903288	2905827
chrY	2905919	2906679
chrY	2907192	2908137
chrY	2908138	2908947
chrY	2909282	2909546
chrY	2909547	2909548
chrY	2909597	2909603
chrY	2909604	2914850
chrY	2914899	2914900
chrY	2925929	2926230
chrY	2970909	2971031
chrY	2971032	2971110
chrY	2974489	2975390
chrY	2980434	2980656
chrY	2980759	2981056
chrY	3011755	3012006
chrY	3012286	3012312
chrY	3012331	3012356
chrY	3015966	3016210
chrY	3060399	3060569
chrY	3060570	3060591
chrY	3060592	3060619
chrY	3060620	3060705
chrY	3060706	3060950
chrY	3073889	3074590
chrY	3078594	3079280
chrY	3092109	3092410
chrY	3148169	3148370
chrY	3158999	3164156
chrY	3164181	3164400
chrY	3164749	3164850
chrY	3178359	3178372
chrY	3178404	3178660
chrY	3250817	3251250
chrY	3251349	3251700
chrY	3274947	3275198
chrY	3284304	3284505
chrY	3284654	3284905
chrY	3343386	3343630
chrY	3366719	3366920
chrY	3388709	3388960
chrY	3405569	3407670
chrY	3409199	3409450
chrY	3436559	3436860
chrY	3544937	3545438
chrY	3546087	3546242
chrY	3546249	3546328
chrY	3546329	3546388
chrY	3592811	3593050
chrY	3593299	3593950
chrY	3621455	3622056
chrY	3680472	3680764
chrY	3680813	3680814
chrY	3680863	3680864
chrY	3680913	3681214
chrY	3704727	3704741
chrY	3704742	3704754
chrY	3704757	3705010
chrY	3712339	3714890
chrY	3714939	3716090
chrY	3716189	3720140
chrY	3720189	3721190
chrY	3849559	3849810
chrY	3851869	3851893
chrY	3851903	3852120
chrY	3876183	3876470
chrY	3876537	3876870
chrY	3987239	3987257
chrY	3987265	3987540
chrY	4002519	4002697
chrY	4002698	4002800
chrY	4049229	4049380
chrY	4070289	4070490
chrY	4077820	4078371
chrY	4093569	4093820
chrY	4113162	4114451
chrY	4114455	4114580
chrY	4201266	4201480
chrY	4229569	4229870
chrY	4242999	4243550
chrY	4257049	4257300
chrY	4261929	4262230
chrY	4271969	4272220
chrY	4282184	4282202
chrY	4282211	4282410
chrY	4293089	4293390
chrY	4351629	4352630
chrY	4352829	4352830
chrY	4352879	4353630
chrY	4371179	4371730
chrY	4388777	4389362
chrY	4389364	4389368
chrY	4438059	4438360
chrY	4472560	4472720
chrY	4472721	4472747
chrY	4472748	4472761
chrY	4509579	4509830
chrY	4553979	4554380
chrY	4567226	4567670
chrY	4567869	4568120
chrY	4580709	4582160
chrY	4703169	4703420
chrY	4740482	4740683
chrY	4769583	4770349
chrY	4770350	4770356
chrY	4770364	4770376
chrY	4770377	4770384
chrY	4780076	4780927
chrY	4862059	4862270
chrY	4862919	4863070
chrY	4872045	4872296
chrY	4872769	4873546
chrY	4874356	4874588
chrY	4874589	4874677
chrY	4874976	4875127
chrY	4888699	4889200
chrY	4889450	4889750
chrY	4899247	4899498
chrY	4899747	4899998
chrY	4919619	4919920
chrY	4925453	4925879
chrY	4928948	4929170
chrY	4929469	4929720
chrY	4929869	4930170
chrY	4931545	4931846
chrY	4957178	4957479
chrY	4969357	4969840
chrY	5059699	5059950
chrY	5060291	5060850
chrY	5185577	5185778
chrY	5185877	5185878
chrY	5185927	5186178
chrY	5204699	5205000
chrY	5246830	5247126
chrY	5263843	5264052
chrY	5275008	5275259
chrY	5317111	5317362
chrY	5317411	5317412
chrY	5317561	5318112
chrY	5446559	5446810
chrY	5459359	5459610
chrY	5494759	5495060
chrY	5601179	5601430
chrY	5612809	5613260
chrY	5674812	5675234
chrY	5690259	5690460
chrY	5690559	5690810
chrY	5708589	5708840
chrY	5727555	5727830
chrY	5816989	5817290
chrY	5851469	5851770
chrY	5852687	5853370
chrY	5858595	5858890
chrY	5864089	5864590
chrY	5873819	5874020
chrY	5910444	5910453
chrY	5910494	5910645
chrY	5910744	5911045
chrY	5999638	5999939
chrY	6000088	6000589
chrY	6000792	6001239
chrY	6063559	6063960
chrY	6092456	6092690
chrY	6102483	6105699
chrY	6105700	6105820
chrY	6106119	6106345
chrY	6106347	6106628
chrY	6106629	6106895
chrY	6106896	6107137
chrY	6107138	6107470
chrY	6107869	6107938
chrY	6108003	6113970
chrY	6114219	6114270
chrY	6115287	6115520
chrY	6116969	6117020
chrY	6117272	6117420
chrY	6119333	6119670
chrY	6119719	6119820
chrY	6120171	6120620
chrY	6120971	6121028
chrY	6121029	6121470
chrY	6123419	6123458
chrY	6124069	6124570
chrY	6124619	6124620
chrY	6124975	6125020
chrY	6125069	6125120
chrY	6125529	6125568
chrY	6125569	6125870
chrY	6125919	6126092
chrY	6126093	6126203
chrY	6126204	6126320
chrY	6126369	6126520
chrY	6126569	6126570
chrY	6127718	6127756
chrY	6128319	6128439
chrY	6128440	6128441
chrY	6128669	6128890
chrY	6128990	6128991
chrY	6128992	6129478
chrY	6129677	6129869
chrY	6129870	6130015
chrY	6130016	6130170
chrY	6130319	6130470
chrY	6131450	6131470
chrY	6134839	6138990
chrY	6139039	6141540
chrY	6141639	6144440
chrY	6144889	6147440
chrY	6147639	6148540
chrY	6148739	6148744
chrY	6148745	6148748
chrY	6148749	6149590
chrY	6150039	6154835
chrY	6154836	6155140
chrY	6155389	6156740
chrY	6162919	6163570
chrY	6165509	6168310
chrY	6168549	6173700
chrY	6176709	6177460
chrY	6177659	6179478
chrY	6179909	6179912
chrY	6179913	6182926
chrY	6182927	6183210
chrY	6183259	6185360
chrY	6185549	6192200
chrY	6193663	6193900
chrY	6194799	6195000
chrY	6195099	6196500
chrY	6201089	6202040
chrY	6205744	6213410
chrY	6213459	6213460
chrY	6213829	6215060
chrY	6216419	6217140
chrY	6217239	6217440
chrY	6220119	6220420
chrY	6221069	6223020
chrY	6223119	6224420
chrY	6224549	6226000
chrY	6226049	6226051
chrY	6226052	6226200
chrY	6226323	6231250
chrY	6231299	6231900
chrY	6233097	6234920
chrY	6235549	6237000
chrY	6238059	6239360
chrY	6240049	6242794
chrY	6242836	6246750
chrY	6247579	6249030
chrY	6249279	6249380
chrY	6249619	6250707
chrY	6250708	6251370
chrY	6252204	6252501
chrY	6252533	6253390
chrY	6253949	6255350
chrY	6255649	6255900
chrY	6258997	6258998
chrY	6259001	6259005
chrY	6259007	6259765
chrY	6259775	6260400
chrY	6260499	6260500
chrY	6260549	6260950
chrY	6261959	6264460
chrY	6264509	6266060
chrY	6266549	6266650
chrY	6266699	6266709
chrY	6266710	6267700
chrY	6267749	6268750
chrY	6268799	6270400
chrY	6270619	6272822
chrY	6272857	6274420
chrY	6274969	6275420
chrY	6275569	6277720
chrY	6277769	6282803
chrY	6282859	6285420
chrY	6285836	6287030
chrY	6287079	6287380
chrY	6288569	6288584
chrY	6288588	6288628
chrY	6288629	6288720
chrY	6288869	6290420
chrY	6290579	6292030
chrY	6292609	6293310
chrY	6293359	6295813
chrY	6295899	6296960
chrY	6297849	6298650
chrY	6301832	6303639
chrY	6303642	6304230
chrY	6304699	6304850
chrY	6304899	6304946
chrY	6304973	6306400
chrY	6307699	6310850
chrY	6310899	6311250
chrY	6311899	6319750
chrY	6319849	6322400
chrY	6323869	6327020
chrY	6327219	6327220
chrY	6327269	6327370
chrY	6327549	6328500
chrY	6329199	6329234
chrY	6329336	6330100
chrY	6330149	6330225
chrY	6330231	6334050
chrY	6334589	6335208
chrY	6335211	6336640
chrY	6336689	6336690
chrY	6336739	6338090
chrY	6338239	6338440
chrY	6338559	6338821
chrY	6338822	6340060
chrY	6340309	6340410
chrY	6340549	6341957
chrY	6341958	6342250
chrY	6342299	6342300
chrY	6342944	6342945
chrY	6342946	6344170
chrY	6344219	6345995
chrY	6345998	6345999
chrY	6346000	6346001
chrY	6346002	6346004
chrY	6346006	6346007
chrY	6346008	6346009
chrY	6346011	6346012
chrY	6346014	6346015
chrY	6346016	6346018
chrY	6346265	6346345
chrY	6346348	6347420
chrY	6347519	6347720
chrY	6347769	6347770
chrY	6347819	6350620
chrY	6350769	6351870
chrY	6352069	6352070
chrY	6352119	6352420
chrY	6359183	6359570
chrY	6359674	6363520
chrY	6363669	6364970
chrY	6366639	6367340
chrY	6370272	6373970
chrY	6375770	6375771
chrY	6375772	6381760
chrY	6381809	6381810
chrY	6381859	6384160
chrY	6384809	6388342
chrY	6388343	6388716
chrY	6388717	6392560
chrY	6395139	6398590
chrY	6398689	6400840
chrY	6401039	6401044
chrY	6401045	6401052
chrY	6401789	6401977
chrY	6401978	6401990
chrY	6425039	6426840
chrY	6427086	6428540
chrY	6428589	6429440
chrY	6435289	6435590
chrY	6461069	6461370
chrY	6464979	6465230
chrY	6478699	6479000
chrY	6512359	6513310
chrY	6513359	6513360
chrY	6513409	6513410
chrY	6513459	6513562
chrY	6513563	6514010
chrY	6548779	6549235
chrY	6549283	6549330
chrY	6592539	6592615
chrY	6592616	6593140
chrY	6593689	6595240
chrY	6595289	6595890
chrY	6619718	6621509
chrY	6626917	6630499
chrY	6630616	6634248
chrY	6634259	6634281
chrY	6634282	6634283
chrY	6634284	6637161
chrY	6643026	6644704
chrY	6644706	6644725
chrY	6644734	6644768
chrY	6644769	6644771
chrY	6644773	6644795
chrY	6644882	6645400
chrY	6645536	6645550
chrY	6645556	6645650
chrY	6646751	6646761
chrY	6646762	6648026
chrY	6648698	6651320
chrY	6651379	6651380
chrY	6651381	6651401
chrY	6651656	6654009
chrY	6654011	6654028
chrY	6654083	6654237
chrY	6655015	6663080
chrY	6663081	6663124
chrY	6666416	6667404
chrY	6667473	6671097
chrY	6671098	6671110
chrY	6671810	6674465
chrY	6674468	6674613
chrY	6674637	6674653
chrY	6674736	6674792
chrY	6674898	6674901
chrY	6674915	6675840
chrY	6675841	6675843
chrY	6675844	6682046
chrY	6688763	6690090
chrY	6694822	6697115
chrY	6697266	6698831
chrY	6698832	6698853
chrY	6699141	6709046
chrY	6714900	6720378
chrY	6731373	6732406
chrY	6732421	6732424
chrY	6732642	6734680
chrY	6734681	6734713
chrY	6734717	6734720
chrY	6734722	6734723
chrY	6734724	6734727
chrY	6734728	6736292
chrY	6736293	6736299
chrY	6736300	6736358
chrY	6736359	6736377
chrY	6736405	6747084
chrY	6747946	6748696
chrY	6752599	6755738
chrY	6756940	6757108
chrY	6757158	6757844
chrY	6757845	6758025
chrY	6758027	6759411
chrY	6759412	6763382
chrY	6763386	6763730
chrY	6763978	6765571
chrY	6765574	6765575
chrY	6765950	6767602
chrY	6767603	6767712
chrY	6767725	6767726
chrY	6767728	6767924
chrY	6767942	6768881
chrY	6768887	6769833
chrY	6770010	6770011
chrY	6774347	6775300
chrY	6775301	6775309
chrY	6775382	6775900
chrY	6775902	6775922
chrY	6775930	6775940
chrY	6776406	6778588
chrY	6778589	6778605
chrY	6778692	6778694
chrY	6778695	6778700
chrY	6778702	6778707
chrY	6778708	6778709
chrY	6778710	6778733
chrY	6778739	6778761
chrY	6778762	6778856
chrY	6779044	6779121
chrY	6779123	6779829
chrY	6779840	6780602
chrY	6780873	6780896
chrY	6780898	6784420
chrY	6784652	6786534
chrY	6787135	6787433
chrY	6787449	6790232
chrY	6790236	6790237
chrY	6791590	6791688
chrY	6791704	6791747
chrY	6791748	6792507
chrY	6792508	6795259
chrY	6795329	6795338
chrY	6795370	6798714
chrY	6799360	6800941
chrY	6800944	6801174
chrY	6801175	6803815
chrY	6803880	6806766
chrY	6807259	6807798
chrY	6808188	6808295
chrY	6808297	6814620
chrY	6814633	6816533
chrY	6816784	6818853
chrY	6822642	6825409
chrY	6825940	6826719
chrY	6826720	6826745
chrY	6830650	6831188
chrY	6831318	6831321
chrY	6831339	6831340
chrY	6831344	6831877
chrY	6831878	6831923
chrY	6833376	6835435
chrY	6835438	6835472
chrY	6835565	6839628
chrY	6839655	6840827
chrY	6840887	6847862
chrY	6847902	6855355
chrY	6855357	6855361
chrY	6855362	6855367
chrY	6855406	6858582
chrY	6858643	6861230
chrY	6861231	6861968
chrY	6861980	6867680
chrY	6867709	6867721
chrY	6867743	6868800
chrY	6868918	6874531
chrY	6874535	6874636
chrY	6874637	6874638
chrY	6874687	6874690
chrY	6874759	6878812
chrY	6878813	6878849
chrY	6878877	6878881
chrY	6878895	6881063
chrY	6881090	6881091
chrY	6882501	6882644
chrY	6882645	6888449
chrY	6888465	6891918
chrY	6892522	6892649
chrY	6892658	6895044
chrY	6895047	6900939
chrY	6900941	6900942
chrY	6900963	6901017
chrY	6903848	6910451
chrY	6910497	6911143
chrY	6911522	6915831
chrY	6917739	6918277
chrY	6918536	6919350
chrY	6919387	6919388
chrY	6919417	6920740
chrY	6920756	6920784
chrY	6920795	6922374
chrY	6922408	6922409
chrY	6922424	6922428
chrY	6922429	6922441
chrY	6922442	6922460
chrY	6923159	6925059
chrY	6925187	6925597
chrY	6925598	6925599
chrY	6925621	6925638
chrY	6925639	6925890
chrY	6930914	6931358
chrY	6931426	6931547
chrY	6931548	6934519
chrY	6934915	6941484
chrY	6941487	6942636
chrY	6942652	6942722
chrY	6942730	6942770
chrY	6942780	6943951
chrY	6944017	6944924
chrY	6944986	6948123
chrY	6948127	6948135
chrY	6948432	6948537
chrY	6948544	6948545
chrY	6948546	6948547
chrY	6948549	6948551
chrY	6948561	6953256
chrY	6953370	6953375
chrY	6953407	6953464
chrY	6953465	6954829
chrY	6955252	6955259
chrY	6955260	6955279
chrY	6955280	6956438
chrY	6956579	6957593
chrY	6957749	6967028
chrY	6967030	6971580
chrY	6971581	6971586
chrY	6971614	6971779
chrY	6971832	6975896
chrY	6977380	6977400
chrY	6977659	6978017
chrY	6978461	6979843
chrY	6979847	6981069
chrY	6981379	6983771
chrY	6984664	6989107
chrY	6989108	6992423
chrY	6992596	6996526
chrY	6996527	6996550
chrY	6996563	6996570
chrY	6996868	6996932
chrY	6996936	6997933
chrY	7008550	7008755
chrY	7008804	7009186
chrY	7009187	7011446
chrY	7011448	7011449
chrY	7011629	7012269
chrY	7012697	7012698
chrY	7012700	7013361
chrY	7013362	7013371
chrY	7013622	7015166
chrY	7017302	7017830
chrY	7017879	7017880
chrY	7018079	7018880
chrY	7019379	7020130
chrY	7020279	7020300
chrY	7020307	7020429
chrY	7030049	7030050
chrY	7030099	7030300
chrY	7031199	7032300
chrY	7032399	7033150
chrY	7033659	7033671
chrY	7033680	7035251
chrY	7035314	7035719
chrY	7035740	7038418
chrY	7038431	7038432
chrY	7038686	7039177
chrY	7039178	7039180
chrY	7039181	7039193
chrY	7039259	7039266
chrY	7039267	7039308
chrY	7045745	7047978
chrY	7048507	7048559
chrY	7048560	7048563
chrY	7048650	7050242
chrY	7050255	7050256
chrY	7050291	7050510
chrY	7050511	7052968
chrY	7053023	7053358
chrY	7053359	7053713
chrY	7054178	7054213
chrY	7054220	7058245
chrY	7063942	7075972
chrY	7076665	7078291
chrY	7078350	7078359
chrY	7078360	7078363
chrY	7078445	7080701
chrY	7080706	7080712
chrY	7081872	7082688
chrY	7082697	7082808
chrY	7082833	7082834
chrY	7083100	7083883
chrY	7083942	7084153
chrY	7084156	7084339
chrY	7084353	7084354
chrY	7084390	7084410
chrY	7084448	7084452
chrY	7084496	7085151
chrY	7086904	7087866
chrY	7088270	7088393
chrY	7088608	7088609
chrY	7088614	7090548
chrY	7091221	7091306
chrY	7091307	7091333
chrY	7091334	7093141
chrY	7093679	7093760
chrY	7093778	7094331
chrY	7095243	7096979
chrY	7096989	7097257
chrY	7099311	7099787
chrY	7102605	7103386
chrY	7103387	7104916
chrY	7104917	7104936
chrY	7104937	7105033
chrY	7105188	7106238
chrY	7106513	7107012
chrY	7107013	7107025
chrY	7107636	7107652
chrY	7107663	7108145
chrY	7108146	7108301
chrY	7108350	7108359
chrY	7108365	7108366
chrY	7109300	7109347
chrY	7109528	7110417
chrY	7110432	7110478
chrY	7111909	7113709
chrY	7113721	7113722
chrY	7115599	7115900
chrY	7123809	7124360
chrY	7124409	7124560
chrY	7124609	7124910
chrY	7125109	7125160
chrY	7125209	7125210
chrY	7125259	7125860
chrY	7126009	7126510
chrY	7126659	7126960
chrY	7127000	7127361
chrY	7128329	7131152
chrY	7131176	7131396
chrY	7131397	7131831
chrY	7132841	7132938
chrY	7132939	7134067
chrY	7134226	7134270
chrY	7135470	7136882
chrY	7136886	7136956
chrY	7137146	7138231
chrY	7138930	7138982
chrY	7139412	7139815
chrY	7139816	7140200
chrY	7141119	7141720
chrY	7143599	7143850
chrY	7144000	7146765
chrY	7146776	7148012
chrY	7148013	7148101
chrY	7150807	7152521
chrY	7152633	7152788
chrY	7152931	7153883
chrY	7153884	7153970
chrY	7153971	7154522
chrY	7157008	7157036
chrY	7157043	7157044
chrY	7157049	7157050
chrY	7157056	7157057
chrY	7157143	7157146
chrY	7157207	7157981
chrY	7157982	7157985
chrY	7157986	7158033
chrY	7158034	7158115
chrY	7158116	7158932
chrY	7158939	7159102
chrY	7159312	7160387
chrY	7160999	7162218
chrY	7162466	7162470
chrY	7162860	7162911
chrY	7163136	7163143
chrY	7163280	7164053
chrY	7164587	7165270
chrY	7167490	7167639
chrY	7167744	7169791
chrY	7169807	7169813
chrY	7169883	7169884
chrY	7169898	7169899
chrY	7170872	7171987
chrY	7172002	7172003
chrY	7172009	7172336
chrY	7172337	7172339
chrY	7172583	7174408
chrY	7176090	7176873
chrY	7177040	7179814
chrY	7179824	7179825
chrY	7180136	7181809
chrY	7182218	7182927
chrY	7183030	7183625
chrY	7185562	7186183
chrY	7186766	7187696
chrY	7187697	7187699
chrY	7187700	7187998
chrY	7188001	7188222
chrY	7188522	7190611
chrY	7190615	7190618
chrY	7190629	7190637
chrY	7190638	7195244
chrY	7195278	7196156
chrY	7196457	7197226
chrY	7197488	7197498
chrY	7197580	7197588
chrY	7197589	7197591
chrY	7197592	7199324
chrY	7199485	7199580
chrY	7202040	7202063
chrY	7202371	7203403
chrY	7203417	7203536
chrY	7203852	7204801
chrY	7205021	7206709
chrY	7206730	7208100
chrY	7208229	7208300
chrY	7208504	7209158
chrY	7209395	7209906
chrY	7211337	7214274
chrY	7214548	7217182
chrY	7217185	7217187
chrY	7217188	7217189
chrY	7218416	7219028
chrY	7219158	7220892
chrY	7220893	7220964
chrY	7220970	7221242
chrY	7221243	7221343
chrY	7223442	7224021
chrY	7224338	7225462
chrY	7225463	7225485
chrY	7225692	7225699
chrY	7225700	7225723
chrY	7225770	7225777
chrY	7225778	7228359
chrY	7228533	7228583
chrY	7229248	7231026
chrY	7231115	7231134
chrY	7231135	7231149
chrY	7231547	7233010
chrY	7233129	7233139
chrY	7233140	7233590
chrY	7233592	7234923
chrY	7235342	7235813
chrY	7235910	7236392
chrY	7238323	7238872
chrY	7243849	7246097
chrY	7246144	7246147
chrY	7246187	7246189
chrY	7246190	7246191
chrY	7246192	7246198
chrY	7246205	7246213
chrY	7246215	7246219
chrY	7246220	7246221
chrY	7246224	7248032
chrY	7248652	7250394
chrY	7250551	7252283
chrY	7252420	7253691
chrY	7259162	7263748
chrY	7264888	7269652
chrY	7269653	7269669
chrY	7269908	7270301
chrY	7270304	7270307
chrY	7270311	7270312
chrY	7270318	7270320
chrY	7270412	7275059
chrY	7277604	7280921
chrY	7281022	7281734
chrY	7282445	7285056
chrY	7285614	7285676
chrY	7285677	7286835
chrY	7286867	7286879
chrY	7286985	7286986
chrY	7286988	7287794
chrY	7288193	7288214
chrY	7288215	7289374
chrY	7289381	7289386
chrY	7289401	7289402
chrY	7289461	7294401
chrY	7294402	7294418
chrY	7294842	7295868
chrY	7301690	7301691
chrY	7301756	7303162
chrY	7303187	7303192
chrY	7304467	7304470
chrY	7304471	7304492
chrY	7304493	7304602
chrY	7304603	7304611
chrY	7304736	7305664
chrY	7305744	7306320
chrY	7306732	7307654
chrY	7307675	7307676
chrY	7308292	7309261
chrY	7310009	7310414
chrY	7310572	7310597
chrY	7310598	7310760
chrY	7310800	7311109
chrY	7311151	7311468
chrY	7311479	7311481
chrY	7311516	7311521
chrY	7311522	7311525
chrY	7311526	7311762
chrY	7311966	7312578
chrY	7312579	7312581
chrY	7312627	7312628
chrY	7312629	7313086
chrY	7313087	7313163
chrY	7313677	7314333
chrY	7314620	7316562
chrY	7316678	7317139
chrY	7317160	7317201
chrY	7317202	7318595
chrY	7318664	7318820
chrY	7320468	7320489
chrY	7320490	7320496
chrY	7320514	7321448
chrY	7321469	7321487
chrY	7321488	7321844
chrY	7321886	7322587
chrY	7322588	7322626
chrY	7323053	7323056
chrY	7323057	7325639
chrY	7325650	7325691
chrY	7325698	7328027
chrY	7328028	7330156
chrY	7330428	7331202
chrY	7331215	7331216
chrY	7331338	7331401
chrY	7331402	7332661
chrY	7333158	7333870
chrY	7333873	7333879
chrY	7334157	7335585
chrY	7335609	7335619
chrY	7335748	7336287
chrY	7336339	7336683
chrY	7336688	7336972
chrY	7338913	7338946
chrY	7338947	7339739
chrY	7339838	7339970
chrY	7340175	7340292
chrY	7340323	7340324
chrY	7340388	7340389
chrY	7340419	7340885
chrY	7340886	7340888
chrY	7340889	7340897
chrY	7347734	7347768
chrY	7347769	7348483
chrY	7349254	7352929
chrY	7353200	7353236
chrY	7353400	7354586
chrY	7354588	7354666
chrY	7354671	7354701
chrY	7354702	7354769
chrY	7354770	7358174
chrY	7358189	7358193
chrY	7358279	7358319
chrY	7358320	7359700
chrY	7360129	7360470
chrY	7360812	7360820
chrY	7360821	7362185
chrY	7363890	7363891
chrY	7363965	7363966
chrY	7363990	7368863
chrY	7374758	7375428
chrY	7375429	7377494
chrY	7377516	7377534
chrY	7377639	7378524
chrY	7381836	7381876
chrY	7381909	7382380
chrY	7382383	7382390
chrY	7382397	7383621
chrY	7385961	7387418
chrY	7387434	7388764
chrY	7388836	7388845
chrY	7388943	7388952
chrY	7389208	7389972
chrY	7389994	7390009
chrY	7390049	7390089
chrY	7390090	7390156
chrY	7390685	7391805
chrY	7395241	7395242
chrY	7395245	7401179
chrY	7401180	7401965
chrY	7401971	7405011
chrY	7405016	7406738
chrY	7406747	7406748
chrY	7406766	7407136
chrY	7407191	7407230
chrY	7407314	7409408
chrY	7409849	7411402
chrY	7411403	7411421
chrY	7411422	7411439
chrY	7411473	7411512
chrY	7411524	7412524
chrY	7412525	7413960
chrY	7414326	7415624
chrY	7415625	7416537
chrY	7416543	7416605
chrY	7416631	7416705
chrY	7416767	7416796
chrY	7416820	7417525
chrY	7417593	7418404
chrY	7418706	7420406
chrY	7420489	7420509
chrY	7420752	7422222
chrY	7425314	7427872
chrY	7428389	7429958
chrY	7429973	7430469
chrY	7430483	7430546
chrY	7430597	7430717
chrY	7430718	7431517
chrY	7431518	7431524
chrY	7431525	7431550
chrY	7431749	7432150
chrY	7432549	7433300
chrY	7434169	7434770
chrY	7434969	7435470
chrY	7435519	7435920
chrY	7437599	7438100
chrY	7444219	7445070
chrY	7445219	7446270
chrY	7446369	7449131
chrY	7449132	7449133
chrY	7449136	7449147
chrY	7449171	7449174
chrY	7449186	7449187
chrY	7449191	7449192
chrY	7449197	7449201
chrY	7449205	7449835
chrY	7449919	7450670
chrY	7451539	7453540
chrY	7453589	7456640
chrY	7456792	7460190
chrY	7461423	7461424
chrY	7461430	7461431
chrY	7461433	7461434
chrY	7461440	7461740
chrY	7461789	7462540
chrY	7462708	7463790
chrY	7464093	7464122
chrY	7464123	7464130
chrY	7464167	7464181
chrY	7464183	7467940
chrY	7468039	7469290
chrY	7469439	7469479
chrY	7469493	7469690
chrY	7470039	7470640
chrY	7470739	7471240
chrY	7471489	7474090
chrY	7474139	7474293
chrY	7474294	7474340
chrY	7474439	7474990
chrY	7475289	7476986
chrY	7476987	7480540
chrY	7483239	7483540
chrY	7483689	7485190
chrY	7485289	7486440
chrY	7486549	7489300
chrY	7490829	7492730
chrY	7494549	7496150
chrY	7505289	7508340
chrY	7508389	7518490
chrY	7518539	7518890
chrY	7519000	7519107
chrY	7519117	7519119
chrY	7519129	7524777
chrY	7524816	7534425
chrY	7534426	7534429
chrY	7534430	7534431
chrY	7534432	7534435
chrY	7534436	7534443
chrY	7534722	7535926
chrY	7536596	7541091
chrY	7541538	7542441
chrY	7542444	7564214
chrY	7564352	7567873
chrY	7568051	7572744
chrY	7572758	7572759
chrY	7579113	7579578
chrY	7580091	7588540
chrY	7588541	7590473
chrY	7590949	7604336
chrY	7604346	7604347
chrY	7604356	7608540
chrY	7608543	7613816
chrY	7613939	7615266
chrY	7615459	7617731
chrY	7617732	7617759
chrY	7617760	7618065
chrY	7618069	7618090
chrY	7618093	7619057
chrY	7619078	7621178
chrY	7622015	7623610
chrY	7623710	7629672
chrY	7633196	7635819
chrY	7635958	7640720
chrY	7640730	7640747
chrY	7640788	7640811
chrY	7640812	7640948
chrY	7641034	7642913
chrY	7643196	7645144
chrY	7645423	7645425
chrY	7645447	7645449
chrY	7645476	7645477
chrY	7645478	7646538
chrY	7646837	7647094
chrY	7647096	7649047
chrY	7649201	7650230
chrY	7650699	7656590
chrY	7656591	7656610
chrY	7656631	7656642
chrY	7656919	7664314
chrY	7664315	7664364
chrY	7664789	7670311
chrY	7670312	7670623
chrY	7670852	7681806
chrY	7681839	7681841
chrY	7681861	7681899
chrY	7681900	7689976
chrY	7690009	7699164
chrY	7699458	7704611
chrY	7705405	7706298
chrY	7706335	7706349
chrY	7706442	7708824
chrY	7708836	7708880
chrY	7708895	7709085
chrY	7713390	7717631
chrY	7717632	7717634
chrY	7717635	7717657
chrY	7717685	7721162
chrY	7721284	7723520
chrY	7723744	7723805
chrY	7724557	7725706
chrY	7725775	7730474
chrY	7730475	7730514
chrY	7730515	7733565
chrY	7733577	7733592
chrY	7733593	7733637
chrY	7733638	7753134
chrY	7755380	7756382
chrY	7756383	7756425
chrY	7757332	7758303
chrY	7758304	7758306
chrY	7759159	7759160
chrY	7759165	7759220
chrY	7759313	7760075
chrY	7760078	7764504
chrY	7764505	7764513
chrY	7764514	7764562
chrY	7764563	7766678
chrY	7766681	7767727
chrY	7767728	7767824
chrY	7767827	7774051
chrY	7775110	7775111
chrY	7775161	7782946
chrY	7783136	7783451
chrY	7783466	7783472
chrY	7783485	7783486
chrY	7783488	7803116
chrY	7803119	7820913
chrY	7821349	7821351
chrY	7821352	7824696
chrY	7824829	7824887
chrY	7824888	7828999
chrY	7829727	7832071
chrY	7832072	7850290
chrY	7850291	7860065
chrY	7862148	7864084
chrY	7864085	7864145
chrY	7864340	7864355
chrY	7864359	7865986
chrY	7866145	7866161
chrY	7866188	7866190
chrY	7866390	7866598
chrY	7866604	7866620
chrY	7866758	7866768
chrY	7866773	7866783
chrY	7866784	7866895
chrY	7866896	7866937
chrY	7867045	7867879
chrY	7867885	7869666
chrY	7869669	7873780
chrY	7874152	7885488
chrY	7886535	7894538
chrY	7894539	7894583
chrY	7894584	7894678
chrY	7898625	7898639
chrY	7898753	7898771
chrY	7898785	7898788
chrY	7898799	7898847
chrY	7898848	7916988
chrY	7918529	7922536
chrY	7922578	7923712
chrY	7925245	7925956
chrY	7925966	7933620
chrY	7933642	7933672
chrY	7933686	7935589
chrY	7935867	7935877
chrY	7935883	7939357
chrY	7939514	7958434
chrY	7958505	7958515
chrY	7958518	7964483
chrY	7964484	7964506
chrY	7970419	7974701
chrY	7974720	7974760
chrY	7974761	7984473
chrY	7984480	7984514
chrY	7986460	7990088
chrY	7991230	7991297
chrY	7991356	7992194
chrY	7992269	7994104
chrY	7994204	7994235
chrY	7994315	7994346
chrY	7994347	7994369
chrY	7994375	7994413
chrY	7994414	7995920
chrY	7995932	7995942
chrY	7996720	7996724
chrY	7996767	7996768
chrY	7997012	8001873
chrY	8001908	8001917
chrY	8001997	8002002
chrY	8002004	8002006
chrY	8002007	8002423
chrY	8008201	8016893
chrY	8017002	8026919
chrY	8026920	8027782
chrY	8027858	8027859
chrY	8027872	8027881
chrY	8027892	8027905
chrY	8027912	8030030
chrY	8030032	8035929
chrY	8036067	8043098
chrY	8044626	8044652
chrY	8044653	8051834
chrY	8052056	8052072
chrY	8052075	8052076
chrY	8052077	8052132
chrY	8052147	8052155
chrY	8052626	8056114
chrY	8056452	8056466
chrY	8056467	8056482
chrY	8058721	8061431
chrY	8061432	8061685
chrY	8061686	8061687
chrY	8067506	8069957
chrY	8069959	8072299
chrY	8072314	8072479
chrY	8076169	8076715
chrY	8079480	8079574
chrY	8079575	8080094
chrY	8080644	8085255
chrY	8085635	8090774
chrY	8092177	8093349
chrY	8093370	8093391
chrY	8093417	8094439
chrY	8094871	8095213
chrY	8095665	8100473
chrY	8100684	8109742
chrY	8109750	8109832
chrY	8109843	8109869
chrY	8109989	8110008
chrY	8110014	8110709
chrY	8112653	8117311
chrY	8117312	8119223
chrY	8119253	8119273
chrY	8119369	8124901
chrY	8124907	8124912
chrY	8124913	8124915
chrY	8124916	8124917
chrY	8124918	8124935
chrY	8124938	8125009
chrY	8125015	8125061
chrY	8125062	8130460
chrY	8130463	8135516
chrY	8138173	8140388
chrY	8140506	8140560
chrY	8140561	8140564
chrY	8140565	8142753
chrY	8142809	8142826
chrY	8142883	8143503
chrY	8143540	8146162
chrY	8146177	8146221
chrY	8146264	8151499
chrY	8151521	8153571
chrY	8153602	8153606
chrY	8153607	8153613
chrY	8153614	8153615
chrY	8154196	8158826
chrY	8159481	8160172
chrY	8160224	8166657
chrY	8167911	8170389
chrY	8170488	8171785
chrY	8171992	8172643
chrY	8172781	8172785
chrY	8172837	8173687
chrY	8179017	8179018
chrY	8179051	8181213
chrY	8181381	8181385
chrY	8181386	8184324
chrY	8184343	8184642
chrY	8184755	8213985
chrY	8214244	8214370
chrY	8214371	8214409
chrY	8214410	8214432
chrY	8214433	8214855
chrY	8214860	8214883
chrY	8214884	8214906
chrY	8214907	8214928
chrY	8215059	8216363
chrY	8216608	8218013
chrY	8218019	8218070
chrY	8218071	8218120
chrY	8218126	8221228
chrY	8221232	8221306
chrY	8221307	8221313
chrY	8221314	8221315
chrY	8221316	8230275
chrY	8230619	8235481
chrY	8237490	8238309
chrY	8238310	8238352
chrY	8238402	8253602
chrY	8253763	8253769
chrY	8253770	8255895
chrY	8255896	8255906
chrY	8255946	8255955
chrY	8255969	8269550
chrY	8270101	8274121
chrY	8274150	8274151
chrY	8274165	8274571
chrY	8274574	8276295
chrY	8280038	8280047
chrY	8280048	8281779
chrY	8281782	8281794
chrY	8281795	8281796
chrY	8281797	8281800
chrY	8281801	8283829
chrY	8283875	8283878
chrY	8283896	8288667
chrY	8288833	8288838
chrY	8288870	8290778
chrY	8291124	8293093
chrY	8293783	8295477
chrY	8296964	8314129
chrY	8314130	8314131
chrY	8314133	8314135
chrY	8314137	8314139
chrY	8314140	8314142
chrY	8314333	8321585
chrY	8326488	8333586
chrY	8333587	8333626
chrY	8333640	8341747
chrY	8341748	8341773
chrY	8341774	8342842
chrY	8342843	8342886
chrY	8343120	8343780
chrY	8343829	8343830
chrY	8343831	8343844
chrY	8343845	8343988
chrY	8345813	8345814
chrY	8345929	8349301
chrY	8349303	8349307
chrY	8349308	8349316
chrY	8349324	8350117
chrY	8350258	8350276
chrY	8350277	8350529
chrY	8350530	8350557
chrY	8350606	8350630
chrY	8350631	8351702
chrY	8351709	8353118
chrY	8353162	8353353
chrY	8353377	8367619
chrY	8367620	8369583
chrY	8371733	8371739
chrY	8371804	8376348
chrY	8376386	8379067
chrY	8379068	8379076
chrY	8379079	8379085
chrY	8379086	8379144
chrY	8379154	8379472
chrY	8379658	8382226
chrY	8382348	8383925
chrY	8385522	8389594
chrY	8389725	8398857
chrY	8398894	8398946
chrY	8398966	8399060
chrY	8399196	8399197
chrY	8399200	8399208
chrY	8399312	8399353
chrY	8399357	8400900
chrY	8400904	8401083
chrY	8401086	8403255
chrY	8403273	8408387
chrY	8409251	8413070
chrY	8413071	8426377
chrY	8426378	8431211
chrY	8431262	8445025
chrY	8445029	8452150
chrY	8452154	8462051
chrY	8462053	8462055
chrY	8462056	8462060
chrY	8462064	8466149
chrY	8466150	8468089
chrY	8468090	8468091
chrY	8468092	8468093
chrY	8468094	8479436
chrY	8479467	8479468
chrY	8479534	8479592
chrY	8479593	8481077
chrY	8481502	8481839
chrY	8481919	8481920
chrY	8482029	8486934
chrY	8486937	8498109
chrY	8498113	8498338
chrY	8498341	8525196
chrY	8525263	8525301
chrY	8525380	8528900
chrY	8528903	8533867
chrY	8533870	8555544
chrY	8555545	8556109
chrY	8556197	8556207
chrY	8556224	8561376
chrY	8561377	8562865
chrY	8562868	8575984
chrY	8575989	8589663
chrY	8589664	8597500
chrY	8597503	8600008
chrY	8600009	8600076
chrY	8600079	8600108
chrY	8600109	8602218
chrY	8602220	8604181
chrY	8604184	8628154
chrY	8628158	8631409
chrY	8631412	8631415
chrY	8631416	8631418
chrY	8631419	8631423
chrY	8631441	8635958
chrY	8635975	8636006
chrY	8636020	8636064
chrY	8636065	8636140
chrY	8636141	8636153
chrY	8636154	8644310
chrY	8644311	8644312
chrY	8644313	8644315
chrY	8644316	8644323
chrY	8644324	8649758
chrY	8649759	8649786
chrY	8649830	8649862
chrY	8649887	8655556
chrY	8655612	8660305
chrY	8661580	8661678
chrY	8661866	8663553
chrY	8663569	8663709
chrY	8663711	8668247
chrY	8669900	8671219
chrY	8671220	8671233
chrY	8672035	8672858
chrY	8672859	8672894
chrY	8674105	8674271
chrY	8674274	8674275
chrY	8674287	8674667
chrY	8674711	8675038
chrY	8675039	8675119
chrY	8675136	8677038
chrY	8677047	8677050
chrY	8677051	8677920
chrY	8679487	8689364
chrY	8689367	8690272
chrY	8690456	8690459
chrY	8690702	8691775
chrY	8691776	8691819
chrY	8694173	8697422
chrY	8697899	8698664
chrY	8699830	8702809
chrY	8702811	8705930
chrY	8705931	8706004
chrY	8706066	8709832
chrY	8710039	8711950
chrY	8713184	8714993
chrY	8715003	8715004
chrY	8715171	8715192
chrY	8715193	8720141
chrY	8720146	8720179
chrY	8720613	8720618
chrY	8720619	8720689
chrY	8720750	8723605
chrY	8725263	8725298
chrY	8725325	8728159
chrY	8728189	8730847
chrY	8730895	8730936
chrY	8734358	8734380
chrY	8734381	8734835
chrY	8736996	8737825
chrY	8737935	8738924
chrY	8741777	8741851
chrY	8741873	8746444
chrY	8746445	8747696
chrY	8747697	8748354
chrY	8748502	8748582
chrY	8748584	8748645
chrY	8748915	8748978
chrY	8748989	8749114
chrY	8749136	8760517
chrY	8760521	8761373
chrY	8761989	8766306
chrY	8766325	8766396
chrY	8766397	8768383
chrY	8768399	8768457
chrY	8768504	8768564
chrY	8768565	8768612
chrY	8768616	8771265
chrY	8771299	8773858
chrY	8773862	8774483
chrY	8774607	8776609
chrY	8776736	8785684
chrY	8786679	8786696
chrY	8786697	8786704
chrY	8786705	8786713
chrY	8786714	8786719
chrY	8786720	8786723
chrY	8786853	8792918
chrY	8792919	8792950
chrY	8793051	8799512
chrY	8799539	8799540
chrY	8799784	8806277
chrY	8806401	8806467
chrY	8806504	8806869
chrY	8806870	8806888
chrY	8807548	8810281
chrY	8810295	8810505
chrY	8817073	8822229
chrY	8822558	8824045
chrY	8824100	8824103
chrY	8824108	8824121
chrY	8824122	8824263
chrY	8827311	8840537
chrY	8840603	8840868
chrY	8840874	8842313
chrY	8842458	8842464
chrY	8842465	8843628
chrY	8843633	8848197
chrY	8848270	8848291
chrY	8848292	8848293
chrY	8848294	8848305
chrY	8848399	8848430
chrY	8848478	8849690
chrY	8852155	8852550
chrY	8852630	8853432
chrY	8853437	8854111
chrY	8854343	8855275
chrY	8856976	8865737
chrY	8865832	8865834
chrY	8865858	8865872
chrY	8865883	8865895
chrY	8865896	8865926
chrY	8865927	8866001
chrY	8866002	8878791
chrY	8878794	8878797
chrY	8878882	8881059
chrY	8881062	8881144
chrY	8881148	8897208
chrY	8897218	8901040
chrY	8901413	8901415
chrY	8901416	8901980
chrY	8902051	8906800
chrY	8906999	8907400
chrY	8908149	8911350
chrY	8965059	8971260
chrY	8972849	8974200
chrY	8974349	8974385
chrY	8974387	8974700
chrY	8974749	8976986
chrY	8977109	8983170
chrY	8983212	8983290
chrY	8988707	8992722
chrY	8992724	9013019
chrY	9013030	9013031
chrY	9013073	9013092
chrY	9013093	9013118
chrY	9013119	9013140
chrY	9013201	9015170
chrY	9015171	9015249
chrY	9015953	9022861
chrY	9022928	9022999
chrY	9023000	9025034
chrY	9025608	9025613
chrY	9025614	9025915
chrY	9025932	9025945
chrY	9026030	9029832
chrY	9029847	9029900
chrY	9029901	9030091
chrY	9030387	9030391
chrY	9030392	9030397
chrY	9030398	9030401
chrY	9030402	9030421
chrY	9030422	9030427
chrY	9030428	9032102
chrY	9034634	9040092
chrY	9040370	9040470
chrY	9040480	9040666
chrY	9040669	9040672
chrY	9040697	9040704
chrY	9040953	9041090
chrY	9041091	9046804
chrY	9048163	9048195
chrY	9048196	9048203
chrY	9048213	9048563
chrY	9048581	9055397
chrY	9055407	9055469
chrY	9055478	9055480
chrY	9055482	9063251
chrY	9063883	9070065
chrY	9070068	9070124
chrY	9070125	9075051
chrY	9075396	9075863
chrY	9082388	9088804
chrY	9089091	9094318
chrY	9094679	9094811
chrY	9094815	9111595
chrY	9111597	9111598
chrY	9111600	9111602
chrY	9111606	9112011
chrY	9112013	9116719
chrY	9117212	9127501
chrY	9127503	9127504
chrY	9127506	9127537
chrY	9127538	9130015
chrY	9130016	9131165
chrY	9131166	9131176
chrY	9131177	9139923
chrY	9140166	9157900
chrY	9157949	9158700
chrY	9158749	9160300
chrY	9160349	9166250
chrY	9166399	9171150
chrY	9171599	9172350
chrY	9172399	9172400
chrY	9172449	9172750
chrY	9172849	9173000
chrY	9173249	9173500
chrY	9174149	9174150
chrY	9177099	9177300
chrY	9177949	9178077
chrY	9178436	9178596
chrY	9178766	9179074
chrY	9179076	9179097
chrY	9179238	9179240
chrY	9179244	9179245
chrY	9179248	9179249
chrY	9179253	9179255
chrY	9179258	9179260
chrY	9179263	9179264
chrY	9179461	9179530
chrY	9179531	9179567
chrY	9179568	9179617
chrY	9179618	9179788
chrY	9179933	9180174
chrY	9180786	9180907
chrY	9181053	9181103
chrY	9181104	9181183
chrY	9181477	9181665
chrY	9182599	9182650
chrY	9182699	9182700
chrY	9184199	9184837
chrY	9185506	9185770
chrY	9186055	9186252
chrY	9186253	9186300
chrY	9186749	9187227
chrY	9187385	9187386
chrY	9187390	9187400
chrY	9188477	9188478
chrY	9188480	9188500
chrY	9199849	9199947
chrY	9200236	9200260
chrY	9200637	9201100
chrY	9201149	9201222
chrY	9201223	9201226
chrY	9201442	9201500
chrY	9202349	9202465
chrY	9202499	9202571
chrY	9202589	9202591
chrY	9203499	9203552
chrY	9203849	9203850
chrY	9204567	9204650
chrY	9204749	9204900
chrY	9204949	9205275
chrY	9205468	9205473
chrY	9205475	9205496
chrY	9205506	9205579
chrY	9205654	9205750
chrY	9205799	9206537
chrY	9206803	9206981
chrY	9206982	9207225
chrY	9207226	9207499
chrY	9209879	9209982
chrY	9211399	9211431
chrY	9211432	9211550
chrY	9218389	9218490
chrY	9218539	9218540
chrY	9218589	9218690
chrY	9218739	9218938
chrY	9218939	9218940
chrY	9219100	9219241
chrY	9220089	9220132
chrY	9220133	9220141
chrY	9220142	9220155
chrY	9220156	9220160
chrY	9220161	9220399
chrY	9220400	9220690
chrY	9221539	9221640
chrY	9221989	9222167
chrY	9222939	9223290
chrY	9226649	9226750
chrY	9226849	9227000
chrY	9227612	9227800
chrY	9227801	9227822
chrY	9227823	9227948
chrY	9228038	9228050
chrY	9228999	9229000
chrY	9229049	9229050
chrY	9229099	9229350
chrY	9229399	9229650
chrY	9229699	9230000
chrY	9231049	9231062
chrY	9231063	9231550
chrY	9231749	9231838
chrY	9231839	9231863
chrY	9231864	9231986
chrY	9231987	9232050
chrY	9234457	9234650
chrY	9237649	9237650
chrY	9239299	9239349
chrY	9239350	9239400
chrY	9240149	9240238
chrY	9240404	9240733
chrY	9240791	9241300
chrY	9295649	9296500
chrY	9297549	9297950
chrY	9300009	9300160
chrY	9303049	9303150
chrY	9306549	9306700
chrY	9307199	9307372
chrY	9307380	9307400
chrY	9307449	9307634
chrY	9307635	9307911
chrY	9307912	9308000
chrY	9309599	9309900
chrY	9310399	9310550
chrY	9311099	9311382
chrY	9311383	9311500
chrY	9311599	9311750
chrY	9311849	9312110
chrY	9312111	9312115
chrY	9316199	9316400
chrY	9316449	9316850
chrY	9318049	9318400
chrY	9318999	9319250
chrY	9319270	9319273
chrY	9319275	9319276
chrY	9319277	9319350
chrY	9319699	9319700
chrY	9319749	9320496
chrY	9320499	9320500
chrY	9321649	9321850
chrY	9327759	9328060
chrY	9329595	9330100
chrY	9330649	9330900
chrY	9339969	9340206
chrY	9340207	9340379
chrY	9340380	9340720
chrY	9340869	9340996
chrY	9341011	9341020
chrY	9341069	9341106
chrY	9341205	9341270
chrY	9344249	9344300
chrY	9349549	9349800
chrY	9349849	9349850
chrY	9349949	9350421
chrY	9350549	9350550
chrY	9350949	9351094
chrY	9351095	9351150
chrY	9352979	9353230
chrY	9354279	9354380
chrY	9360949	9361050
chrY	9361099	9361193
chrY	9361194	9361500
chrY	9364549	9364700
chrY	9368099	9368209
chrY	9368210	9368325
chrY	9368326	9368450
chrY	9369549	9369750
chrY	9370549	9370712
chrY	9370719	9370720
chrY	9370751	9370800
chrY	9371149	9371385
chrY	9371386	9371450
chrY	9371549	9372134
chrY	9372135	9372200
chrY	9372249	9372250
chrY	9372399	9372400
chrY	9372449	9372450
chrY	9372799	9372946
chrY	9373197	9373198
chrY	9373238	9373239
chrY	9373242	9373254
chrY	9373263	9373283
chrY	9373288	9373317
chrY	9373320	9373331
chrY	9374649	9377950
chrY	9378099	9378500
chrY	9378549	9380982
chrY	9380983	9381000
chrY	9381199	9381900
chrY	9381999	9382100
chrY	9385949	9386100
chrY	9386199	9397962
chrY	9398007	9398056
chrY	9398057	9402464
chrY	9403270	9408588
chrY	9414553	9414633
chrY	9414634	9416652
chrY	9416856	9416937
chrY	9416938	9418243
chrY	9418247	9418926
chrY	9419049	9420138
chrY	9420142	9421115
chrY	9421142	9421230
chrY	9421231	9421243
chrY	9421244	9423005
chrY	9423032	9424375
chrY	9424624	9426649
chrY	9426715	9427483
chrY	9427597	9427679
chrY	9427680	9427790
chrY	9434412	9436783
chrY	9437313	9438088
chrY	9438184	9439875
chrY	9439879	9440203
chrY	9440229	9440281
chrY	9441464	9442165
chrY	9442175	9442340
chrY	9442375	9442381
chrY	9442382	9444586
chrY	9444927	9446138
chrY	9446282	9451347
chrY	9451609	9453864
chrY	9453865	9453866
chrY	9453959	9456544
chrY	9456545	9456553
chrY	9456554	9456555
chrY	9456556	9456557
chrY	9456683	9457163
chrY	9457164	9457167
chrY	9457285	9461000
chrY	9462969	9465070
chrY	9465369	9465770
chrY	9465869	9468120
chrY	9468169	9471570
chrY	9474669	9475270
[truncated: 9,156 more rows]
