# Supplementary material for: Deep Phylogenetic Analysis of Haplogroup G1 Provides Estimates of SNP and STR Mutation Rates on the Human Y-Chromosome and Reveals Migrations of Iranic Speakers
Source: PLoS One. 2015 Apr 7;10(4):e0122968. doi: 10.1371/journal.pone.0122968 (PMC4388827; doi:10.1371/journal.pone.0122968)
Supplement: S1 Data — (ZIP) [file pone.0122968.s001.zip › Kazakh4_confidence_regions.bed]

chrY	2649862	2651063
chrY	2651312	2651320
chrY	2651324	2651813
chrY	2652062	2654963
chrY	2655000	2662338
chrY	2662365	2662375
chrY	2662376	2665267
chrY	2665270	2665319
chrY	2665320	2665321
chrY	2665322	2665325
chrY	2665944	2666501
chrY	2666644	2667339
chrY	2667383	2667388
chrY	2667416	2667419
chrY	2667420	2667424
chrY	2667425	2667426
chrY	2667427	2667428
chrY	2667445	2668894
chrY	2669074	2669075
chrY	2669083	2669687
chrY	2669694	2669854
chrY	2681185	2681194
chrY	2681196	2681322
chrY	2681325	2682728
chrY	2682789	2682790
chrY	2683480	2683983
chrY	2684664	2685577
chrY	2685688	2686415
chrY	2686421	2686428
chrY	2686429	2686431
chrY	2686553	2688071
chrY	2688072	2688580
chrY	2689390	2689482
chrY	2689686	2693187
chrY	2693436	2695508
chrY	2695610	2695621
chrY	2695635	2696371
chrY	2696602	2697383
chrY	2697384	2697394
chrY	2699743	2701033
chrY	2701418	2703525
chrY	2703528	2706679
chrY	2706680	2706692
chrY	2706742	2706748
chrY	2706749	2706841
chrY	2706844	2708051
chrY	2708745	2717043
chrY	2717050	2717054
chrY	2717087	2717088
chrY	2717116	2717119
chrY	2717185	2718932
chrY	2719085	2721947
chrY	2721948	2722002
chrY	2722008	2724253
chrY	2724382	2724705
chrY	2724726	2728250
chrY	2728251	2729528
chrY	2729535	2729583
chrY	2730007	2730067
chrY	2730134	2738681
chrY	2738962	2740235
chrY	2740476	2740513
chrY	2740552	2740638
chrY	2740676	2741101
chrY	2741103	2741169
chrY	2741320	2744646
chrY	2746081	2747786
chrY	2747787	2750653
chrY	2750668	2750733
chrY	2750847	2752366
chrY	2752369	2752608
chrY	2752612	2752613
chrY	2752648	2752649
chrY	2752680	2753013
chrY	2753142	2753776
chrY	2753907	2753908
chrY	2753909	2755349
chrY	2755561	2758163
chrY	2758856	2759431
chrY	2760108	2760133
chrY	2760147	2762005
chrY	2762006	2762009
chrY	2762010	2762041
chrY	2762076	2762077
chrY	2762169	2762700
chrY	2762701	2762704
chrY	2762705	2763707
chrY	2763738	2763901
chrY	2763903	2766746
chrY	2766871	2767684
chrY	2768001	2768038
chrY	2773806	2773823
chrY	2774117	2774691
chrY	2774692	2774698
chrY	2774699	2774701
chrY	2774703	2774704
chrY	2774706	2774708
chrY	2774710	2774712
chrY	2775521	2777828
chrY	2777831	2778410
chrY	2778581	2778582
chrY	2778593	2778598
chrY	2778616	2778617
chrY	2778660	2783480
chrY	2783601	2783657
chrY	2783659	2784149
chrY	2784288	2784289
chrY	2784519	2784545
chrY	2784546	2784600
chrY	2784627	2785207
chrY	2785208	2785231
chrY	2785232	2785249
chrY	2785295	2785302
chrY	2785322	2785326
chrY	2785377	2785939
chrY	2787368	2788235
chrY	2793098	2794318
chrY	2794319	2794914
chrY	2795088	2795545
chrY	2795677	2798710
chrY	2798712	2798902
chrY	2798956	2799425
chrY	2799444	2799457
chrY	2799528	2803525
chrY	2803686	2803804
chrY	2803920	2803921
chrY	2803966	2804003
chrY	2804092	2804133
chrY	2804159	2805444
chrY	2805478	2806030
chrY	2806033	2806077
chrY	2806078	2806229
chrY	2806256	2809609
chrY	2809611	2810427
chrY	2810435	2812762
chrY	2812777	2812802
chrY	2812979	2813604
chrY	2813771	2814851
chrY	2815002	2817018
chrY	2817251	2817704
chrY	2817705	2818103
chrY	2818144	2820012
chrY	2820023	2820026
chrY	2820027	2820052
chrY	2820079	2822740
chrY	2822741	2823324
chrY	2823327	2824406
chrY	2824541	2824725
chrY	2824726	2824736
chrY	2824737	2825239
chrY	2825241	2825242
chrY	2825243	2825244
chrY	2825319	2827909
chrY	2827912	2832755
chrY	2832889	2833172
chrY	2833173	2833174
chrY	2833178	2833193
chrY	2833194	2833202
chrY	2833203	2833232
chrY	2833395	2835623
chrY	2835815	2836425
chrY	2836430	2836431
chrY	2836555	2839923
chrY	2840060	2840061
chrY	2840063	2840064
chrY	2840065	2840099
chrY	2840108	2842289
chrY	2842299	2842300
chrY	2842301	2842302
chrY	2842303	2842323
chrY	2842324	2842325
chrY	2842337	2842947
chrY	2843146	2843777
chrY	2843778	2843792
chrY	2843994	2843995
chrY	2843996	2844149
chrY	2844152	2844251
chrY	2844312	2845117
chrY	2845253	2845665
chrY	2845822	2846627
chrY	2846629	2847133
chrY	2847325	2847862
chrY	2847874	2847883
chrY	2847890	2850857
chrY	2850858	2850953
chrY	2851015	2852375
chrY	2852769	2853297
chrY	2853700	2854685
chrY	2854887	2854888
chrY	2854914	2855406
chrY	2855583	2856395
chrY	2856396	2856426
chrY	2859151	2859554
chrY	2859596	2860043
chrY	2860044	2860061
chrY	2860275	2861413
chrY	2861475	2861477
chrY	2861478	2862892
chrY	2862893	2865159
chrY	2865225	2865616
chrY	2866861	2867880
chrY	2867885	2873856
chrY	2873857	2873884
chrY	2873885	2877883
chrY	2877948	2877976
chrY	2878007	2878008
chrY	2878009	2878039
chrY	2878052	2881452
chrY	2881528	2881576
chrY	2881577	2881580
chrY	2881581	2881582
chrY	2881585	2881586
chrY	2881587	2883475
chrY	2883484	2883541
chrY	2883542	2884111
chrY	2884190	2884191
chrY	2884195	2884196
chrY	2884212	2884213
chrY	2884214	2884215
chrY	2884227	2884269
chrY	2884270	2884274
chrY	2884289	2884291
chrY	2884314	2885071
chrY	2885072	2885384
chrY	2885777	2888784
chrY	2888801	2888802
chrY	2888807	2888808
chrY	2888860	2888861
chrY	2888863	2888869
chrY	2888870	2892583
chrY	2892744	2894995
chrY	2900914	2901474
chrY	2901560	2903271
chrY	2903272	2903384
chrY	2903385	2903434
chrY	2903441	2905826
chrY	2905944	2906674
chrY	2907187	2908039
chrY	2908051	2908918
chrY	2909198	2909234
chrY	2909235	2909250
chrY	2909256	2909258
chrY	2909262	2909263
chrY	2909268	2909579
chrY	2909604	2909653
chrY	2909690	2914850
chrY	2914899	2914900
chrY	2925934	2925942
chrY	2925947	2926230
chrY	2970909	2971110
chrY	2974489	2975390
chrY	2980411	2980656
chrY	2980788	2981056
chrY	3011755	3012006
chrY	3012258	3012356
chrY	3015965	3016210
chrY	3060399	3060950
chrY	3073889	3074590
chrY	3078579	3079280
chrY	3092114	3092410
chrY	3148169	3148370
chrY	3158999	3161694
chrY	3161695	3164145
chrY	3164189	3164400
chrY	3164780	3164850
chrY	3178372	3178660
chrY	3250801	3251250
chrY	3251349	3251700
chrY	3274947	3275198
chrY	3284304	3284505
chrY	3284654	3284905
chrY	3343408	3343630
chrY	3366719	3366920
chrY	3388709	3388960
chrY	3405569	3407670
chrY	3409199	3409450
chrY	3436559	3436860
chrY	3544700	3544754
chrY	3544948	3545438
chrY	3546123	3546388
chrY	3592799	3593050
chrY	3593299	3593950
chrY	3621455	3622056
chrY	3680463	3680764
chrY	3680813	3680814
chrY	3680863	3680864
chrY	3680913	3681214
chrY	3704709	3705010
chrY	3712339	3712372
chrY	3712374	3712460
chrY	3712461	3712545
chrY	3712546	3712569
chrY	3712570	3712787
chrY	3712788	3712827
chrY	3712828	3712874
chrY	3712875	3712886
chrY	3712887	3712906
chrY	3712907	3713005
chrY	3713006	3713094
chrY	3713095	3713190
chrY	3713191	3713203
chrY	3713204	3713244
chrY	3713245	3713291
chrY	3713292	3713308
chrY	3713309	3713314
chrY	3713315	3713347
chrY	3713348	3713459
chrY	3713460	3713562
chrY	3713563	3713605
chrY	3713606	3713629
chrY	3713630	3713799
chrY	3713800	3713936
chrY	3713937	3713953
chrY	3713954	3713984
chrY	3713985	3714027
chrY	3714028	3714031
chrY	3714032	3714069
chrY	3714070	3714111
chrY	3714112	3714245
chrY	3714246	3714344
chrY	3714345	3714362
chrY	3714363	3714434
chrY	3714435	3714500
chrY	3714501	3714713
chrY	3714714	3714775
chrY	3714776	3714802
chrY	3714803	3714820
chrY	3714821	3714890
chrY	3714939	3715021
chrY	3715022	3715129
chrY	3715130	3715247
chrY	3715249	3715285
chrY	3715286	3715337
chrY	3715338	3715430
chrY	3715431	3715497
chrY	3715498	3715592
chrY	3715593	3715641
chrY	3715642	3715663
chrY	3715664	3715697
chrY	3715698	3715805
chrY	3715806	3715865
chrY	3715866	3716029
chrY	3716030	3716033
chrY	3716034	3716078
chrY	3716079	3716090
chrY	3716189	3716203
chrY	3716204	3716286
chrY	3716287	3716310
chrY	3716311	3716314
chrY	3716315	3716331
chrY	3716332	3716384
chrY	3716385	3716588
chrY	3716589	3716590
chrY	3716591	3716677
chrY	3716678	3716686
chrY	3716687	3716910
chrY	3716911	3716999
chrY	3717000	3717094
chrY	3717095	3717185
chrY	3717186	3717335
chrY	3717336	3717471
chrY	3717472	3717545
chrY	3717546	3717722
chrY	3717723	3717753
chrY	3717754	3717867
chrY	3717869	3717920
chrY	3717921	3718065
chrY	3718066	3718094
chrY	3718095	3718266
chrY	3718267	3718282
chrY	3718283	3718468
chrY	3718469	3718511
chrY	3718512	3718513
chrY	3718514	3718537
chrY	3718538	3718591
chrY	3718592	3718594
chrY	3718595	3718600
chrY	3718601	3718670
chrY	3718671	3718714
chrY	3718715	3718724
chrY	3718725	3718808
chrY	3718809	3718824
chrY	3718825	3718861
chrY	3718862	3718894
chrY	3718895	3718924
chrY	3718925	3719000
chrY	3719001	3719029
chrY	3719030	3719065
chrY	3719066	3719070
chrY	3719071	3719077
chrY	3719078	3719093
chrY	3719094	3719114
chrY	3719115	3719193
chrY	3719194	3719227
chrY	3719228	3719252
chrY	3719253	3719264
chrY	3719265	3719303
chrY	3719304	3719365
chrY	3719366	3719372
chrY	3719373	3719412
chrY	3719413	3719472
chrY	3719473	3719484
chrY	3719485	3719490
chrY	3719491	3719526
chrY	3719527	3719533
chrY	3719534	3719625
chrY	3719626	3719650
chrY	3719651	3719800
chrY	3719801	3719823
chrY	3719824	3719855
chrY	3719856	3719918
chrY	3719919	3720006
chrY	3720007	3720057
chrY	3720058	3720140
chrY	3720189	3720216
chrY	3720217	3720250
chrY	3720251	3720276
chrY	3720277	3720301
chrY	3720302	3720318
chrY	3720319	3720320
chrY	3720321	3720335
chrY	3720336	3720337
chrY	3720338	3720387
chrY	3720388	3720390
chrY	3720392	3720462
chrY	3720464	3720501
chrY	3720502	3720505
chrY	3720506	3720516
chrY	3720517	3720580
chrY	3720581	3720600
chrY	3720601	3720616
chrY	3720617	3720886
chrY	3720887	3720892
chrY	3720893	3721153
chrY	3721154	3721190
chrY	3849559	3849810
chrY	3851869	3852120
chrY	3876146	3876470
chrY	3876519	3876870
chrY	3987239	3987540
chrY	4002518	4002697
chrY	4002698	4002800
chrY	4049229	4049380
chrY	4070293	4070490
chrY	4077820	4078371
chrY	4093569	4093820
chrY	4113132	4114451
chrY	4114454	4114580
chrY	4201179	4201480
chrY	4229569	4229870
chrY	4242999	4243550
chrY	4257049	4257300
chrY	4261929	4262230
chrY	4271983	4272220
chrY	4282200	4282202
chrY	4282203	4282410
chrY	4293089	4293390
chrY	4351629	4352630
chrY	4352829	4352830
chrY	4352879	4353630
chrY	4371182	4371730
chrY	4388796	4389373
chrY	4438059	4438360
chrY	4472560	4472720
chrY	4472721	4472747
chrY	4472748	4472761
chrY	4509579	4509830
chrY	4553981	4554380
chrY	4567220	4567670
chrY	4567869	4568120
chrY	4580709	4582160
chrY	4703169	4703420
chrY	4740482	4740683
chrY	4769583	4770243
chrY	4770247	4770384
chrY	4780076	4780927
chrY	4862026	4862270
chrY	4862919	4863070
chrY	4872045	4872296
chrY	4872792	4873546
chrY	4874342	4874677
chrY	4874976	4875127
chrY	4888699	4889200
chrY	4889449	4889750
chrY	4899247	4899498
chrY	4899747	4899998
chrY	4919619	4919920
chrY	4925449	4925453
chrY	4925454	4925457
chrY	4925458	4925879
chrY	4928941	4928943
chrY	4928944	4929170
chrY	4929481	4929720
chrY	4929869	4930170
chrY	4931545	4931846
chrY	4957190	4957479
chrY	4969362	4969840
chrY	5059720	5059950
chrY	5060249	5060850
chrY	5185577	5185778
chrY	5185877	5185878
chrY	5185927	5186178
chrY	5204699	5204877
chrY	5204880	5205000
chrY	5246825	5247126
chrY	5263724	5264052
chrY	5275008	5275259
chrY	5317111	5317362
chrY	5317411	5317412
chrY	5317561	5318112
chrY	5446559	5446810
chrY	5459359	5459610
chrY	5494759	5494774
chrY	5494799	5495060
chrY	5601179	5601430
chrY	5612809	5613260
chrY	5674805	5675234
chrY	5690259	5690460
chrY	5690559	5690810
chrY	5708589	5708840
chrY	5727529	5727830
chrY	5816989	5817290
chrY	5851469	5851770
chrY	5852669	5853370
chrY	5858590	5858890
chrY	5864089	5864590
chrY	5873819	5874020
chrY	5910444	5910645
chrY	5910803	5910805
chrY	5910854	5911045
chrY	5999638	5999939
chrY	6000088	6000589
chrY	6000788	6001239
chrY	6063559	6063960
chrY	6092440	6092690
chrY	6102473	6105699
chrY	6105700	6105820
chrY	6106119	6106133
chrY	6106134	6106345
chrY	6106347	6106628
chrY	6106629	6106895
chrY	6106896	6107137
chrY	6107138	6107470
chrY	6108003	6113970
chrY	6114219	6114270
chrY	6115269	6115520
chrY	6116969	6117020
chrY	6117270	6117420
chrY	6118921	6118937
chrY	6118939	6118950
chrY	6119331	6119670
chrY	6119719	6119820
chrY	6120178	6120620
chrY	6120973	6121470
chrY	6123419	6123488
chrY	6123493	6123494
chrY	6123506	6123507
chrY	6124069	6124570
chrY	6124965	6125020
chrY	6125069	6125116
chrY	6125536	6125568
chrY	6125569	6125758
chrY	6125866	6125870
chrY	6125919	6126092
chrY	6126093	6126320
chrY	6126369	6126520
chrY	6126569	6126570
chrY	6127690	6127695
chrY	6127696	6127697
chrY	6127706	6127770
chrY	6128349	6128436
chrY	6128669	6128894
chrY	6128982	6129476
chrY	6129683	6129869
chrY	6129870	6130015
chrY	6130016	6130170
chrY	6130319	6130470
chrY	6131387	6131470
chrY	6134839	6138990
chrY	6139039	6141506
chrY	6141507	6141513
chrY	6141514	6141540
chrY	6141639	6144440
chrY	6144889	6144903
chrY	6144906	6144908
chrY	6144952	6147440
chrY	6147672	6148540
chrY	6148739	6148744
chrY	6148745	6149283
chrY	6149396	6149590
chrY	6150042	6154835
chrY	6154836	6155140
chrY	6155389	6156740
chrY	6162919	6163570
chrY	6165509	6168310
chrY	6168549	6168658
chrY	6168659	6168733
chrY	6168734	6173640
chrY	6176735	6177460
chrY	6177659	6179356
chrY	6179372	6179380
chrY	6179417	6179560
chrY	6179938	6182926
chrY	6182927	6183210
chrY	6183259	6185360
chrY	6185549	6191808
chrY	6191814	6191821
chrY	6191838	6191847
chrY	6191849	6192200
chrY	6193649	6193900
chrY	6194799	6195000
chrY	6195141	6195152
chrY	6195153	6196500
chrY	6201089	6202040
chrY	6205748	6209037
chrY	6209040	6213410
chrY	6213459	6213460
chrY	6213695	6213722
chrY	6213830	6215060
chrY	6216394	6217140
chrY	6217320	6217440
chrY	6220138	6220420
chrY	6221072	6223008
chrY	6223167	6224420
chrY	6224549	6225359
chrY	6225407	6225426
chrY	6225427	6226000
chrY	6226049	6226200
chrY	6226299	6231250
chrY	6231299	6231900
chrY	6233092	6234920
chrY	6235549	6237000
chrY	6238059	6239360
chrY	6240117	6242786
chrY	6242824	6246750
chrY	6247590	6249030
chrY	6249229	6249230
chrY	6249279	6249380
chrY	6249619	6250707
chrY	6250708	6251370
chrY	6252219	6252503
chrY	6252522	6253390
chrY	6253975	6253976
chrY	6253977	6253982
chrY	6253991	6255350
chrY	6255649	6255900
chrY	6259008	6259769
chrY	6259787	6260400
chrY	6260499	6260500
chrY	6260549	6260950
chrY	6261981	6261983
chrY	6261987	6264460
chrY	6264509	6266060
chrY	6266549	6266650
chrY	6266699	6266707
chrY	6266730	6267700
chrY	6267749	6268750
chrY	6268799	6270400
chrY	6270619	6272824
chrY	6272860	6274420
chrY	6274969	6274994
chrY	6274997	6275420
chrY	6275569	6277720
chrY	6277773	6277776
chrY	6277777	6279323
chrY	6279326	6282797
chrY	6282835	6285420
chrY	6285833	6287030
chrY	6287079	6287380
chrY	6288569	6288720
chrY	6288869	6290420
chrY	6290579	6291447
chrY	6291457	6291702
chrY	6291710	6292030
chrY	6292609	6293310
chrY	6293359	6295721
chrY	6295942	6295953
chrY	6295954	6296960
chrY	6297853	6298650
chrY	6301847	6303639
chrY	6303642	6304230
chrY	6304699	6304850
chrY	6304899	6306400
chrY	6307699	6310850
chrY	6310899	6311250
chrY	6311899	6319750
chrY	6319849	6319887
chrY	6319940	6322400
chrY	6323934	6327020
chrY	6327269	6327370
chrY	6327549	6328500
chrY	6329337	6330100
chrY	6330149	6330225
chrY	6330231	6332052
chrY	6332053	6334050
chrY	6334589	6335208
chrY	6335211	6336640
chrY	6336689	6336690
chrY	6336739	6336799
chrY	6336800	6338090
chrY	6338239	6338440
chrY	6338559	6338821
chrY	6338822	6340060
chrY	6340309	6340410
chrY	6340549	6340831
chrY	6340834	6340843
chrY	6340846	6342250
chrY	6342299	6342300
chrY	6342919	6344170
chrY	6344263	6346020
chrY	6346244	6347420
chrY	6347523	6347720
chrY	6347769	6347770
chrY	6347819	6350615
chrY	6350769	6351870
chrY	6352119	6352420
chrY	6359176	6359570
chrY	6359721	6363520
chrY	6363729	6364970
chrY	6366640	6367340
chrY	6370269	6370759
chrY	6370823	6373970
chrY	6375824	6381760
chrY	6381809	6381810
chrY	6381859	6381883
chrY	6381885	6381893
chrY	6381894	6381907
chrY	6381908	6384160
chrY	6384835	6384836
chrY	6384837	6385800
chrY	6385835	6386098
chrY	6386108	6388342
chrY	6388343	6388513
chrY	6388514	6392560
chrY	6395139	6398590
chrY	6398689	6400840
chrY	6401092	6401191
chrY	6401230	6401236
chrY	6401237	6401240
chrY	6401789	6401977
chrY	6401978	6401990
chrY	6425039	6426840
chrY	6426989	6428540
chrY	6428589	6429440
chrY	6435289	6435590
chrY	6461069	6461370
chrY	6464979	6465230
chrY	6478699	6479000
chrY	6512359	6513310
chrY	6513359	6513360
chrY	6513409	6513410
chrY	6513459	6513462
chrY	6513464	6514010
chrY	6548796	6549430
chrY	6592539	6592615
chrY	6592616	6593140
chrY	6593689	6595240
chrY	6595289	6595890
chrY	6619752	6621318
chrY	6626965	6630499
chrY	6630705	6631184
chrY	6631189	6633055
chrY	6633056	6633067
chrY	6633169	6633171
chrY	6633172	6634122
chrY	6634296	6637099
chrY	6643031	6644734
chrY	6644735	6644738
chrY	6644890	6645390
chrY	6645560	6645604
chrY	6645605	6645650
chrY	6646896	6646911
chrY	6646912	6646957
chrY	6646985	6647992
chrY	6648667	6651292
chrY	6651658	6652509
chrY	6652603	6654176
chrY	6655072	6655085
chrY	6655110	6663077
chrY	6663078	6663110
chrY	6663111	6663119
chrY	6663187	6663316
chrY	6663317	6663318
chrY	6663344	6663345
chrY	6663350	6663351
chrY	6666429	6667295
chrY	6667521	6671126
chrY	6671818	6672346
chrY	6672376	6672377
chrY	6672430	6674465
chrY	6674466	6674609
chrY	6674616	6681953
chrY	6688806	6689819
chrY	6689851	6690090
chrY	6694910	6697176
chrY	6697268	6698794
chrY	6698795	6698831
chrY	6698832	6698864
chrY	6699154	6700757
chrY	6700767	6707387
chrY	6707396	6707403
chrY	6707488	6708982
chrY	6708987	6708988
chrY	6714900	6715076
chrY	6715156	6715157
chrY	6715162	6717884
chrY	6717916	6720378
chrY	6731336	6732413
chrY	6732439	6732441
chrY	6732442	6732448
chrY	6732644	6734701
chrY	6734703	6734704
chrY	6734707	6734708
chrY	6734749	6736346
chrY	6736360	6736361
chrY	6736414	6744526
chrY	6744667	6746005
chrY	6746008	6747022
chrY	6748043	6748066
chrY	6748120	6748675
chrY	6748676	6748731
chrY	6752662	6753384
chrY	6753386	6753387
chrY	6753388	6755763
chrY	6756940	6757056
chrY	6757171	6757638
chrY	6757645	6757650
chrY	6757651	6757713
chrY	6757714	6757718
chrY	6757720	6757722
chrY	6757919	6759163
chrY	6759276	6759447
chrY	6759448	6762860
chrY	6762866	6763701
chrY	6763906	6763982
chrY	6764007	6765502
chrY	6765503	6765522
chrY	6766033	6766034
chrY	6766090	6767742
chrY	6767947	6768762
chrY	6768765	6768880
chrY	6768882	6768884
chrY	6768885	6768902
chrY	6768929	6768930
chrY	6769019	6769759
chrY	6774341	6774803
chrY	6774808	6774839
chrY	6774840	6775192
chrY	6775226	6775293
chrY	6775383	6775391
chrY	6775392	6775867
chrY	6776430	6776497
chrY	6776501	6778578
chrY	6778677	6778786
chrY	6778787	6778818
chrY	6779140	6779460
chrY	6779561	6779579
chrY	6779580	6779807
chrY	6779855	6780544
chrY	6780800	6784274
chrY	6784275	6784320
chrY	6784716	6786519
chrY	6787175	6787365
chrY	6787476	6789243
chrY	6789320	6790029
chrY	6790063	6790145
chrY	6791590	6791636
chrY	6791848	6792422
chrY	6792586	6793492
chrY	6793643	6795170
chrY	6795360	6796886
chrY	6796980	6798620
chrY	6799295	6800588
chrY	6800625	6801062
chrY	6801276	6803772
chrY	6803965	6806654
chrY	6807400	6807702
chrY	6807703	6807716
chrY	6807720	6807836
chrY	6807837	6807865
chrY	6808205	6808295
chrY	6808298	6808522
chrY	6808604	6808623
chrY	6808689	6809240
chrY	6809423	6814479
chrY	6814649	6816533
chrY	6816809	6818894
chrY	6822670	6825306
chrY	6825940	6826677
chrY	6826710	6826711
chrY	6830822	6831188
chrY	6831384	6831914
chrY	6833382	6834115
chrY	6834116	6835428
chrY	6835655	6839595
chrY	6839753	6840802
chrY	6840812	6840861
chrY	6840867	6843993
chrY	6843994	6844008
chrY	6844060	6847847
chrY	6847848	6847858
chrY	6847923	6847924
chrY	6847929	6847930
chrY	6847941	6847942
chrY	6847943	6848032
chrY	6848033	6848035
chrY	6848036	6854383
chrY	6854496	6855326
chrY	6855526	6856670
chrY	6856795	6858563
chrY	6858811	6861230
chrY	6861231	6861560
chrY	6861591	6862111
chrY	6862118	6862119
chrY	6862176	6862192
chrY	6862199	6864577
chrY	6864578	6866632
chrY	6866634	6867680
chrY	6867683	6868799
chrY	6869028	6869478
chrY	6869566	6873316
chrY	6873317	6873337
chrY	6873366	6873370
chrY	6873376	6874559
chrY	6874743	6874748
chrY	6874749	6874751
chrY	6874782	6875561
chrY	6875628	6877938
chrY	6877989	6877990
chrY	6877996	6877997
chrY	6878015	6878788
chrY	6878934	6880989
chrY	6882664	6882665
chrY	6882666	6882668
chrY	6882669	6884247
chrY	6884376	6884378
chrY	6884379	6884380
chrY	6884381	6886734
chrY	6886746	6886748
chrY	6886984	6886985
chrY	6886986	6891738
chrY	6892742	6895044
chrY	6895047	6898746
chrY	6898747	6898791
chrY	6898792	6898809
chrY	6898820	6898837
chrY	6898848	6899682
chrY	6899719	6900187
chrY	6900217	6900218
chrY	6900230	6900963
chrY	6900964	6900972
chrY	6900973	6900994
chrY	6903866	6907358
chrY	6907364	6907389
chrY	6907449	6909381
chrY	6909412	6910415
chrY	6910580	6911107
chrY	6911628	6912758
chrY	6912784	6912793
chrY	6912810	6913300
chrY	6913301	6913307
chrY	6913391	6913704
chrY	6913745	6913753
chrY	6913756	6913757
chrY	6913765	6913783
chrY	6913784	6915841
chrY	6917803	6918248
chrY	6918537	6920620
chrY	6920674	6920685
chrY	6920826	6920829
chrY	6920831	6921847
chrY	6921848	6922369
chrY	6923160	6925049
chrY	6925229	6925578
chrY	6925826	6925890
chrY	6930914	6931218
chrY	6931219	6931298
chrY	6931299	6931377
chrY	6931426	6931444
chrY	6931445	6931464
chrY	6931537	6931539
chrY	6931561	6931562
chrY	6931565	6931566
chrY	6931589	6931590
chrY	6931628	6933353
chrY	6933360	6933361
chrY	6933368	6934536
chrY	6934921	6934932
chrY	6934933	6935324
chrY	6935357	6935382
chrY	6935389	6935396
chrY	6935418	6940031
chrY	6940032	6940071
chrY	6940072	6942674
chrY	6942827	6943961
chrY	6943962	6943971
chrY	6943977	6944012
chrY	6944015	6944890
chrY	6944986	6945853
chrY	6946050	6948142
chrY	6948143	6948150
chrY	6948568	6948571
chrY	6948573	6952421
chrY	6952530	6952857
chrY	6952899	6953234
chrY	6953473	6954747
chrY	6954761	6954762
chrY	6955306	6955734
chrY	6955768	6956338
chrY	6956339	6956351
chrY	6956579	6957076
chrY	6957082	6957564
chrY	6957818	6959803
chrY	6959930	6959933
chrY	6959934	6967028
chrY	6967031	6967823
chrY	6967834	6967856
chrY	6967857	6971580
chrY	6971581	6971642
chrY	6971832	6971834
chrY	6971835	6975278
chrY	6975294	6975295
chrY	6975337	6975793
chrY	6975794	6975857
chrY	6975858	6975935
chrY	6975939	6975940
chrY	6977690	6978017
chrY	6978545	6980089
chrY	6980092	6981096
chrY	6981351	6981356
chrY	6981357	6981363
chrY	6981364	6983623
chrY	6984765	6984797
chrY	6984798	6984800
chrY	6984823	6992229
chrY	6992232	6992405
chrY	6992627	6996458
chrY	6996976	6997891
chrY	6998062	6998063
chrY	6998131	6998132
chrY	7008550	7008674
chrY	7008847	7009177
chrY	7009178	7009179
chrY	7009181	7009186
chrY	7009188	7011394
chrY	7011593	7012269
chrY	7012822	7013337
chrY	7013684	7014165
chrY	7014173	7014175
chrY	7014191	7014192
chrY	7014210	7014222
chrY	7014233	7014234
chrY	7014314	7014644
chrY	7014800	7015128
chrY	7017279	7017830
chrY	7017879	7017880
chrY	7018079	7018880
chrY	7019386	7020130
chrY	7020279	7020430
chrY	7030049	7030050
chrY	7030099	7030300
chrY	7031199	7032300
chrY	7032399	7033150
chrY	7033696	7035210
chrY	7035282	7035629
chrY	7035826	7038326
chrY	7038355	7038358
chrY	7038359	7038379
chrY	7038431	7038432
chrY	7038715	7039114
chrY	7045816	7048019
chrY	7048273	7048274
chrY	7048746	7050122
chrY	7050341	7052826
chrY	7052827	7052939
chrY	7053013	7053358
chrY	7053359	7053625
chrY	7054317	7058209
chrY	7063981	7073408
chrY	7073422	7073423
chrY	7073477	7073797
chrY	7073849	7074926
chrY	7075024	7075943
chrY	7075944	7075974
chrY	7076661	7078217
chrY	7078444	7079177
chrY	7079199	7079218
chrY	7079227	7080173
chrY	7080252	7080266
chrY	7080273	7080291
chrY	7080292	7080693
chrY	7081898	7082701
chrY	7082706	7082777
chrY	7082833	7082834
chrY	7083131	7083717
chrY	7083728	7083729
chrY	7083942	7083969
chrY	7083970	7084153
chrY	7084156	7084270
chrY	7084353	7084354
chrY	7084535	7085194
chrY	7086676	7086732
chrY	7086992	7087001
chrY	7087002	7087005
chrY	7087006	7087031
chrY	7087035	7087780
chrY	7087781	7087813
chrY	7088085	7088090
chrY	7088270	7088330
chrY	7088353	7088414
chrY	7088608	7088609
chrY	7088622	7090602
chrY	7091323	7092299
chrY	7092583	7093081
chrY	7093770	7093793
chrY	7093794	7093811
chrY	7093820	7094320
chrY	7095235	7097214
chrY	7099303	7099743
chrY	7102647	7103329
chrY	7103527	7104944
chrY	7105188	7106203
chrY	7106508	7106653
chrY	7106655	7107003
chrY	7107585	7107638
chrY	7107684	7107745
chrY	7107758	7108145
chrY	7108146	7108231
chrY	7109300	7109318
chrY	7109625	7110356
chrY	7110357	7110383
chrY	7111919	7112488
chrY	7112550	7113642
chrY	7113657	7113658
chrY	7113692	7113693
chrY	7113721	7113722
chrY	7113741	7113742
chrY	7115599	7115900
chrY	7123809	7124360
chrY	7124409	7124560
chrY	7124609	7124910
chrY	7125109	7125160
chrY	7125209	7125210
chrY	7125259	7125860
chrY	7126009	7126510
chrY	7126659	7126960
chrY	7127000	7127182
chrY	7128406	7129781
chrY	7129782	7129812
chrY	7129847	7129867
chrY	7129907	7130319
chrY	7130335	7131091
chrY	7131092	7131102
chrY	7131109	7131110
chrY	7131128	7131133
chrY	7131389	7131757
chrY	7132917	7134007
chrY	7134008	7134014
chrY	7135463	7135538
chrY	7135539	7136883
chrY	7137154	7137353
chrY	7137364	7138139
chrY	7139433	7139696
chrY	7139713	7139753
chrY	7139798	7140200
chrY	7141119	7141720
chrY	7143599	7143850
chrY	7144000	7145048
chrY	7145100	7145167
chrY	7145171	7145589
chrY	7145645	7146102
chrY	7146105	7146301
chrY	7146304	7146744
chrY	7146802	7148086
chrY	7150844	7152517
chrY	7153077	7153884
chrY	7153901	7153910
chrY	7153911	7154543
chrY	7156820	7156821
chrY	7157179	7157973
chrY	7158095	7158941
chrY	7159424	7160389
chrY	7160390	7160424
chrY	7161077	7161078
chrY	7161079	7162131
chrY	7162430	7162470
chrY	7162860	7162889
chrY	7163339	7163340
chrY	7163480	7163481
chrY	7163492	7164053
chrY	7164549	7164577
chrY	7164579	7165262
chrY	7167490	7167646
chrY	7167769	7169772
chrY	7170873	7171915
chrY	7172073	7172074
chrY	7172080	7172269
chrY	7172716	7172717
chrY	7172726	7174280
chrY	7176048	7176643
chrY	7176660	7176876
chrY	7176968	7179734
chrY	7179740	7179796
chrY	7180202	7181743
chrY	7182241	7182920
chrY	7183117	7183157
chrY	7183186	7183506
chrY	7183507	7183528
chrY	7185673	7186123
chrY	7186834	7186853
chrY	7186864	7187718
chrY	7187719	7187741
chrY	7187775	7188215
chrY	7188440	7188750
chrY	7188754	7190587
chrY	7190655	7190741
chrY	7190742	7191673
chrY	7191726	7191995
chrY	7192025	7193651
chrY	7193652	7193670
chrY	7193671	7195146
chrY	7195168	7195175
chrY	7195180	7195244
chrY	7195278	7196109
chrY	7196549	7197219
chrY	7197610	7199330
chrY	7199533	7199580
chrY	7202040	7202086
chrY	7202102	7202123
chrY	7202163	7202192
chrY	7202254	7203403
chrY	7203408	7203411
chrY	7203417	7203650
chrY	7203781	7204727
chrY	7204755	7204828
chrY	7204850	7204858
chrY	7204888	7204889
chrY	7205073	7205526
chrY	7205636	7206746
chrY	7206966	7207988
chrY	7207991	7208076
chrY	7208077	7208082
chrY	7208571	7208592
chrY	7208593	7209123
chrY	7209410	7209845
chrY	7211431	7211432
chrY	7211448	7214268
chrY	7214269	7214284
chrY	7214637	7215144
chrY	7215170	7215194
chrY	7215211	7216556
chrY	7216605	7217179
chrY	7217180	7217191
chrY	7218429	7218697
chrY	7218698	7218960
chrY	7219019	7219028
chrY	7219214	7220819
chrY	7220821	7220822
chrY	7220827	7220841
chrY	7220867	7221243
chrY	7223560	7224032
chrY	7224174	7224263
chrY	7224264	7224288
chrY	7224289	7224300
chrY	7224329	7224883
chrY	7224908	7225309
chrY	7225709	7225743
chrY	7225745	7225770
chrY	7225773	7228106
chrY	7228485	7228583
chrY	7229250	7230361
chrY	7230375	7231163
chrY	7231689	7232979
chrY	7233155	7233156
chrY	7233172	7233297
chrY	7233300	7234872
chrY	7235360	7235811
chrY	7235968	7236424
chrY	7238401	7238860
chrY	7243784	7246056
chrY	7246132	7246191
chrY	7246192	7246200
chrY	7246202	7246204
chrY	7246205	7246214
chrY	7246215	7246219
chrY	7246220	7246221
chrY	7246224	7248044
chrY	7248712	7250448
chrY	7250557	7252160
chrY	7252412	7253676
chrY	7259186	7261205
chrY	7261282	7261283
chrY	7261285	7261286
chrY	7261290	7263750
chrY	7264922	7264938
chrY	7264939	7269328
chrY	7269424	7269632
chrY	7269634	7269639
chrY	7269642	7269643
chrY	7269644	7269645
chrY	7269647	7269651
chrY	7269996	7270053
chrY	7270054	7270308
chrY	7270309	7270312
chrY	7270313	7270314
chrY	7270315	7270316
chrY	7270506	7274986
chrY	7277680	7279513
chrY	7279595	7280924
chrY	7281129	7281736
chrY	7282534	7285056
chrY	7285057	7285062
chrY	7285565	7286785
chrY	7286992	7287759
chrY	7288253	7289345
chrY	7289542	7292145
chrY	7292210	7294469
chrY	7294470	7294478
chrY	7294823	7295729
chrY	7301748	7302341
chrY	7302400	7303234
chrY	7304683	7305544
chrY	7305588	7305594
chrY	7305782	7306320
chrY	7306841	7307622
chrY	7308371	7308387
chrY	7308388	7309156
chrY	7309998	7310411
chrY	7310723	7310760
chrY	7310800	7311034
chrY	7311035	7311126
chrY	7311167	7311168
chrY	7311241	7311242
chrY	7311291	7311381
chrY	7311383	7311388
chrY	7311389	7311396
chrY	7311417	7311446
chrY	7311762	7311782
chrY	7312007	7312524
chrY	7312645	7313101
chrY	7313724	7314290
chrY	7314757	7315175
chrY	7315182	7315183
chrY	7315354	7316540
chrY	7316676	7317042
chrY	7317268	7318605
chrY	7318609	7318631
chrY	7318737	7318820
chrY	7320518	7321403
chrY	7321417	7321418
chrY	7321434	7321443
chrY	7321508	7321795
chrY	7321860	7321887
chrY	7321964	7322030
chrY	7322037	7322539
chrY	7323130	7325604
chrY	7325720	7328027
chrY	7328028	7328036
chrY	7328039	7328048
chrY	7328049	7330156
chrY	7330370	7331115
chrY	7331139	7331145
chrY	7331146	7331169
chrY	7331170	7331197
chrY	7331215	7331216
chrY	7331430	7332660
chrY	7333224	7333253
chrY	7333257	7333861
chrY	7333862	7333883
chrY	7334226	7335493
chrY	7335751	7335752
chrY	7335759	7336208
chrY	7336400	7336683
chrY	7336688	7336824
chrY	7338911	7339849
chrY	7339850	7339879
chrY	7339885	7339888
chrY	7339894	7339970
chrY	7340175	7340233
chrY	7340337	7340883
chrY	7347829	7348420
chrY	7348421	7348439
chrY	7348444	7348445
chrY	7349333	7353049
chrY	7353203	7353236
chrY	7353400	7353562
chrY	7353592	7354604
chrY	7354605	7354608
chrY	7354609	7354612
chrY	7354796	7355792
chrY	7355801	7355844
chrY	7355845	7355859
chrY	7355885	7356189
chrY	7356190	7358102
chrY	7358198	7358229
chrY	7358362	7358363
chrY	7358367	7359230
chrY	7359356	7359687
chrY	7359800	7359965
chrY	7360136	7360465
chrY	7360845	7361380
chrY	7361381	7362186
chrY	7364067	7365426
chrY	7365429	7366427
chrY	7366436	7368879
chrY	7374758	7374817
chrY	7374833	7374834
chrY	7374845	7374846
chrY	7374999	7375000
chrY	7375014	7375015
chrY	7375028	7375029
chrY	7375030	7375387
chrY	7375444	7377403
chrY	7377639	7378378
chrY	7378379	7378382
chrY	7381885	7382361
chrY	7382569	7383612
chrY	7383660	7383663
chrY	7386022	7386345
chrY	7386381	7386385
chrY	7386393	7386703
chrY	7386782	7387418
chrY	7387436	7387758
chrY	7387829	7387840
chrY	7387843	7388349
chrY	7388350	7388745
chrY	7388848	7388944
chrY	7389208	7389983
chrY	7389985	7390009
chrY	7390064	7390094
chrY	7390095	7390118
chrY	7390119	7390120
chrY	7390121	7390126
chrY	7390779	7391802
chrY	7395199	7396333
chrY	7396376	7396389
chrY	7396391	7397624
chrY	7397636	7397639
chrY	7397708	7399476
chrY	7399590	7400147
chrY	7400277	7400278
chrY	7400285	7400303
chrY	7400304	7401047
chrY	7401100	7402014
chrY	7402126	7405011
chrY	7405016	7406533
chrY	7406591	7406713
chrY	7406714	7406749
chrY	7406803	7406823
chrY	7406824	7407173
chrY	7407359	7409392
chrY	7409835	7409901
chrY	7409903	7411345
chrY	7411492	7413385
chrY	7413386	7413433
chrY	7413437	7413448
chrY	7413486	7413494
chrY	7413495	7413510
chrY	7413517	7413853
chrY	7413897	7413900
chrY	7414281	7415064
chrY	7415105	7415457
chrY	7415564	7415624
chrY	7415625	7416535
chrY	7416816	7417477
chrY	7417482	7418354
chrY	7418699	7420418
chrY	7420796	7422135
chrY	7425338	7426239
chrY	7426240	7426251
chrY	7426252	7426284
chrY	7426297	7426725
chrY	7426742	7426746
chrY	7426747	7427860
chrY	7428407	7429916
chrY	7429917	7429939
chrY	7430005	7430474
chrY	7430829	7431550
chrY	7431749	7432150
chrY	7432549	7433300
chrY	7434169	7434770
chrY	7434969	7435470
chrY	7435519	7435920
chrY	7437599	7438100
chrY	7444219	7444224
chrY	7444225	7445070
chrY	7445219	7446270
chrY	7446369	7449817
chrY	7449955	7450670
chrY	7451539	7453540
chrY	7453589	7456640
chrY	7456802	7460190
chrY	7461398	7461399
chrY	7461423	7461740
chrY	7461789	7462540
chrY	7462722	7463790
chrY	7464089	7467940
chrY	7468039	7469290
chrY	7469462	7469690
chrY	7470039	7470640
chrY	7470739	7471240
chrY	7471489	7474090
chrY	7474139	7474293
chrY	7474294	7474340
chrY	7474439	7474990
chrY	7475289	7476986
chrY	7476987	7479311
chrY	7479427	7479590
chrY	7479626	7479630
chrY	7479631	7479642
chrY	7479643	7479647
chrY	7479662	7479663
chrY	7479664	7480540
chrY	7483239	7483540
chrY	7483689	7485190
chrY	7485289	7485879
chrY	7485889	7485890
chrY	7485891	7485894
chrY	7485896	7485900
chrY	7485939	7486440
chrY	7486549	7487946
chrY	7487950	7487959
chrY	7488042	7489300
chrY	7490829	7490984
chrY	7490985	7492730
chrY	7494549	7496150
chrY	7505289	7508340
chrY	7508389	7518490
chrY	7518539	7518890
chrY	7519242	7524603
chrY	7524816	7529464
chrY	7529465	7534405
chrY	7534406	7534431
chrY	7534432	7534435
chrY	7534436	7534443
chrY	7534707	7534812
chrY	7534815	7535899
chrY	7536564	7537928
chrY	7537949	7537950
chrY	7537978	7538895
chrY	7538897	7541051
chrY	7541538	7544974
chrY	7544988	7545011
chrY	7545012	7545014
chrY	7545016	7557961
chrY	7558002	7558008
chrY	7558009	7558011
chrY	7558022	7558031
chrY	7558065	7558069
chrY	7558070	7564145
chrY	7564384	7567870
chrY	7568051	7572708
chrY	7579090	7579091
chrY	7579121	7579131
chrY	7579133	7579137
chrY	7579138	7579578
chrY	7580187	7581939
chrY	7582038	7582039
chrY	7582040	7582106
chrY	7582109	7588540
chrY	7588541	7590535
chrY	7590795	7608451
chrY	7608452	7609070
chrY	7609073	7613804
chrY	7614028	7614042
chrY	7614043	7615138
chrY	7615476	7617600
chrY	7617825	7618090
chrY	7618093	7619022
chrY	7619025	7619032
chrY	7619048	7621131
chrY	7622082	7622432
chrY	7622433	7622456
chrY	7622457	7622523
chrY	7622524	7623539
chrY	7623642	7623648
chrY	7623690	7626171
chrY	7626238	7626253
chrY	7626280	7629710
chrY	7633262	7635788
chrY	7635977	7636440
chrY	7636546	7637907
chrY	7637918	7638808
chrY	7638811	7640932
chrY	7641098	7641964
chrY	7642034	7642921
chrY	7643223	7643569
chrY	7643591	7643592
chrY	7643595	7645131
chrY	7645423	7645425
chrY	7645447	7646462
chrY	7646682	7646740
chrY	7646741	7647094
chrY	7647097	7647372
chrY	7647375	7649047
chrY	7649308	7650105
chrY	7650637	7650687
chrY	7650688	7652257
chrY	7652344	7655289
chrY	7655315	7655336
chrY	7655348	7656641
chrY	7657092	7662646
chrY	7662730	7662753
chrY	7662754	7664253
chrY	7664837	7670304
chrY	7670305	7670399
chrY	7670429	7670438
chrY	7670439	7670480
chrY	7670481	7670483
chrY	7670484	7670492
chrY	7670493	7670525
chrY	7670526	7670564
chrY	7670928	7674318
chrY	7674319	7681793
chrY	7681908	7683342
chrY	7683356	7689921
chrY	7690146	7690164
chrY	7690165	7695616
chrY	7695795	7699185
chrY	7699380	7699389
chrY	7699390	7699780
chrY	7699854	7700353
chrY	7700354	7700373
chrY	7700374	7700376
chrY	7700377	7700580
chrY	7700656	7701821
chrY	7702026	7703124
chrY	7703150	7704493
chrY	7705405	7705576
chrY	7705721	7706286
chrY	7706562	7707677
chrY	7707758	7708802
chrY	7708936	7709085
chrY	7713390	7717277
chrY	7717373	7717632
chrY	7717667	7717732
chrY	7717733	7719493
chrY	7719499	7721181
chrY	7721414	7723471
chrY	7723734	7723805
chrY	7724557	7725744
chrY	7725872	7725894
chrY	7725898	7730474
chrY	7730475	7733479
chrY	7733616	7733647
chrY	7733648	7733815
chrY	7733816	7733838
chrY	7733862	7750649
chrY	7750656	7750657
chrY	7750689	7752975
chrY	7755267	7755367
chrY	7755386	7756188
chrY	7756197	7756200
chrY	7756320	7756324
chrY	7756325	7756425
chrY	7757295	7757378
chrY	7757387	7758101
chrY	7758121	7758159
chrY	7759159	7759160
chrY	7759352	7761246
chrY	7761278	7764421
chrY	7764444	7764462
chrY	7764463	7766678
chrY	7766680	7767824
chrY	7767828	7769035
chrY	7769049	7769055
chrY	7769056	7774089
chrY	7775110	7775111
chrY	7775134	7776473
chrY	7776498	7776507
chrY	7776587	7780763
chrY	7780764	7781642
chrY	7781678	7782949
chrY	7783155	7784510
chrY	7784511	7786901
chrY	7787052	7801124
chrY	7801181	7803116
chrY	7803117	7820894
chrY	7821350	7824663
chrY	7824843	7825397
chrY	7825398	7825433
chrY	7825434	7825611
chrY	7825612	7828893
chrY	7829775	7832071
chrY	7832072	7832354
chrY	7832356	7837320
chrY	7837359	7850290
chrY	7850291	7853145
chrY	7853146	7853209
chrY	7853271	7860068
chrY	7862177	7862188
chrY	7862196	7864071
chrY	7864475	7865914
chrY	7866139	7866146
chrY	7866147	7866190
chrY	7866390	7866536
chrY	7866826	7866980
chrY	7867094	7867879
chrY	7867884	7871298
chrY	7871354	7871402
chrY	7871492	7873751
chrY	7874084	7874749
chrY	7874858	7885387
chrY	7885622	7885670
chrY	7886571	7886589
chrY	7886591	7894641
chrY	7898643	7902709
chrY	7902719	7911191
chrY	7911206	7916894
chrY	7918565	7918584
chrY	7918599	7919188
chrY	7919226	7919228
chrY	7919251	7919252
chrY	7919265	7922349
chrY	7922350	7923657
chrY	7923822	7923823
chrY	7925249	7925826
chrY	7925946	7925947
chrY	7925990	7927911
chrY	7927943	7928097
chrY	7928191	7933675
chrY	7933813	7935596
chrY	7935885	7935891
chrY	7935892	7939281
chrY	7939512	7942527
chrY	7942533	7942542
chrY	7942573	7947130
chrY	7947203	7947207
chrY	7947218	7957029
chrY	7957035	7957123
chrY	7957124	7958434
chrY	7958467	7958502
chrY	7958503	7958504
chrY	7958518	7964466
chrY	7964467	7964478
chrY	7970501	7972855
chrY	7972857	7974609
chrY	7974649	7974656
chrY	7974658	7974669
chrY	7974670	7974692
chrY	7974693	7979582
chrY	7979583	7984331
chrY	7984332	7984359
chrY	7986460	7989158
chrY	7989159	7989175
chrY	7989176	7989178
chrY	7989179	7989184
chrY	7989298	7989998
chrY	7989999	7990004
chrY	7991230	7991365
chrY	7991376	7992216
chrY	7992312	7994092
chrY	7994363	7994364
chrY	7994405	7995889
chrY	7995890	7995912
chrY	7997045	8001330
chrY	8001350	8001374
chrY	8001375	8001933
chrY	8001934	8001935
chrY	8001995	8002026
chrY	8002034	8002429
chrY	8008226	8008803
chrY	8008928	8014965
chrY	8015006	8016590
chrY	8016618	8016898
chrY	8017002	8019847
chrY	8019850	8020527
chrY	8020530	8022708
chrY	8022803	8025080
chrY	8025093	8025155
chrY	8025158	8027792
chrY	8027847	8028844
chrY	8028845	8035944
chrY	8036011	8036047
chrY	8036048	8040144
chrY	8040165	8040182
chrY	8040183	8043099
chrY	8044696	8045269
chrY	8045357	8045358
chrY	8045369	8045419
chrY	8045420	8046342
chrY	8046417	8049537
chrY	8049624	8051834
chrY	8052061	8052098
chrY	8052099	8052155
chrY	8052345	8052364
chrY	8052725	8056028
chrY	8058863	8061663
chrY	8067501	8069121
chrY	8069183	8069944
chrY	8069951	8069952
chrY	8070101	8070116
chrY	8070143	8072254
chrY	8076245	8076613
chrY	8079633	8080092
chrY	8080712	8085230
chrY	8085703	8090768
chrY	8092227	8092685
chrY	8092737	8092783
chrY	8092818	8093316
chrY	8093366	8093379
chrY	8093381	8093382
chrY	8093391	8094360
chrY	8094911	8095198
chrY	8095238	8095239
chrY	8095692	8096619
chrY	8096621	8096630
chrY	8096654	8096701
chrY	8096717	8100453
chrY	8100684	8109711
chrY	8109741	8109742
chrY	8110054	8110506
chrY	8110507	8110528
chrY	8112643	8119160
chrY	8119264	8119358
chrY	8119359	8119368
chrY	8119369	8119419
chrY	8119505	8119776
chrY	8119788	8124605
chrY	8124654	8124935
chrY	8124936	8124937
chrY	8124938	8125009
chrY	8125014	8125048
chrY	8125049	8125052
chrY	8125053	8125061
chrY	8125062	8127984
chrY	8127999	8130400
chrY	8130701	8135567
chrY	8138229	8140163
chrY	8140184	8140188
chrY	8140279	8140306
chrY	8140602	8142700
chrY	8142885	8143497
chrY	8143586	8146130
chrY	8146202	8147864
chrY	8147902	8149218
chrY	8149219	8149231
chrY	8149243	8149244
chrY	8149308	8151469
chrY	8151567	8153482
chrY	8153536	8153559
chrY	8154058	8154085
chrY	8154178	8156521
chrY	8156581	8156603
chrY	8156604	8158749
chrY	8159546	8160172
chrY	8160220	8160607
chrY	8160610	8163787
chrY	8163840	8164891
chrY	8164896	8164909
chrY	8164915	8164916
chrY	8164930	8164959
chrY	8165005	8166579
chrY	8167936	8167987
chrY	8167988	8170361
chrY	8170467	8171743
chrY	8171744	8171764
chrY	8171889	8172543
chrY	8172544	8172659
chrY	8172687	8172740
chrY	8172909	8173697
chrY	8178990	8181213
chrY	8181418	8184324
chrY	8184344	8184555
chrY	8184690	8213919
chrY	8214412	8214837
chrY	8215002	8216428
chrY	8216613	8218013
chrY	8218019	8218120
chrY	8218130	8221228
chrY	8221231	8221304
chrY	8221419	8230249
chrY	8230552	8232094
chrY	8232196	8232197
chrY	8232198	8232202
chrY	8232203	8235498
chrY	8237581	8238270
chrY	8238384	8244007
chrY	8244008	8253489
chrY	8253789	8255880
chrY	8255956	8261159
chrY	8261242	8264502
chrY	8264637	8264641
chrY	8264642	8264646
chrY	8264647	8266732
chrY	8266735	8269505
chrY	8270073	8274571
chrY	8274574	8276115
chrY	8279961	8280011
chrY	8280012	8281573
chrY	8281580	8281645
chrY	8281743	8281745
chrY	8281787	8281794
chrY	8281795	8282296
chrY	8282317	8283696
chrY	8283700	8283901
chrY	8283902	8284507
chrY	8284529	8286873
chrY	8286874	8288587
chrY	8288854	8290686
chrY	8290687	8290700
chrY	8291109	8293085
chrY	8293814	8295406
chrY	8296964	8314103
chrY	8314360	8316184
chrY	8316252	8321435
chrY	8321438	8321485
chrY	8326194	8326195
chrY	8326461	8329891
chrY	8329892	8333440
chrY	8333445	8333480
chrY	8333485	8333626
chrY	8333643	8341692
chrY	8341744	8341754
chrY	8341796	8341838
chrY	8341839	8341874
chrY	8341877	8342782
chrY	8343303	8343788
chrY	8344014	8344122
chrY	8345964	8349020
chrY	8349023	8349024
chrY	8349032	8349187
chrY	8349378	8350240
chrY	8350250	8353128
chrY	8353337	8369533
chrY	8371844	8376286
chrY	8376409	8379144
chrY	8379150	8379533
chrY	8379780	8382129
chrY	8382315	8382333
chrY	8382334	8383890
chrY	8383891	8383925
chrY	8385603	8386120
chrY	8386143	8389598
chrY	8389599	8389600
chrY	8389761	8395685
chrY	8395774	8395815
chrY	8395816	8397778
chrY	8397787	8398537
chrY	8398540	8398840
chrY	8398842	8398859
chrY	8398860	8399044
chrY	8399045	8399058
chrY	8399072	8399083
chrY	8399309	8399323
chrY	8399324	8403254
chrY	8403273	8406724
chrY	8406752	8407368
chrY	8407392	8408347
chrY	8409320	8417486
chrY	8417498	8417499
chrY	8417503	8417504
chrY	8417505	8422125
chrY	8422127	8422135
chrY	8422182	8422771
chrY	8422806	8423764
chrY	8423816	8426377
chrY	8426378	8431174
chrY	8431229	8431366
chrY	8431367	8431378
chrY	8431380	8431382
chrY	8431383	8431401
chrY	8431402	8431637
chrY	8431691	8437518
chrY	8437545	8437560
chrY	8437592	8437593
chrY	8437594	8441076
chrY	8441105	8449472
chrY	8449495	8452192
chrY	8452195	8456541
chrY	8456586	8456593
chrY	8456594	8462064
chrY	8462067	8465938
chrY	8465953	8466149
chrY	8466150	8470331
chrY	8470332	8470549
chrY	8470550	8479391
chrY	8479401	8479417
chrY	8479418	8479419
chrY	8479420	8479421
chrY	8479534	8479592
chrY	8479593	8479594
chrY	8479601	8481075
chrY	8481361	8481786
chrY	8482067	8498109
chrY	8498113	8501203
chrY	8501205	8501598
chrY	8501602	8501689
chrY	8501694	8504198
chrY	8504202	8513514
chrY	8513571	8514237
chrY	8514284	8525183
chrY	8525398	8525456
chrY	8525457	8528900
chrY	8528903	8531044
chrY	8531047	8533407
chrY	8533410	8536088
chrY	8536129	8540637
chrY	8540670	8540678
chrY	8540726	8556120
[truncated: 10,372 more rows]
