# Supplementary material for: Deep Phylogenetic Analysis of Haplogroup G1 Provides Estimates of SNP and STR Mutation Rates on the Human Y-Chromosome and Reveals Migrations of Iranic Speakers
Source: PLoS One. 2015 Apr 7;10(4):e0122968. doi: 10.1371/journal.pone.0122968 (PMC4388827; doi:10.1371/journal.pone.0122968)
Supplement: S1 Data — (ZIP) [file pone.0122968.s001.zip › Kazakh5_confidence_regions.bed]

chrY	2649862	2651063
chrY	2651312	2651813
chrY	2652062	2654963
chrY	2655000	2665015
chrY	2665030	2665039
chrY	2665052	2665397
chrY	2665416	2665450
chrY	2665903	2666560
chrY	2666640	2666667
chrY	2666668	2667349
chrY	2667403	2668010
chrY	2668011	2668842
chrY	2668844	2668852
chrY	2669067	2669764
chrY	2669804	2669805
chrY	2681232	2682358
chrY	2682370	2682692
chrY	2683448	2683948
chrY	2684736	2685063
chrY	2685064	2685071
chrY	2685115	2685594
chrY	2685784	2686498
chrY	2686534	2687915
chrY	2687916	2687924
chrY	2687930	2687939
chrY	2687990	2688071
chrY	2688072	2688566
chrY	2689390	2689488
chrY	2689688	2690707
chrY	2690824	2691732
chrY	2691795	2693262
chrY	2693422	2695487
chrY	2695490	2695492
chrY	2695555	2696452
chrY	2696611	2697317
chrY	2699760	2701023
chrY	2701024	2701025
chrY	2701053	2701070
chrY	2701137	2701145
chrY	2701434	2704260
chrY	2704264	2706674
chrY	2706675	2707419
chrY	2707422	2708136
chrY	2708137	2708163
chrY	2708758	2717064
chrY	2717087	2717398
chrY	2717468	2718912
chrY	2719045	2721910
chrY	2722051	2724277
chrY	2724285	2724286
chrY	2724394	2724685
chrY	2724700	2724702
chrY	2724703	2724710
chrY	2724719	2725641
chrY	2725647	2728112
chrY	2728123	2728142
chrY	2728204	2729614
chrY	2730147	2738678
chrY	2738985	2740310
chrY	2740485	2740675
chrY	2740703	2741169
chrY	2741315	2742659
chrY	2742662	2744659
chrY	2746104	2746733
chrY	2746813	2747786
chrY	2747787	2747812
chrY	2747818	2750590
chrY	2750865	2750868
chrY	2750869	2752561
chrY	2752562	2752656
chrY	2752657	2753010
chrY	2753022	2753697
chrY	2753699	2753714
chrY	2753916	2755381
chrY	2755505	2758132
chrY	2758805	2759441
chrY	2759975	2762014
chrY	2762159	2762691
chrY	2762692	2762696
chrY	2762697	2762700
chrY	2762701	2762704
chrY	2762705	2763659
chrY	2763747	2763773
chrY	2763776	2763901
chrY	2763902	2766770
chrY	2766771	2767723
chrY	2768005	2768038
chrY	2774160	2774715
chrY	2775458	2778347
chrY	2778348	2778408
chrY	2778658	2783474
chrY	2783598	2783629
chrY	2783630	2784174
chrY	2784615	2785079
chrY	2785091	2785198
chrY	2785226	2785241
chrY	2785430	2785935
chrY	2787396	2788308
chrY	2793214	2794924
chrY	2795071	2795578
chrY	2795587	2795590
chrY	2795591	2795593
chrY	2795594	2795600
chrY	2795638	2798710
chrY	2798712	2799480
chrY	2799616	2803584
chrY	2803696	2803831
chrY	2803892	2804013
chrY	2804014	2804135
chrY	2804149	2804151
chrY	2804159	2805551
chrY	2805552	2806030
chrY	2806032	2806146
chrY	2806163	2806172
chrY	2806253	2806717
chrY	2806755	2810427
chrY	2810435	2811410
chrY	2811472	2812753
chrY	2812754	2812762
chrY	2812971	2813569
chrY	2813759	2814833
chrY	2815013	2817037
chrY	2817038	2817041
chrY	2817042	2817044
chrY	2817280	2817860
chrY	2817865	2817869
chrY	2817880	2818126
chrY	2818214	2820062
chrY	2820105	2821377
chrY	2821379	2822740
chrY	2822741	2824383
chrY	2824524	2824725
chrY	2824726	2824736
chrY	2824737	2825206
chrY	2825208	2825227
chrY	2825321	2827909
chrY	2827912	2832794
chrY	2832935	2833246
chrY	2833405	2834868
chrY	2834870	2835539
chrY	2835542	2835619
chrY	2835795	2836425
chrY	2836430	2836431
chrY	2836560	2839849
chrY	2839860	2839870
chrY	2840067	2840099
chrY	2840103	2842212
chrY	2842213	2842214
chrY	2842239	2842240
chrY	2842242	2842243
chrY	2842287	2842947
chrY	2843111	2843841
chrY	2844026	2844278
chrY	2844282	2844287
chrY	2844288	2845132
chrY	2845222	2845651
chrY	2845824	2846627
chrY	2846629	2847235
chrY	2847275	2850858
chrY	2850861	2852445
chrY	2852446	2852460
chrY	2852462	2852463
chrY	2852802	2853298
chrY	2853677	2854760
chrY	2854993	2855376
chrY	2855590	2856423
chrY	2859137	2860071
chrY	2860278	2861367
chrY	2861490	2862474
chrY	2862475	2862480
chrY	2862515	2865096
chrY	2865101	2865117
chrY	2865145	2865556
chrY	2866856	2873835
chrY	2873946	2876771
chrY	2876904	2877888
chrY	2877906	2877910
chrY	2877916	2877917
chrY	2877986	2881257
chrY	2881269	2881270
chrY	2881496	2881497
chrY	2881537	2884137
chrY	2884140	2884141
chrY	2884223	2884823
chrY	2884842	2884843
chrY	2884847	2884848
chrY	2884868	2884869
chrY	2884884	2884885
chrY	2884888	2885071
chrY	2885072	2885418
chrY	2885749	2888795
chrY	2888796	2888813
chrY	2888848	2888849
chrY	2888870	2892593
chrY	2892754	2895029
chrY	2900874	2901423
chrY	2901588	2903232
chrY	2903246	2903443
chrY	2903456	2905817
chrY	2905990	2906031
chrY	2906032	2906530
chrY	2907186	2908060
chrY	2908081	2908082
chrY	2908087	2908088
chrY	2908092	2908926
chrY	2909258	2909259
chrY	2909260	2909265
chrY	2909267	2909599
chrY	2909685	2914850
chrY	2914899	2914900
chrY	2925929	2926230
chrY	2970930	2971002
chrY	2971003	2971031
chrY	2971032	2971110
chrY	2974489	2975390
chrY	2980448	2980656
chrY	2980771	2981056
chrY	3011755	3012006
chrY	3012255	3012356
chrY	3015965	3016210
chrY	3060399	3060619
chrY	3060620	3060950
chrY	3073889	3074590
chrY	3078579	3079280
chrY	3092109	3092410
chrY	3148169	3148370
chrY	3159038	3164400
chrY	3164749	3164850
chrY	3178362	3178660
chrY	3250799	3251250
chrY	3251349	3251700
chrY	3274947	3275198
chrY	3284304	3284505
chrY	3284676	3284677
chrY	3284681	3284905
chrY	3343379	3343630
chrY	3366719	3366920
chrY	3388709	3388960
chrY	3405569	3407670
chrY	3409199	3409450
chrY	3436559	3436860
chrY	3544937	3545438
chrY	3546087	3546242
chrY	3546249	3546328
chrY	3546329	3546388
chrY	3592799	3593050
chrY	3593299	3593950
chrY	3621455	3622056
chrY	3680463	3680764
chrY	3680813	3680814
chrY	3680863	3680864
chrY	3680913	3681214
chrY	3704709	3705010
chrY	3712339	3714890
chrY	3714939	3716090
chrY	3716189	3720140
chrY	3720189	3721190
chrY	3849596	3849810
chrY	3851869	3852120
chrY	3876152	3876470
chrY	3876519	3876870
chrY	3987239	3987540
chrY	4002519	4002697
chrY	4002698	4002800
chrY	4049229	4049380
chrY	4070294	4070490
chrY	4077820	4078371
chrY	4093569	4093820
chrY	4113129	4114451
chrY	4114454	4114580
chrY	4201179	4201480
chrY	4229569	4229870
chrY	4242999	4243550
chrY	4257049	4257300
chrY	4261929	4262230
chrY	4271969	4272220
chrY	4282211	4282410
chrY	4293089	4293390
chrY	4351629	4352630
chrY	4352829	4352830
chrY	4352879	4353630
chrY	4371179	4371730
chrY	4388772	4389373
chrY	4438059	4438360
chrY	4472584	4472761
chrY	4509579	4509830
chrY	4553987	4554380
chrY	4567219	4567312
chrY	4567313	4567670
chrY	4567875	4568120
chrY	4580709	4582160
chrY	4703169	4703420
chrY	4740482	4740683
chrY	4769614	4770384
chrY	4780076	4780927
chrY	4862019	4862270
chrY	4862919	4863070
chrY	4872045	4872296
chrY	4872764	4873546
chrY	4874337	4874677
chrY	4874976	4875127
chrY	4888702	4889200
chrY	4889449	4889750
chrY	4899247	4899498
chrY	4899747	4899998
chrY	4919623	4919920
chrY	4925435	4925879
chrY	4928919	4928922
chrY	4928923	4928926
chrY	4928927	4928931
chrY	4928932	4928933
chrY	4928935	4928936
chrY	4928937	4929170
chrY	4929469	4929720
chrY	4929869	4930170
chrY	4931545	4931846
chrY	4957178	4957479
chrY	4969339	4969840
chrY	5059699	5059950
chrY	5060249	5060850
chrY	5185581	5185778
chrY	5185877	5185878
chrY	5185927	5186178
chrY	5204699	5205000
chrY	5246825	5247126
chrY	5263757	5264052
chrY	5275012	5275259
chrY	5317111	5317362
chrY	5317411	5317412
chrY	5317561	5318112
chrY	5446559	5446810
chrY	5459359	5459610
chrY	5494759	5495060
chrY	5601185	5601430
chrY	5612809	5613260
chrY	5674835	5675234
chrY	5690259	5690460
chrY	5690559	5690810
chrY	5708589	5708840
chrY	5727529	5727830
chrY	5816989	5817290
chrY	5851469	5851770
chrY	5852689	5853370
chrY	5858599	5858890
chrY	5864089	5864586
chrY	5873819	5874020
chrY	5910455	5910645
chrY	5910801	5911045
chrY	5999638	5999939
chrY	6000088	6000233
chrY	6000234	6000589
chrY	6000788	6001239
chrY	6063559	6063960
chrY	6092448	6092690
chrY	6102469	6105699
chrY	6105700	6105820
chrY	6106119	6106345
chrY	6106347	6106628
chrY	6106629	6106895
chrY	6106896	6107137
chrY	6107138	6107470
chrY	6108003	6113970
chrY	6114219	6114270
chrY	6115333	6115520
chrY	6117309	6117420
chrY	6119363	6119670
chrY	6119723	6119820
chrY	6120193	6120620
chrY	6120987	6121330
chrY	6123419	6123432
chrY	6124069	6124563
chrY	6124968	6125020
chrY	6125069	6125103
chrY	6125548	6125568
chrY	6125569	6125727
chrY	6125729	6125730
chrY	6125919	6126092
chrY	6126093	6126320
chrY	6126369	6126520
chrY	6126569	6126570
chrY	6127706	6127770
chrY	6128392	6128427
chrY	6128682	6128865
chrY	6129032	6129461
chrY	6129698	6129869
chrY	6129870	6130015
chrY	6130016	6130170
chrY	6130319	6130398
chrY	6131407	6131470
chrY	6134839	6138990
chrY	6139039	6141512
chrY	6141519	6141540
chrY	6141639	6144440
chrY	6144903	6144945
chrY	6144946	6146365
chrY	6146410	6147440
chrY	6147662	6148540
chrY	6148739	6149590
chrY	6150068	6154835
chrY	6154836	6155140
chrY	6155389	6156740
chrY	6162919	6163570
chrY	6165509	6168310
chrY	6168549	6173592
chrY	6173841	6173884
chrY	6176746	6177460
chrY	6177698	6179442
chrY	6179469	6179560
chrY	6179927	6182926
chrY	6182927	6183210
chrY	6183259	6185360
chrY	6185549	6192200
chrY	6193649	6193900
chrY	6194799	6195000
chrY	6195176	6196500
chrY	6201089	6202040
chrY	6205735	6209037
chrY	6209040	6213410
chrY	6213459	6213460
chrY	6213815	6215060
chrY	6216425	6217140
chrY	6217239	6217258
chrY	6217290	6217440
chrY	6220138	6220420
chrY	6221115	6223020
chrY	6223169	6224420
chrY	6224549	6224717
chrY	6224720	6225426
chrY	6225427	6226000
chrY	6226049	6226200
chrY	6226323	6231250
chrY	6231299	6231900
chrY	6233075	6234920
chrY	6235549	6237000
chrY	6238065	6239360
chrY	6240049	6241709
chrY	6241758	6242797
chrY	6242827	6244234
chrY	6244237	6246750
chrY	6247579	6249030
chrY	6249279	6249380
chrY	6249619	6250707
chrY	6250708	6251370
chrY	6252240	6252503
chrY	6252520	6253390
chrY	6253949	6255350
chrY	6255649	6255900
chrY	6259016	6259765
chrY	6259775	6260400
chrY	6260549	6260950
chrY	6261959	6264460
chrY	6264509	6266060
chrY	6266549	6266650
chrY	6266699	6266709
chrY	6266710	6266754
chrY	6266796	6267700
chrY	6267749	6268750
chrY	6268799	6270400
chrY	6270619	6272823
chrY	6272862	6274420
chrY	6274969	6275420
chrY	6275569	6277720
chrY	6277769	6282813
chrY	6282830	6285420
chrY	6285892	6287030
chrY	6287079	6287380
chrY	6288569	6288720
chrY	6288869	6290420
chrY	6290579	6291447
chrY	6291457	6292030
chrY	6292609	6293310
chrY	6293359	6295820
chrY	6295824	6295827
chrY	6295829	6296960
chrY	6297853	6298650
chrY	6301877	6304230
chrY	6304699	6304850
chrY	6304964	6305913
chrY	6305916	6306400
chrY	6307699	6310850
chrY	6310899	6311250
chrY	6311899	6319750
chrY	6319849	6319916
chrY	6319918	6322348
chrY	6322351	6322357
chrY	6322390	6322400
chrY	6323951	6327020
chrY	6327269	6327370
chrY	6327549	6328500
chrY	6329346	6330100
chrY	6330149	6330225
chrY	6330231	6334050
chrY	6334589	6336640
chrY	6336763	6338090
chrY	6338239	6338440
chrY	6338559	6338821
chrY	6338822	6340060
chrY	6340309	6340410
chrY	6340549	6340820
chrY	6340823	6340829
chrY	6340830	6340831
chrY	6340834	6342250
chrY	6342299	6342300
chrY	6342953	6344170
chrY	6344219	6344240
chrY	6344275	6344284
chrY	6344288	6346020
chrY	6346299	6347420
chrY	6347519	6347720
chrY	6347769	6347770
chrY	6347819	6350620
chrY	6350769	6351870
chrY	6352119	6352420
chrY	6359201	6359570
chrY	6359669	6363520
chrY	6363692	6364970
chrY	6366644	6367340
chrY	6370270	6370705
chrY	6370839	6373970
chrY	6375759	6381760
chrY	6381809	6381810
chrY	6381903	6384160
chrY	6384880	6388342
chrY	6388343	6388513
chrY	6388514	6392560
chrY	6395139	6398590
chrY	6398689	6400840
chrY	6401789	6401990
chrY	6425053	6426840
chrY	6427007	6428540
chrY	6428589	6429440
chrY	6435289	6435294
chrY	6435314	6435590
chrY	6461069	6461370
chrY	6464979	6465230
chrY	6478699	6479000
chrY	6512359	6513310
chrY	6513359	6513360
chrY	6513409	6513410
chrY	6513459	6514010
chrY	6548795	6549430
chrY	6592562	6593140
chrY	6593689	6595240
chrY	6595289	6595890
chrY	6619569	6619727
chrY	6619733	6619743
chrY	6619744	6620599
chrY	6620717	6620719
chrY	6620720	6620723
chrY	6620724	6620726
chrY	6620727	6620728
chrY	6620729	6621332
chrY	6626956	6629089
chrY	6629145	6630502
chrY	6630695	6631184
chrY	6631188	6633087
chrY	6633173	6634090
chrY	6634326	6637101
chrY	6643036	6643315
chrY	6643316	6644597
chrY	6644598	6644738
chrY	6644933	6645400
chrY	6645549	6645650
chrY	6647050	6647910
chrY	6648667	6648684
chrY	6648685	6651331
chrY	6651350	6651384
chrY	6651660	6652471
chrY	6652472	6652509
chrY	6652510	6652512
chrY	6652603	6654008
chrY	6654014	6654071
chrY	6655128	6655145
chrY	6655146	6655150
chrY	6655151	6655205
chrY	6655206	6663072
chrY	6663106	6663322
chrY	6663344	6663345
chrY	6666412	6667332
chrY	6667640	6671093
chrY	6671819	6674604
chrY	6674689	6674853
chrY	6674859	6674866
chrY	6674867	6674880
chrY	6674881	6675843
chrY	6675846	6682000
chrY	6688780	6689714
chrY	6689719	6689728
chrY	6689790	6690090
chrY	6694882	6697134
chrY	6697303	6698831
chrY	6698832	6698851
chrY	6699148	6700750
chrY	6700758	6705378
chrY	6705404	6708969
chrY	6714900	6715077
chrY	6715179	6715180
chrY	6715191	6715192
chrY	6715196	6715197
chrY	6715198	6717878
chrY	6717924	6720386
chrY	6731412	6732398
chrY	6732705	6732709
chrY	6732711	6734680
chrY	6734683	6734720
chrY	6734721	6734728
chrY	6734729	6734732
chrY	6734749	6734804
chrY	6734805	6734806
chrY	6734807	6736264
chrY	6736430	6744572
chrY	6744659	6747071
chrY	6748077	6748704
chrY	6748705	6748770
chrY	6752597	6753342
chrY	6753343	6753344
chrY	6753360	6753361
chrY	6753371	6753372
chrY	6753375	6753377
chrY	6753383	6753384
chrY	6753386	6753408
chrY	6753412	6753434
chrY	6753435	6755740
chrY	6756940	6757023
chrY	6757163	6757597
chrY	6757839	6759190
chrY	6759278	6762755
chrY	6762913	6763392
chrY	6763425	6763707
chrY	6764029	6765558
chrY	6765574	6765575
chrY	6766093	6767599
chrY	6767600	6767601
chrY	6767602	6767604
chrY	6767606	6767654
chrY	6767943	6767965
chrY	6767966	6768884
chrY	6768886	6768927
chrY	6768929	6768930
chrY	6769041	6769743
chrY	6769801	6769802
chrY	6774362	6775205
chrY	6775224	6775278
chrY	6775378	6775389
chrY	6775402	6775420
chrY	6775421	6775864
chrY	6776432	6778578
chrY	6778579	6778580
chrY	6778583	6778584
chrY	6778585	6778586
chrY	6778641	6778855
chrY	6779036	6779804
chrY	6779805	6780546
chrY	6780828	6784332
chrY	6784690	6786305
chrY	6786315	6786529
chrY	6786566	6786589
chrY	6786654	6786731
chrY	6787153	6787373
chrY	6787440	6790060
chrY	6791590	6791640
chrY	6791641	6791657
chrY	6791891	6792415
chrY	6792533	6792541
chrY	6792542	6793453
chrY	6793606	6795131
chrY	6795400	6798653
chrY	6799383	6800580
chrY	6800607	6801045
chrY	6801223	6803821
chrY	6803955	6805386
chrY	6805392	6805393
chrY	6805424	6806660
chrY	6807387	6807702
chrY	6807703	6807716
chrY	6807719	6807873
chrY	6808186	6808189
chrY	6808190	6808559
chrY	6808569	6808603
chrY	6808614	6809298
chrY	6809329	6809330
chrY	6809435	6814498
chrY	6814742	6816525
chrY	6816781	6818860
chrY	6822653	6825267
chrY	6825268	6825270
chrY	6825940	6826658
chrY	6826659	6826662
chrY	6826710	6826711
chrY	6830780	6830805
chrY	6830812	6830814
chrY	6830817	6831173
chrY	6831422	6831845
chrY	6833419	6835551
chrY	6835721	6838461
chrY	6838526	6839633
chrY	6839691	6839692
chrY	6839730	6839746
chrY	6839747	6839751
chrY	6839784	6840766
chrY	6840767	6840783
chrY	6840852	6844008
chrY	6844107	6847063
chrY	6847120	6847839
chrY	6848081	6850987
chrY	6851001	6854319
chrY	6854457	6855334
chrY	6855335	6855354
chrY	6855355	6855356
chrY	6855357	6855361
chrY	6855477	6855486
chrY	6855541	6856623
chrY	6856659	6856669
chrY	6856856	6858581
chrY	6858583	6858585
chrY	6858799	6861230
chrY	6861231	6861569
chrY	6861571	6861968
chrY	6862200	6865270
chrY	6865281	6865282
chrY	6865283	6866509
chrY	6866542	6866632
chrY	6866634	6868794
chrY	6868903	6868904
chrY	6868908	6868909
chrY	6868918	6868919
chrY	6868921	6868922
chrY	6868943	6869020
chrY	6869021	6869557
chrY	6869581	6873183
chrY	6873414	6874665
chrY	6874748	6875584
chrY	6875695	6877909
chrY	6877913	6877914
chrY	6877996	6877997
chrY	6878016	6878789
chrY	6878800	6878801
chrY	6878802	6878822
chrY	6878823	6878845
chrY	6878850	6878871
chrY	6878886	6880098
chrY	6880099	6880100
chrY	6880108	6880968
chrY	6880969	6880989
chrY	6882643	6884236
chrY	6884241	6884242
chrY	6884243	6886755
chrY	6886971	6888424
chrY	6888425	6888443
chrY	6888495	6891723
chrY	6892721	6895044
chrY	6895047	6900211
chrY	6900217	6900218
chrY	6900226	6900227
chrY	6900232	6901022
chrY	6903863	6907363
chrY	6907429	6910220
chrY	6910277	6910451
chrY	6910453	6910454
chrY	6910455	6910456
chrY	6910457	6910459
chrY	6910568	6910574
chrY	6910576	6911130
chrY	6911633	6913712
chrY	6913719	6913738
chrY	6913756	6913757
chrY	6913763	6915862
chrY	6917829	6918273
chrY	6918274	6918368
chrY	6918539	6919345
chrY	6919371	6919779
chrY	6919881	6920584
chrY	6920811	6921801
chrY	6921808	6922419
chrY	6922420	6922445
chrY	6923215	6925045
chrY	6925200	6925573
chrY	6925807	6925890
chrY	6930914	6931242
chrY	6931330	6931459
chrY	6931561	6931562
chrY	6931565	6931566
chrY	6931577	6934499
chrY	6934911	6935269
chrY	6935387	6942629
chrY	6942745	6943963
chrY	6944017	6944855
chrY	6944905	6945921
chrY	6946014	6948125
chrY	6948127	6948134
chrY	6948135	6948136
chrY	6948140	6948142
chrY	6948144	6948145
chrY	6948563	6949354
chrY	6949435	6952428
chrY	6952497	6953246
chrY	6953416	6953417
chrY	6953455	6954293
chrY	6954306	6954728
chrY	6955353	6956354
chrY	6956569	6957528
chrY	6957795	6959889
chrY	6959890	6960237
chrY	6960240	6965649
chrY	6965660	6965675
chrY	6965772	6967815
chrY	6967840	6967841
chrY	6967867	6967871
chrY	6967905	6967967
chrY	6967968	6971580
chrY	6971825	6973560
chrY	6973562	6973571
chrY	6973610	6975248
chrY	6975287	6975869
chrY	6977721	6978017
chrY	6978571	6979639
chrY	6979653	6979664
chrY	6979719	6980089
chrY	6980092	6981161
chrY	6981362	6983617
chrY	6984792	6989107
chrY	6989108	6992384
chrY	6992617	6996472
chrY	6996975	6997004
chrY	6997005	6997931
chrY	7008550	7008627
chrY	7008636	7008646
chrY	7008836	7009186
chrY	7009187	7009251
chrY	7009269	7011381
chrY	7011715	7012236
chrY	7012803	7013319
chrY	7013683	7014227
chrY	7014286	7014647
chrY	7014758	7015137
chrY	7017292	7017830
chrY	7017879	7017880
chrY	7018079	7018880
chrY	7019379	7020130
chrY	7020279	7020430
chrY	7030099	7030300
chrY	7031199	7032300
chrY	7032399	7033150
chrY	7033693	7034474
chrY	7034477	7035251
chrY	7035273	7035278
chrY	7035293	7035706
chrY	7035710	7035751
chrY	7035752	7035765
chrY	7035766	7038324
chrY	7038710	7039105
chrY	7045806	7047954
chrY	7048694	7050122
chrY	7050329	7052454
chrY	7052455	7052925
chrY	7053004	7053358
chrY	7053359	7053649
chrY	7054231	7054299
chrY	7054300	7058214
chrY	7064012	7070268
chrY	7070270	7073749
chrY	7073808	7075871
chrY	7075988	7076098
chrY	7076657	7078255
chrY	7078300	7078303
chrY	7078304	7078339
chrY	7078453	7078455
chrY	7078483	7079221
chrY	7079317	7080173
chrY	7080320	7080688
chrY	7081917	7082655
chrY	7083132	7083747
chrY	7083931	7084153
chrY	7084155	7084312
chrY	7084534	7085191
chrY	7085200	7085201
chrY	7086904	7086909
chrY	7086910	7087823
chrY	7088270	7088366
chrY	7088367	7088369
chrY	7088595	7090541
chrY	7091310	7091311
chrY	7091412	7092288
chrY	7092579	7093071
chrY	7093779	7093780
chrY	7093788	7093803
chrY	7093804	7094295
chrY	7095343	7096679
chrY	7096682	7096691
chrY	7096692	7097283
chrY	7099415	7099730
chrY	7102629	7103316
chrY	7103441	7103442
chrY	7103497	7103530
chrY	7103531	7103561
chrY	7103578	7104129
chrY	7104130	7104135
chrY	7104156	7104898
chrY	7105189	7106215
chrY	7106465	7106653
chrY	7106654	7107005
chrY	7107672	7107701
chrY	7107702	7107741
chrY	7107742	7108145
chrY	7108146	7108236
chrY	7109300	7109303
chrY	7109595	7110383
chrY	7111905	7112427
chrY	7112450	7112459
chrY	7112480	7112544
chrY	7112545	7113108
chrY	7113112	7113113
chrY	7113115	7113244
chrY	7113247	7113709
chrY	7115599	7115900
chrY	7116149	7116250
chrY	7123809	7124360
chrY	7124409	7124560
chrY	7124609	7124910
chrY	7125109	7125160
chrY	7125209	7125210
chrY	7125259	7125860
chrY	7126051	7126510
chrY	7126659	7126960
chrY	7127000	7127208
chrY	7128349	7129798
chrY	7129799	7130739
chrY	7130740	7131160
chrY	7131301	7131308
chrY	7131309	7131386
chrY	7131389	7131396
chrY	7131397	7131403
chrY	7131404	7131406
chrY	7131407	7131781
chrY	7132881	7134044
chrY	7135519	7135546
chrY	7135547	7136886
chrY	7137183	7138132
chrY	7139491	7139608
chrY	7139610	7139815
chrY	7139816	7140200
chrY	7141119	7141720
chrY	7143599	7143850
chrY	7144086	7145589
chrY	7145744	7146096
chrY	7146190	7146194
chrY	7146217	7146301
chrY	7146302	7146318
chrY	7146319	7146744
chrY	7146835	7148102
chrY	7148103	7148110
chrY	7150831	7152568
chrY	7153036	7153063
chrY	7153064	7153879
chrY	7153901	7154491
chrY	7154509	7154510
chrY	7157203	7157951
chrY	7158136	7158951
chrY	7159326	7159341
chrY	7159342	7159347
chrY	7159374	7159390
chrY	7159391	7160325
chrY	7161061	7161644
chrY	7161646	7161652
chrY	7161655	7161656
chrY	7161659	7162122
chrY	7162184	7162185
chrY	7162860	7162924
chrY	7163233	7163234
chrY	7163267	7163426
chrY	7163459	7164043
chrY	7164601	7165272
chrY	7165307	7165330
chrY	7165331	7165332
chrY	7165335	7165343
chrY	7165344	7165345
chrY	7165346	7165364
chrY	7167490	7167597
chrY	7167785	7169772
chrY	7170865	7171908
chrY	7171909	7171962
chrY	7172000	7172272
chrY	7172485	7172486
chrY	7172701	7174255
chrY	7176049	7176050
chrY	7176090	7176844
chrY	7176951	7179814
chrY	7179824	7179825
chrY	7180158	7180164
chrY	7180165	7180174
chrY	7180175	7180185
chrY	7180214	7181742
chrY	7182303	7182927
chrY	7183178	7183183
chrY	7183184	7183565
chrY	7185594	7185919
chrY	7185922	7186213
chrY	7186864	7188222
chrY	7188553	7188619
chrY	7188686	7188702
chrY	7188713	7189985
chrY	7190062	7190545
chrY	7190740	7191991
chrY	7192027	7192038
chrY	7192069	7193651
chrY	7193660	7194626
chrY	7194627	7195159
chrY	7195163	7196118
chrY	7196553	7197221
chrY	7197580	7197589
chrY	7197594	7197598
chrY	7197599	7199181
chrY	7199184	7199325
chrY	7199502	7199580
chrY	7202275	7203388
chrY	7203414	7203585
chrY	7203586	7203587
chrY	7203868	7204848
chrY	7204888	7204889
chrY	7205079	7205549
chrY	7205550	7205556
chrY	7205668	7206744
chrY	7206973	7208146
chrY	7208554	7209133
chrY	7209478	7209812
chrY	7211431	7213360
chrY	7213388	7213389
chrY	7213390	7213393
chrY	7213396	7213400
chrY	7213401	7214205
chrY	7214652	7215142
chrY	7215226	7215892
chrY	7215958	7216561
chrY	7216562	7216568
chrY	7216592	7216614
chrY	7216615	7216646
chrY	7216647	7216650
chrY	7216651	7217192
chrY	7217196	7217204
chrY	7217208	7217209
chrY	7218416	7218972
chrY	7219202	7221258
chrY	7223556	7223984
chrY	7224346	7224797
chrY	7224801	7224815
chrY	7224838	7225309
chrY	7225709	7225711
chrY	7225712	7225770
chrY	7225771	7228089
chrY	7228092	7228093
chrY	7229282	7230272
chrY	7230428	7230466
chrY	7230467	7231037
chrY	7231669	7231711
chrY	7231712	7232928
chrY	7232931	7232932
chrY	7233128	7233163
chrY	7233164	7233297
chrY	7233300	7233590
chrY	7233592	7234197
chrY	7234416	7234893
chrY	7235367	7235368
chrY	7235375	7235795
chrY	7235882	7236351
chrY	7238393	7238813
chrY	7243790	7246012
chrY	7246197	7246596
chrY	7246597	7247562
chrY	7247564	7248032
chrY	7248705	7250390
chrY	7250549	7252165
chrY	7252423	7253636
chrY	7259188	7261194
chrY	7261265	7263613
chrY	7264932	7269293
chrY	7269317	7269320
chrY	7269354	7269362
chrY	7269364	7269610
chrY	7269613	7269684
chrY	7270075	7270308
chrY	7270310	7270312
chrY	7270313	7270314
chrY	7270315	7270316
chrY	7270482	7272931
chrY	7272940	7272955
chrY	7272965	7274972
chrY	7277756	7279583
chrY	7279647	7280950
chrY	7280951	7280952
chrY	7281134	7281669
chrY	7282479	7282480
chrY	7282502	7282778
chrY	7282850	7282851
chrY	7282863	7282872
chrY	7282873	7284297
chrY	7284351	7285056
chrY	7285604	7286692
chrY	7287031	7287032
chrY	7287052	7287765
chrY	7287783	7287792
chrY	7288253	7289309
chrY	7289316	7289333
chrY	7289438	7291082
chrY	7291085	7294414
chrY	7294814	7295752
chrY	7301723	7302353
chrY	7302501	7303107
chrY	7304734	7305597
chrY	7305627	7305636
chrY	7305646	7305730
chrY	7305762	7306320
chrY	7306812	7307608
chrY	7307650	7307651
chrY	7308370	7309167
chrY	7309998	7310409
chrY	7310743	7310760
chrY	7310800	7311055
chrY	7311109	7311112
chrY	7311167	7311168
chrY	7311197	7311461
chrY	7311467	7311714
chrY	7312074	7312559
chrY	7312627	7312631
chrY	7312632	7313036
chrY	7313730	7313731
chrY	7313779	7314302
chrY	7314757	7314769
chrY	7314770	7315189
chrY	7315190	7315201
chrY	7315268	7315271
chrY	7315289	7315290
chrY	7315308	7315672
chrY	7315771	7315787
chrY	7315788	7316541
chrY	7316678	7317028
chrY	7317198	7318465
chrY	7318726	7318820
chrY	7320579	7321443
chrY	7321448	7321465
chrY	7321468	7321852
chrY	7321937	7322520
chrY	7323082	7325650
chrY	7325651	7325657
chrY	7325730	7328351
chrY	7328354	7329209
chrY	7329210	7329234
chrY	7329441	7330127
chrY	7330381	7331115
chrY	7331120	7331122
chrY	7331162	7331181
chrY	7331215	7331216
chrY	7331319	7331327
chrY	7331393	7332146
chrY	7332157	7332629
chrY	7333205	7333859
chrY	7334282	7335526
chrY	7335772	7336147
chrY	7336325	7336683
chrY	7336688	7336873
chrY	7336891	7336892
chrY	7339041	7339805
chrY	7339931	7339970
chrY	7340175	7340233
chrY	7340242	7340243
chrY	7340346	7340389
chrY	7340423	7340424
chrY	7340430	7340862
chrY	7347875	7348428
chrY	7349293	7349517
chrY	7349520	7349533
chrY	7349534	7350745
chrY	7350769	7351284
chrY	7351290	7352921
chrY	7353004	7353005
chrY	7353222	7353236
chrY	7353400	7353543
chrY	7353549	7353553
chrY	7353668	7354639
chrY	7354643	7354711
chrY	7354712	7354728
chrY	7354729	7354732
chrY	7354740	7355904
chrY	7355989	7356284
chrY	7356322	7356323
chrY	7356380	7358120
chrY	7358364	7359230
chrY	7359284	7359709
chrY	7359802	7359889
chrY	7360181	7360430
chrY	7360852	7361449
chrY	7361452	7362105
chrY	7362106	7362121
chrY	7364046	7366367
chrY	7366447	7367933
chrY	7367934	7368803
chrY	7368804	7368805
chrY	7374758	7374827
chrY	7374833	7374834
chrY	7374845	7374846
chrY	7374871	7374872
chrY	7375052	7375428
chrY	7375429	7377440
chrY	7377641	7378389
chrY	7381885	7382359
chrY	7382377	7382485
chrY	7382524	7383646
chrY	7386085	7386709
chrY	7386894	7388349
chrY	7388350	7388720
chrY	7389258	7389282
chrY	7389283	7389960
chrY	7390771	7391805
chrY	7395241	7395242
chrY	7395275	7396307
chrY	7396313	7396314
chrY	7396376	7396381
chrY	7396382	7397594
chrY	7397721	7399487
chrY	7399489	7399497
chrY	7399506	7400158
chrY	7400280	7401028
chrY	7401087	7401175
chrY	7401176	7401947
chrY	7402182	7405011
chrY	7405016	7406539
chrY	7406549	7406550
chrY	7406554	7407073
chrY	7407217	7407218
chrY	7407299	7409336
chrY	7409337	7409364
chrY	7409702	7409808
chrY	7409810	7409811
chrY	7409826	7411369
chrY	7411370	7411404
chrY	7411511	7412482
chrY	7412533	7412979
chrY	7412994	7413003
chrY	7413030	7413418
chrY	7413553	7413881
chrY	7414271	7414273
chrY	7414275	7414277
chrY	7414280	7415036
chrY	7415064	7415515
chrY	7415516	7415624
chrY	7415625	7416505
chrY	7416883	7416912
chrY	7416913	7417114
chrY	7417158	7417477
chrY	7417480	7417561
chrY	7417563	7417906
chrY	7417937	7418335
chrY	7418661	7420400
chrY	7420882	7420885
chrY	7420886	7422108
chrY	7425328	7427882
chrY	7428400	7428410
chrY	7428411	7430426
chrY	7430765	7431550
chrY	7431749	7432150
chrY	7432549	7433300
chrY	7434169	7434770
chrY	7434969	7435470
chrY	7435519	7435920
chrY	7437599	7438100
chrY	7444219	7445070
chrY	7445266	7446270
chrY	7446369	7446398
chrY	7446453	7449175
chrY	7449197	7449206
chrY	7449207	7449209
chrY	7449210	7449779
chrY	7449976	7450670
chrY	7451539	7451704
chrY	7451840	7453540
chrY	7453589	7456640
chrY	7456807	7460190
chrY	7461423	7461424
chrY	7461430	7461431
chrY	7461433	7461434
chrY	7461440	7461441
chrY	7461448	7461740
chrY	7461789	7462540
chrY	7462749	7463790
chrY	7464089	7467940
chrY	7468039	7468074
chrY	7468086	7469290
chrY	7469487	7469490
chrY	7469491	7469492
chrY	7469493	7469495
chrY	7469496	7469690
chrY	7470039	7470640
chrY	7470739	7471240
chrY	7471489	7474090
chrY	7474139	7474293
chrY	7474294	7474340
chrY	7474439	7474990
chrY	7475289	7477176
chrY	7477184	7477185
chrY	7477189	7477190
chrY	7477232	7477233
chrY	7477235	7479283
chrY	7479482	7479485
chrY	7479487	7479492
chrY	7479495	7479496
chrY	7479520	7479523
chrY	7479748	7480540
chrY	7483239	7483540
chrY	7483689	7485190
chrY	7485289	7485807
chrY	7485996	7486440
chrY	7486549	7487392
chrY	7487395	7487398
chrY	7487401	7487402
chrY	7487453	7487480
chrY	7487481	7487482
chrY	7487483	7487484
chrY	7487486	7489300
chrY	7490829	7492375
chrY	7492471	7492474
chrY	7492475	7492476
chrY	7492477	7492730
chrY	7494549	7496150
chrY	7505289	7505603
chrY	7505644	7508340
chrY	7508389	7511010
chrY	7511013	7518490
chrY	7518539	7518890
chrY	7519200	7519208
chrY	7519209	7519214
chrY	7519216	7524594
chrY	7524823	7529532
chrY	7529533	7529544
chrY	7529566	7529586
chrY	7529610	7532288
chrY	7532301	7532305
chrY	7532310	7534425
chrY	7534428	7534429
chrY	7534433	7534435
chrY	7534436	7534441
chrY	7534763	7535881
chrY	7536575	7537989
chrY	7538001	7541070
chrY	7541579	7542412
chrY	7542413	7542441
chrY	7542465	7562193
chrY	7562194	7564085
chrY	7564348	7567970
chrY	7568001	7568799
chrY	7568881	7572703
chrY	7579164	7579550
chrY	7580198	7581881
chrY	7582038	7582923
chrY	7582926	7588540
chrY	7588541	7588748
chrY	7588806	7588820
chrY	7588846	7590387
chrY	7590893	7608391
chrY	7608412	7608421
chrY	7608445	7608540
chrY	7608543	7613827
chrY	7613833	7613886
chrY	7614057	7615134
chrY	7615135	7615140
chrY	7615437	7617552
chrY	7617738	7617763
chrY	7617765	7617766
chrY	7617767	7617768
chrY	7617769	7617774
chrY	7617775	7621091
chrY	7622017	7623439
chrY	7623442	7623507
chrY	7623672	7626213
chrY	7626313	7629713
chrY	7633286	7633738
chrY	7633797	7635824
chrY	7635825	7635829
chrY	7635859	7635868
chrY	7635939	7636455
chrY	7636456	7640872
chrY	7641027	7641937
chrY	7642034	7642913
chrY	7643237	7645106
chrY	7645508	7646499
chrY	7646862	7648997
chrY	7649279	7650098
chrY	7650682	7652237
chrY	7652284	7652288
chrY	7652289	7652295
chrY	7652296	7656597
chrY	7657050	7659727
chrY	7659794	7659797
chrY	7659801	7662661
chrY	7662665	7662709
chrY	7662774	7663564
chrY	7663615	7664182
chrY	7664831	7666211
chrY	7666215	7670382
chrY	7670405	7670618
chrY	7670877	7681836
chrY	7681837	7681866
chrY	7681884	7681899
chrY	7681900	7682451
chrY	7682453	7689909
chrY	7690166	7695645
chrY	7695866	7697097
chrY	7697105	7697275
chrY	7697329	7699160
chrY	7699314	7699868
chrY	7699900	7700340
chrY	7700343	7700350
chrY	7700351	7700578
chrY	7700691	7701098
chrY	7701108	7701795
chrY	7701982	7702281
chrY	7702307	7702328
chrY	7702329	7704482
chrY	7705405	7705485
chrY	7705693	7706286
chrY	7706562	7707583
chrY	7707714	7708778
chrY	7708893	7709085
chrY	7713421	7713425
chrY	7713426	7714029
chrY	7714034	7714035
chrY	7714104	7717277
chrY	7717304	7717732
chrY	7717733	7717896
chrY	7717903	7717927
chrY	7717992	7719493
chrY	7719562	7719571
chrY	7719594	7721172
chrY	7721493	7721495
chrY	7721496	7722996
chrY	7723075	7723601
chrY	7723734	7723805
chrY	7724542	7724544
chrY	7724545	7725738
chrY	7725881	7730474
chrY	7730475	7733486
chrY	7733595	7733759
chrY	7733884	7752999
chrY	7755359	7756229
chrY	7757435	7758080
chrY	7759350	7761208
chrY	7761250	7766678
chrY	7766680	7774034
chrY	7775097	7776481
chrY	7776582	7776598
chrY	7776614	7782906
chrY	7783180	7783224
chrY	7783226	7783780
chrY	7783783	7784546
chrY	7784630	7786896
chrY	7786943	7791686
chrY	7791830	7807117
chrY	7807118	7809432
chrY	7809433	7809442
chrY	7809443	7814223
chrY	7814242	7816345
chrY	7816346	7820892
chrY	7821350	7824663
chrY	7824834	7824928
chrY	7824929	7825320
chrY	7825396	7825611
chrY	7825751	7828901
chrY	7829725	7832071
chrY	7832072	7832335
chrY	7832400	7832408
chrY	7832455	7837268
chrY	7837318	7846167
chrY	7846168	7850290
chrY	7850291	7853141
chrY	7853274	7860121
chrY	7862281	7864124
chrY	7864467	7864471
chrY	7864489	7865908
chrY	7866390	7866476
chrY	7866480	7866535
chrY	7866738	7867041
chrY	7867042	7867879
chrY	7867884	7868114
chrY	7868123	7869079
chrY	7869165	7869169
chrY	7869185	7869194
chrY	7869195	7870355
chrY	7870394	7871354
chrY	7871425	7873778
chrY	7874126	7874703
chrY	7874800	7875187
chrY	7875200	7881181
chrY	7881182	7885368
chrY	7886491	7894507
chrY	7894547	7894581
chrY	7898672	7902645
chrY	7902753	7904490
chrY	7904491	7904911
chrY	7904942	7905058
chrY	7905059	7916897
chrY	7918551	7918569
chrY	7918570	7923683
chrY	7925272	7927950
chrY	7928180	7933675
chrY	7933716	7933728
chrY	7933816	7935574
chrY	7935822	7935823
chrY	7935824	7935825
chrY	7935828	7935829
chrY	7935830	7938765
chrY	7938882	7939258
chrY	7939472	7941693
chrY	7941694	7941705
chrY	7941706	7941712
chrY	7941813	7941819
chrY	7941824	7942542
chrY	7942642	7953389
chrY	7953390	7957029
chrY	7957179	7958376
chrY	7958568	7958569
chrY	7958570	7964409
chrY	7970469	7970860
chrY	7970863	7974562
chrY	7974712	7984393
chrY	7986460	7986472
chrY	7986560	7989177
chrY	7989369	7990038
chrY	7991230	7991398
chrY	7991419	7991435
chrY	7991500	7992163
chrY	7992314	7994169
chrY	7994424	7995942
chrY	7997030	8001885
chrY	8001902	8001940
chrY	8002045	8002403
chrY	8008228	8008806
chrY	8008830	8008849
chrY	8008864	8014916
chrY	8015035	8015981
chrY	8016021	8016868
chrY	8017083	8022715
chrY	8022749	8025025
chrY	8025072	8025081
chrY	8025106	8026919
chrY	8026922	8027802
chrY	8027803	8027804
chrY	8027807	8027808
chrY	8027843	8035990
chrY	8036149	8040111
chrY	8040122	8040137
chrY	8040165	8043099
chrY	8044697	8045290
chrY	8045357	8045358
chrY	8045376	8046374
chrY	8046497	8049573
chrY	8049643	8051839
chrY	8052147	8052155
chrY	8052345	8052363
chrY	8052683	8053432
chrY	8053556	8055913
chrY	8055929	8055976
chrY	8055977	8056103
chrY	8058569	8061666
chrY	8061686	8061687
chrY	8067467	8069071
chrY	8069158	8069179
chrY	8069180	8069963
chrY	8069988	8069989
chrY	8070091	8072237
chrY	8076288	8076664
chrY	8079597	8080087
chrY	8080737	8085238
chrY	8085708	8090767
chrY	8092239	8092669
chrY	8092757	8092785
chrY	8092786	8093326
chrY	8093468	8094349
chrY	8094912	8095198
chrY	8095676	8096681
chrY	8096689	8100525
chrY	8100679	8109756
chrY	8110067	8110497
chrY	8112666	8119171
chrY	8119446	8119489
chrY	8119490	8119754
chrY	8119760	8122462
chrY	8122477	8122482
chrY	8122486	8125009
chrY	8125014	8125061
chrY	8125062	8127974
chrY	8127988	8129208
chrY	8129209	8129261
chrY	8129305	8130243
chrY	8130296	8130348
chrY	8130693	8135506
chrY	8138173	8140187
chrY	8140249	8140255
chrY	8140256	8140260
chrY	8140591	8142680
chrY	8142884	8143505
chrY	8143622	8144855
chrY	8144856	8149253
chrY	8149275	8151499
chrY	8151678	8153575
chrY	8154176	8156559
chrY	8156568	8156599
chrY	8156616	8158807
chrY	8159585	8160172
chrY	8160217	8162099
chrY	8162136	8163809
chrY	8163810	8164893
chrY	8164915	8164916
chrY	8165018	8166600
chrY	8166601	8166626
chrY	8168018	8169470
chrY	8169471	8170389
chrY	8170506	8171737
chrY	8171932	8172672
chrY	8172881	8173687
chrY	8178968	8181213
chrY	8181464	8184324
chrY	8184343	8184557
chrY	8184755	8188495
chrY	8188520	8213993
chrY	8214357	8214365
chrY	8214414	8214881
chrY	8215084	8216440
chrY	8216441	8216450
chrY	8216452	8216454
chrY	8216641	8218013
chrY	8218018	8218120
chrY	8218126	8221228
chrY	8221231	8221291
chrY	8221360	8230261
chrY	8230547	8230866
chrY	8230882	8232045
chrY	8232046	8232065
chrY	8232136	8232141
chrY	8232154	8235469
chrY	8237544	8238226
chrY	8238388	8241973
chrY	8241976	8253641
chrY	8253804	8255906
chrY	8255915	8255922
chrY	8255937	8261215
chrY	8261216	8264460
chrY	8264649	8269614
chrY	8270021	8270120
chrY	8270121	8274178
chrY	8274199	8276151
chrY	8280039	8281571
chrY	8281796	8283814
chrY	8283818	8283845
chrY	8283856	8283901
chrY	8283902	8288571
chrY	8288834	8288838
chrY	8288870	8290728
chrY	8291114	8291126
chrY	8291128	8291132
chrY	8291134	8293048
chrY	8293916	8295398
chrY	8296974	8310889
chrY	8310890	8310923
chrY	8310969	8310974
chrY	8310975	8310998
chrY	8310999	8314114
chrY	8314343	8316209
chrY	8316213	8321497
chrY	8326485	8329785
chrY	8329860	8333480
chrY	8333484	8333626
chrY	8333640	8341640
chrY	8341827	8341874
chrY	8341877	8342830
chrY	8342850	8342922
chrY	8342923	8342934
chrY	8343179	8343814
chrY	8343815	8343883
chrY	8343884	8343907
chrY	8343921	8343936
chrY	8343944	8344122
chrY	8345991	8349252
chrY	8349449	8351669
chrY	8351688	8351699
chrY	8351700	8353077
chrY	8353078	8353115
chrY	8353356	8353361
chrY	8353362	8361917
chrY	8361948	8369529
chrY	8371851	8374889
chrY	8374976	8376265
chrY	8376266	8376310
chrY	8376429	8379144
chrY	8379150	8379533
chrY	8379742	8382179
chrY	8382367	8383925
chrY	8385459	8385508
chrY	8385587	8386091
chrY	8386173	8387550
chrY	8387600	8389626
chrY	8389757	8395687
chrY	8395688	8395699
chrY	8395779	8397384
chrY	8397396	8397405
chrY	8397406	8397776
chrY	8397777	8398537
chrY	8398540	8398806
chrY	8398810	8398840
chrY	8398842	8398864
chrY	8398865	8398944
chrY	8399164	8399171
chrY	8399187	8399316
chrY	8399317	8400900
chrY	8400903	8403268
chrY	8403272	8407255
chrY	8407257	8407264
chrY	8407265	8407291
chrY	8407292	8407351
chrY	8407373	8408352
chrY	8409310	8413070
chrY	8413071	8422324
chrY	8422325	8422785
chrY	8422807	8423763
chrY	8423799	8426377
chrY	8426378	8431212
chrY	8431213	8431225
chrY	8431228	8431499
chrY	8431700	8437492
chrY	8437562	8441068
chrY	8441087	8441096
chrY	8441121	8445025
chrY	8445028	8449499
chrY	8449504	8456577
chrY	8456579	8457358
chrY	8457360	8457361
chrY	8457371	8465927
chrY	8465943	8466149
chrY	8466150	8475105
chrY	8475115	8479474
chrY	8479476	8479483
chrY	8479484	8479592
chrY	8479593	8479594
chrY	8479601	8481051
chrY	8481412	8481802
chrY	8482067	8494536
chrY	8494538	8498109
chrY	8498113	8501149
chrY	8501150	8501159
chrY	8501597	8501598
chrY	8501599	8501600
chrY	8501601	8501603
chrY	8501604	8501614
chrY	8501615	8505584
chrY	8505587	8514707
chrY	8514708	8514761
chrY	8514768	8522819
chrY	8522825	8522836
chrY	8522853	8522864
chrY	8522890	8525206
chrY	8525447	8533407
chrY	8533410	8536105
chrY	8536110	8536148
chrY	8536159	8536168
chrY	8536169	8537511
chrY	8537512	8537515
chrY	8537516	8537528
chrY	8537549	8540594
chrY	8540623	8540639
chrY	8540640	8544565
chrY	8544566	8556117
chrY	8556375	8561376
chrY	8561377	8562865
chrY	8562868	8563777
chrY	8563778	8566852
chrY	8566853	8566980
chrY	8566981	8568500
chrY	8568501	8571140
chrY	8571145	8571163
chrY	8571164	8571165
chrY	8571178	8575984
chrY	8576001	8585589
chrY	8585654	8589653
chrY	8589696	8592032
chrY	8592043	8592113
chrY	8592114	8592872
chrY	8592886	8600008
chrY	8600009	8611886
chrY	8611889	8617054
chrY	8617079	8622199
chrY	8622203	8628154
chrY	8628155	8631409
chrY	8631411	8631424
chrY	8631425	8631435
chrY	8631436	8635319
chrY	8635415	8635927
chrY	8635999	8636033
chrY	8636035	8637409
chrY	8637551	8649415
chrY	8649503	8649761
chrY	8649866	8654030
chrY	8654145	8658242
chrY	8658492	8658929
chrY	8658989	8660283
chrY	8661580	8661783
chrY	8661858	8661860
chrY	8661888	8662297
chrY	8662298	8663709
chrY	8663712	8665684
chrY	8665685	8665698
chrY	8665746	8665753
chrY	8665757	8666195
chrY	8666199	8668135
chrY	8669943	8671158
chrY	8672069	8672806
chrY	8674274	8674275
chrY	8674277	8674662
chrY	8674666	8674679
chrY	8674712	8676959
chrY	8677082	8677100
chrY	8677101	8677914
chrY	8679572	8681445
chrY	8681483	8681566
chrY	8681567	8690262
chrY	8690624	8691827
chrY	8694279	8695822
chrY	8696026	8697266
chrY	8697956	8698616
chrY	8698617	8698645
chrY	8699830	8702810
chrY	8702811	8703659
chrY	8703662	8704183
chrY	8704375	8705805
chrY	8706009	8706856
chrY	8706892	8709838
chrY	8709897	8709941
chrY	8710214	8711950
chrY	8713224	8713631
chrY	8713763	8715115
chrY	8715189	8720029
chrY	8720727	8723593
chrY	8725353	8728128
chrY	8728275	8730900
chrY	8734414	8734832
chrY	8734833	8734838
chrY	8734839	8734841
chrY	8737019	8737815
chrY	8737976	8738882
chrY	8741756	8746252
chrY	8746504	8747696
chrY	8747697	8748344
chrY	8748509	8748510
chrY	8748545	8748570
chrY	8748578	8748645
chrY	8748915	8748943
chrY	8749219	8753682
chrY	8753802	8760517
chrY	8760520	8760566
chrY	8760586	8761275
chrY	8761283	8761340
chrY	8762044	8762155
chrY	8762157	8762162
chrY	8762164	8762173
chrY	8762174	8762177
chrY	8762178	8762188
chrY	8762194	8766324
chrY	8766476	8768448
chrY	8768610	8769146
chrY	8769148	8773229
chrY	8773312	8773858
chrY	8773861	8774483
chrY	8774671	8776595
chrY	8776743	8779354
chrY	8779355	8779361
chrY	8779368	8785660
chrY	8786853	8787450
chrY	8787476	8787682
chrY	8787752	8788798
chrY	8788878	8790129
chrY	8790134	8790177
chrY	8790207	8792905
chrY	8792906	8792942
chrY	8793063	8793498
chrY	8793504	8798994
chrY	8798995	8799211
chrY	8799242	8799243
chrY	8799280	8799287
chrY	8799296	8799492
chrY	8799754	8806248
chrY	8806368	8806421
chrY	8806592	8806596
chrY	8806597	8806770
chrY	8807681	8810217
chrY	8810219	8810222
chrY	8810226	8810505
chrY	8817154	8817171
chrY	8817172	8822282
chrY	8822283	8822327
chrY	8822516	8824158
chrY	8827290	8831157
chrY	8831168	8831176
chrY	8831207	8840534
chrY	8840682	8842334
chrY	8842482	8848107
chrY	8848554	8849690
chrY	8852231	8852539
chrY	8852590	8853432
chrY	8853461	8854099
chrY	8854453	8855175
chrY	8857066	8859750
chrY	8859752	8860257
chrY	8860293	8865732
chrY	8865974	8867019
chrY	8867055	8870041
chrY	8870044	8877048
chrY	8877053	8878760
chrY	8878963	8879545
chrY	8879655	8881144
chrY	8881148	8897013
chrY	8897058	8900976
chrY	8901448	8901990
chrY	8902100	8906800
chrY	8906999	8907400
chrY	8908149	8911350
chrY	8965059	8970842
chrY	8970844	8971260
chrY	8972849	8974200
chrY	8974350	8974375
chrY	8974376	8974700
chrY	8974749	8976921
chrY	8977116	8977195
chrY	8977197	8979317
chrY	8979320	8982987
chrY	8983190	8983290
chrY	8988718	8988729
chrY	8988730	8992722
chrY	8992725	8992876
chrY	8992918	9012997
chrY	9013220	9014266
chrY	9014384	9015169
chrY	9016016	9020439
chrY	9020443	9020457
chrY	9020458	9022244
chrY	9022246	9024979
chrY	9025593	9025983
chrY	9025984	9026002
chrY	9026108	9028288
chrY	9028435	9030058
chrY	9030363	9030404
chrY	9030425	9030427
chrY	9030428	9032063
chrY	9034624	9034631
chrY	9034632	9040112
chrY	9040415	9040470
chrY	9040480	9040689
chrY	9040932	9041113
chrY	9041117	9043998
chrY	9044106	9046864
chrY	9047854	9047938
chrY	9048182	9048578
chrY	9048609	9048677
chrY	9048678	9055328
chrY	9055534	9055543
chrY	9055567	9063206
chrY	9063891	9068931
chrY	9068932	9068942
chrY	9068958	9070008
chrY	9070068	9070124
chrY	9070125	9073219
chrY	9073222	9073348
chrY	9073351	9074129
chrY	9074131	9075161
chrY	9075381	9075856
chrY	9082406	9088772
chrY	9089114	9091606
chrY	9091633	9093343
chrY	9093398	9093408
chrY	9093409	9094234
chrY	9094241	9094244
chrY	9094616	9098061
chrY	9098069	9111586
chrY	9111590	9111595
chrY	9111652	9113772
chrY	9113773	9116660
chrY	9117286	9129972
chrY	9129983	9129994
chrY	9129996	9131165
chrY	9131166	9131176
chrY	9131177	9139864
chrY	9140271	9140542
chrY	9140642	9147622
chrY	9147623	9155649
chrY	9155662	9155679
chrY	9155683	9155696
chrY	9155743	9157900
chrY	9157949	9158700
chrY	9158749	9160300
chrY	9160349	9166250
chrY	9166399	9171150
chrY	9171599	9172350
chrY	9172399	9172400
chrY	9172449	9172750
chrY	9172849	9173000
[truncated: 10,338 more rows]
