# Supplementary material for: Deep Phylogenetic Analysis of Haplogroup G1 Provides Estimates of SNP and STR Mutation Rates on the Human Y-Chromosome and Reveals Migrations of Iranic Speakers
Source: PLoS One. 2015 Apr 7;10(4):e0122968. doi: 10.1371/journal.pone.0122968 (PMC4388827; doi:10.1371/journal.pone.0122968)
Supplement: S1 Data — (ZIP) [file pone.0122968.s001.zip › Kazakh6_confidence_regions.bed]

chrY	2649862	2651063
chrY	2651312	2651813
chrY	2652062	2652072
chrY	2652075	2654963
chrY	2655000	2665527
chrY	2665881	2666569
chrY	2666570	2668852
chrY	2668939	2668940
chrY	2668952	2668953
chrY	2668997	2669010
chrY	2669011	2669854
chrY	2669859	2669886
chrY	2681101	2681322
chrY	2681326	2682245
chrY	2682246	2682803
chrY	2683466	2684006
chrY	2684710	2684714
chrY	2684715	2685577
chrY	2685778	2686428
chrY	2686429	2686588
chrY	2686589	2686603
chrY	2686606	2688559
chrY	2689390	2689410
chrY	2689662	2690687
chrY	2690694	2693087
chrY	2693122	2693126
chrY	2693191	2693235
chrY	2693278	2693287
chrY	2693528	2695418
chrY	2695623	2696352
chrY	2696360	2696371
chrY	2696373	2696378
chrY	2696379	2697348
chrY	2699785	2700088
chrY	2700089	2700523
chrY	2700524	2701001
chrY	2701407	2702337
chrY	2702382	2703525
chrY	2703528	2706701
chrY	2706813	2708116
chrY	2708117	2708141
chrY	2708171	2708199
chrY	2708548	2708698
chrY	2708753	2713217
chrY	2713235	2717280
chrY	2717306	2717319
chrY	2717320	2717341
chrY	2717342	2718867
chrY	2718868	2718869
chrY	2718870	2718876
chrY	2718877	2718880
chrY	2718881	2718903
chrY	2718904	2718905
chrY	2718907	2718914
chrY	2718915	2718930
chrY	2719009	2721936
chrY	2721947	2724410
chrY	2724420	2724421
chrY	2724423	2728088
chrY	2728147	2728158
chrY	2728159	2728210
chrY	2728211	2729608
chrY	2730027	2730092
chrY	2730094	2738709
chrY	2738896	2740281
chrY	2740702	2741101
chrY	2741104	2741167
chrY	2741177	2741185
chrY	2741195	2741210
chrY	2741211	2744815
chrY	2745730	2745764
chrY	2746057	2746064
chrY	2746065	2747798
chrY	2747835	2750716
chrY	2750717	2750727
chrY	2750885	2752438
chrY	2752517	2752520
chrY	2752605	2753737
chrY	2753840	2758173
chrY	2758235	2758253
chrY	2758865	2759360
chrY	2759975	2760006
chrY	2760007	2762037
chrY	2762038	2762055
chrY	2762076	2762077
chrY	2762088	2762089
chrY	2762113	2762132
chrY	2762161	2762491
chrY	2762494	2762691
chrY	2762692	2762696
chrY	2762697	2762700
chrY	2762701	2762704
chrY	2762705	2763658
chrY	2763719	2763741
chrY	2763742	2763743
chrY	2763744	2763803
chrY	2763804	2763901
chrY	2763904	2767840
chrY	2774118	2774683
chrY	2774684	2774701
chrY	2774702	2774705
chrY	2775451	2775456
chrY	2775457	2777828
chrY	2777831	2778332
chrY	2778333	2778338
chrY	2778339	2778348
chrY	2778581	2778582
chrY	2778597	2783504
chrY	2783505	2783520
chrY	2783583	2783597
chrY	2783598	2783602
chrY	2783603	2783629
chrY	2783630	2783632
chrY	2783633	2783634
chrY	2783635	2783657
chrY	2783658	2784159
chrY	2784457	2784458
chrY	2784493	2785036
chrY	2785044	2785126
chrY	2785392	2785966
chrY	2787406	2788258
chrY	2793118	2794953
chrY	2794972	2794979
chrY	2795013	2795537
chrY	2795628	2798710
chrY	2798712	2798834
chrY	2798880	2798882
chrY	2798925	2799586
chrY	2799600	2803342
chrY	2803451	2803500
chrY	2803581	2803582
chrY	2803583	2803586
chrY	2803681	2803846
chrY	2803920	2803923
chrY	2803950	2804003
chrY	2804014	2804015
chrY	2804018	2804019
chrY	2804021	2804022
chrY	2804024	2804025
chrY	2804092	2804116
chrY	2804117	2806030
chrY	2806033	2806229
chrY	2806256	2810419
chrY	2810435	2812764
chrY	2812971	2813700
chrY	2813739	2814699
chrY	2814700	2814826
chrY	2815058	2817045
chrY	2817255	2817258
chrY	2817259	2817708
chrY	2817714	2820032
chrY	2820045	2822740
chrY	2822741	2824359
chrY	2824360	2824725
chrY	2824726	2824736
chrY	2824737	2825238
chrY	2825239	2825259
chrY	2825269	2825278
chrY	2825284	2832735
chrY	2832933	2833331
chrY	2833405	2834838
chrY	2834861	2834865
chrY	2834881	2835614
chrY	2835644	2835646
chrY	2835677	2835702
chrY	2835703	2839897
chrY	2840051	2840118
chrY	2840126	2842907
chrY	2842944	2842958
chrY	2843146	2843802
chrY	2843949	2844236
chrY	2844300	2845150
chrY	2845240	2845745
chrY	2845882	2845906
chrY	2845938	2847185
chrY	2847347	2850858
chrY	2850861	2852547
chrY	2852777	2853365
chrY	2853596	2854846
chrY	2854850	2854861
chrY	2854862	2855364
chrY	2855495	2855521
chrY	2855522	2856523
chrY	2856527	2856542
chrY	2859159	2859562
chrY	2859563	2859952
chrY	2859990	2860003
chrY	2860007	2860008
chrY	2860009	2860010
chrY	2860019	2860021
chrY	2860025	2860053
chrY	2860299	2860479
chrY	2860484	2860486
chrY	2860487	2860490
chrY	2860494	2860495
chrY	2860496	2860498
chrY	2860503	2861402
chrY	2861504	2862813
chrY	2862814	2865633
chrY	2866756	2873889
chrY	2873896	2884110
chrY	2884543	2884815
chrY	2884868	2884869
chrY	2884884	2884885
chrY	2884906	2884916
chrY	2884927	2885071
chrY	2885072	2885384
chrY	2885427	2885441
chrY	2885561	2885568
chrY	2885581	2885592
chrY	2885683	2888795
chrY	2888796	2888848
chrY	2888849	2888867
chrY	2888868	2892570
chrY	2892571	2892598
chrY	2892682	2895071
chrY	2900974	2901418
chrY	2901554	2903238
chrY	2903245	2903250
chrY	2903305	2903328
chrY	2903368	2905813
chrY	2905975	2905989
chrY	2905990	2906656
chrY	2906657	2906658
chrY	2906661	2906674
chrY	2906728	2906751
chrY	2907239	2908081
chrY	2908082	2908926
chrY	2909168	2909250
chrY	2909275	2909519
chrY	2909608	2914850
chrY	2914899	2914900
chrY	2925929	2926230
chrY	2970909	2971110
chrY	2974489	2975390
chrY	2980440	2980656
chrY	2980755	2981056
chrY	3011757	3012006
chrY	3012205	3012206
chrY	3012255	3012356
chrY	3015964	3016210
chrY	3060399	3060950
chrY	3073889	3074590
chrY	3078579	3079280
chrY	3092109	3092410
chrY	3148169	3148370
chrY	3158999	3164400
chrY	3164761	3164850
chrY	3178427	3178660
chrY	3250847	3251250
chrY	3251349	3251700
chrY	3274947	3275198
chrY	3284304	3284505
chrY	3284654	3284905
chrY	3343379	3343630
chrY	3366719	3366920
chrY	3388709	3388960
chrY	3405569	3407395
chrY	3407397	3407401
chrY	3407517	3407670
chrY	3409218	3409450
chrY	3436564	3436860
chrY	3544697	3544855
chrY	3544937	3545438
chrY	3546087	3546328
chrY	3546329	3546388
chrY	3592799	3593050
chrY	3593249	3593250
chrY	3593299	3593950
chrY	3621455	3622056
chrY	3680463	3680538
chrY	3680539	3680764
chrY	3680931	3681214
chrY	3704709	3705010
chrY	3712339	3714890
chrY	3714939	3716090
chrY	3716189	3716776
chrY	3716799	3716819
chrY	3716883	3720140
chrY	3720189	3720945
chrY	3720946	3721033
chrY	3721037	3721190
chrY	3849559	3849810
chrY	3851869	3852120
chrY	3876124	3876132
chrY	3876133	3876470
chrY	3876519	3876538
chrY	3876550	3876560
chrY	3876563	3876582
chrY	3876583	3876585
chrY	3876588	3876870
chrY	3987239	3987540
chrY	4002518	4002697
chrY	4002698	4002800
chrY	4049229	4049380
chrY	4070289	4070490
chrY	4077820	4078371
chrY	4093569	4093820
chrY	4113163	4114451
chrY	4114455	4114580
chrY	4201179	4201480
chrY	4229569	4229870
chrY	4243014	4243550
chrY	4257049	4257300
chrY	4261939	4262230
chrY	4271969	4272220
chrY	4282287	4282410
chrY	4293089	4293390
chrY	4351646	4352630
chrY	4352829	4352830
chrY	4352879	4353630
chrY	4371179	4371730
chrY	4388772	4389350
chrY	4389351	4389366
chrY	4389367	4389368
chrY	4438059	4438360
chrY	4472560	4472720
chrY	4472721	4472747
chrY	4472748	4472761
chrY	4509579	4509830
chrY	4553979	4554323
chrY	4554324	4554380
chrY	4567279	4567285
chrY	4567286	4567312
chrY	4567313	4567434
chrY	4567483	4567648
chrY	4567869	4568120
chrY	4580709	4582160
chrY	4703169	4703420
chrY	4740482	4740683
chrY	4769583	4770356
chrY	4770357	4770384
chrY	4780076	4780927
chrY	4862056	4862270
chrY	4862919	4863070
chrY	4872045	4872296
chrY	4872764	4873546
chrY	4874362	4874644
chrY	4874976	4875127
chrY	4888702	4889200
chrY	4889487	4889750
chrY	4899271	4899498
chrY	4899747	4899998
chrY	4919623	4919919
chrY	4925600	4925619
chrY	4925636	4925637
chrY	4925668	4925671
chrY	4925693	4925694
chrY	4925696	4925727
chrY	4925730	4925879
chrY	4928937	4928943
chrY	4928944	4929170
chrY	4929469	4929471
chrY	4929543	4929720
chrY	4929869	4930156
chrY	4930169	4930170
chrY	4931545	4931555
chrY	4931569	4931846
chrY	4957178	4957479
chrY	4969339	4969840
chrY	5059699	5059950
chrY	5060249	5060850
chrY	5185624	5185778
chrY	5185877	5185878
chrY	5185927	5186178
chrY	5204699	5205000
chrY	5246845	5246847
chrY	5246865	5247126
chrY	5263757	5263890
chrY	5263891	5263926
chrY	5263929	5264052
chrY	5275008	5275259
chrY	5317152	5317161
chrY	5317162	5317362
chrY	5317411	5317412
chrY	5317561	5318112
chrY	5446559	5446810
chrY	5459373	5459382
chrY	5459384	5459610
chrY	5494801	5495060
chrY	5601179	5601430
chrY	5612812	5612817
chrY	5612824	5613260
chrY	5674783	5674793
chrY	5674794	5675234
chrY	5690259	5690460
chrY	5690559	5690810
chrY	5708589	5708840
chrY	5727529	5727830
chrY	5816989	5817290
chrY	5851533	5851534
chrY	5851539	5851770
chrY	5852733	5853000
chrY	5853003	5853004
chrY	5853014	5853015
chrY	5853020	5853021
chrY	5853041	5853050
chrY	5853051	5853052
chrY	5853057	5853370
chrY	5858595	5858890
chrY	5864089	5864516
chrY	5873832	5874020
chrY	5910568	5910645
chrY	5910801	5911045
chrY	5999638	5999939
chrY	6000088	6000589
chrY	6000788	6000953
chrY	6000954	6001239
chrY	6063559	6063960
chrY	6092439	6092690
chrY	6102469	6105699
chrY	6105700	6105820
chrY	6106119	6106133
chrY	6106134	6106345
chrY	6106347	6106628
chrY	6106629	6106895
chrY	6106896	6107137
chrY	6107138	6107470
chrY	6107869	6107943
chrY	6108003	6113970
chrY	6114219	6114270
chrY	6115269	6115520
chrY	6116969	6117020
chrY	6117269	6117420
chrY	6118888	6118955
chrY	6119319	6119670
chrY	6119719	6119820
chrY	6120133	6120620
chrY	6120925	6121028
chrY	6121029	6121470
chrY	6123419	6123520
chrY	6124069	6124570
chrY	6124619	6124620
chrY	6124964	6125020
chrY	6125069	6125120
chrY	6125519	6125568
chrY	6125569	6125870
chrY	6125919	6126092
chrY	6126093	6126320
chrY	6126369	6126520
chrY	6126569	6126570
chrY	6127629	6127633
chrY	6127634	6127636
chrY	6127642	6127643
chrY	6127644	6127645
chrY	6127657	6127658
chrY	6127660	6127770
chrY	6128319	6128449
chrY	6128669	6129495
chrY	6129655	6129869
chrY	6129870	6130015
chrY	6130016	6130170
chrY	6130319	6130470
chrY	6131412	6131413
chrY	6131416	6131418
chrY	6131425	6131470
chrY	6134839	6138990
chrY	6139039	6141540
chrY	6141639	6144440
chrY	6144978	6147440
chrY	6147639	6148540
chrY	6148739	6149590
chrY	6150075	6154835
chrY	6154836	6155140
chrY	6155389	6156740
chrY	6162919	6163570
chrY	6165509	6168310
chrY	6168549	6173700
chrY	6173749	6173795
chrY	6173796	6173812
chrY	6176709	6177460
chrY	6177659	6179412
chrY	6179432	6179434
chrY	6179457	6179554
chrY	6179931	6182926
chrY	6182927	6183210
chrY	6183259	6185360
chrY	6185549	6192200
chrY	6193673	6193900
chrY	6194799	6195000
chrY	6195099	6196500
chrY	6201089	6202004
chrY	6205744	6209037
chrY	6209040	6210549
chrY	6210552	6213410
chrY	6213459	6213460
chrY	6213849	6215060
chrY	6216406	6217140
chrY	6217239	6217440
chrY	6220119	6220420
chrY	6221069	6223020
chrY	6223119	6224420
chrY	6224549	6226000
chrY	6226049	6226051
chrY	6226052	6226200
chrY	6226334	6231250
chrY	6231299	6231900
chrY	6233097	6234920
chrY	6235549	6237000
chrY	6238059	6239360
chrY	6240119	6241689
chrY	6241700	6242792
chrY	6242842	6244234
chrY	6244237	6246750
chrY	6247579	6249030
chrY	6249279	6249380
chrY	6249619	6250707
chrY	6250708	6251370
chrY	6252283	6252285
chrY	6252286	6252497
chrY	6252536	6253390
chrY	6253949	6255350
chrY	6255649	6255900
chrY	6259036	6259765
chrY	6259780	6260400
chrY	6260499	6260500
chrY	6260549	6260950
chrY	6261959	6264460
chrY	6264509	6266037
chrY	6266549	6266650
chrY	6266721	6266724
chrY	6266738	6267700
chrY	6267749	6268750
chrY	6268799	6270400
chrY	6270619	6272822
chrY	6272862	6274420
chrY	6274969	6275420
chrY	6275569	6277720
chrY	6277769	6282785
chrY	6282841	6285420
chrY	6285829	6285885
chrY	6285886	6287030
chrY	6287079	6287380
chrY	6288569	6288720
chrY	6288869	6290420
chrY	6290579	6292030
chrY	6292609	6293310
chrY	6293359	6295754
chrY	6295899	6296960
chrY	6297853	6298650
chrY	6301867	6304230
chrY	6304961	6305913
chrY	6305916	6306400
chrY	6307699	6310850
chrY	6310899	6311250
chrY	6311899	6319750
chrY	6319849	6322400
chrY	6323869	6327020
chrY	6327219	6327220
chrY	6327269	6327370
chrY	6327549	6328500
chrY	6329362	6330100
chrY	6330149	6334050
chrY	6334589	6336640
chrY	6336689	6336690
chrY	6336739	6338090
chrY	6338239	6338440
chrY	6338559	6338821
chrY	6338822	6340060
chrY	6340309	6340410
chrY	6340549	6340763
chrY	6340822	6342250
chrY	6342299	6342300
chrY	6342919	6344170
chrY	6344219	6345967
chrY	6346263	6347420
chrY	6347519	6347720
chrY	6347769	6347770
chrY	6347819	6350344
chrY	6350345	6350620
chrY	6350769	6351870
chrY	6352119	6352126
chrY	6352127	6352420
chrY	6359181	6359570
chrY	6359676	6363520
chrY	6363669	6364970
chrY	6366656	6366667
chrY	6366668	6367340
chrY	6370269	6370800
chrY	6370827	6373970
chrY	6375825	6381760
chrY	6381809	6381810
chrY	6381859	6384160
chrY	6384830	6388342
chrY	6388343	6392560
chrY	6395139	6398590
chrY	6398689	6400840
chrY	6401039	6401040
chrY	6401041	6401042
chrY	6401044	6401049
chrY	6401051	6401052
chrY	6401053	6401054
chrY	6401055	6401056
chrY	6401789	6401977
chrY	6401978	6401990
chrY	6425039	6426840
chrY	6427010	6428540
chrY	6428589	6429440
chrY	6435289	6435297
chrY	6435314	6435590
chrY	6461069	6461370
chrY	6464979	6465230
chrY	6478699	6479000
chrY	6512359	6513310
chrY	6513359	6513360
chrY	6513409	6513410
chrY	6513459	6514010
chrY	6548779	6549325
chrY	6592539	6592615
chrY	6592616	6593140
chrY	6593713	6595240
chrY	6595289	6595890
chrY	6619795	6619803
chrY	6619804	6621321
chrY	6626927	6630556
chrY	6630657	6630658
chrY	6630695	6634199
chrY	6634309	6634331
chrY	6634332	6637098
chrY	6642865	6642923
chrY	6642924	6642934
chrY	6643021	6644639
chrY	6644971	6644995
chrY	6644997	6645389
chrY	6647059	6647060
chrY	6647061	6648026
chrY	6648713	6651332
chrY	6651333	6651396
chrY	6651702	6652598
chrY	6652603	6652612
chrY	6652677	6654092
chrY	6655016	6663060
chrY	6666321	6667311
chrY	6667317	6667320
chrY	6667541	6667605
chrY	6667608	6671142
chrY	6671800	6674465
chrY	6674468	6674549
chrY	6674751	6674769
chrY	6674770	6674806
chrY	6674846	6675843
chrY	6675845	6682062
chrY	6688798	6690090
chrY	6694736	6694737
chrY	6694900	6697091
chrY	6697157	6697158
chrY	6697165	6697180
chrY	6697181	6697212
chrY	6697263	6698832
chrY	6698834	6698838
chrY	6699141	6700719
chrY	6700720	6700837
chrY	6700876	6700886
chrY	6700887	6707392
chrY	6707396	6709011
chrY	6709044	6709045
chrY	6714900	6719441
chrY	6719442	6720393
chrY	6720395	6720417
chrY	6731225	6731302
chrY	6731373	6731379
chrY	6731381	6731382
chrY	6731391	6732469
chrY	6732591	6734698
chrY	6734748	6741251
chrY	6741457	6747067
chrY	6747991	6748670
chrY	6748671	6748688
chrY	6752646	6755895
chrY	6756940	6757029
chrY	6757116	6757120
chrY	6757123	6757581
chrY	6757634	6757687
chrY	6757693	6757694
chrY	6757898	6758025
chrY	6758027	6759183
chrY	6759252	6759253
chrY	6759254	6762858
chrY	6762861	6763803
chrY	6763928	6764001
chrY	6764016	6765541
chrY	6765574	6765575
chrY	6766094	6767574
chrY	6767583	6767593
chrY	6767666	6767738
chrY	6767896	6768872
chrY	6768886	6768995
chrY	6769004	6769759
chrY	6769801	6769802
chrY	6774271	6775192
chrY	6775322	6775391
chrY	6775427	6775433
chrY	6775434	6775438
chrY	6775440	6775441
chrY	6775443	6775447
chrY	6775453	6775467
chrY	6775468	6775899
chrY	6775900	6775906
chrY	6776446	6778525
chrY	6778526	6778582
chrY	6778583	6778584
chrY	6778648	6778655
chrY	6778658	6778811
chrY	6778973	6778976
chrY	6778977	6780556
chrY	6780804	6780806
chrY	6780819	6780895
chrY	6780898	6780902
chrY	6780903	6784397
chrY	6784673	6784967
chrY	6784968	6786543
chrY	6786544	6786591
chrY	6787120	6788989
chrY	6789016	6790072
chrY	6790092	6790114
chrY	6790236	6790237
chrY	6791590	6791622
chrY	6791633	6791672
chrY	6791849	6791850
chrY	6791902	6792512
chrY	6792513	6792524
chrY	6792588	6792607
chrY	6792628	6793470
chrY	6793472	6793502
chrY	6793522	6793526
chrY	6793527	6793533
chrY	6793610	6795174
chrY	6795329	6796976
chrY	6796999	6798699
chrY	6799362	6800599
chrY	6800600	6800634
chrY	6800642	6801054
chrY	6801059	6801079
chrY	6801096	6801110
chrY	6801111	6801112
chrY	6801113	6801115
chrY	6801116	6801141
chrY	6801142	6806748
chrY	6807302	6807331
chrY	6807332	6807690
chrY	6807703	6807716
chrY	6807717	6807751
chrY	6808173	6808707
chrY	6808739	6810032
chrY	6810033	6810063
chrY	6810068	6814511
chrY	6814587	6814647
chrY	6814649	6816520
chrY	6816781	6818974
chrY	6822568	6825393
chrY	6825940	6826610
chrY	6826710	6826711
chrY	6826833	6826834
chrY	6830612	6830777
chrY	6830788	6831344
chrY	6831358	6831367
chrY	6831383	6831885
chrY	6833353	6835435
chrY	6835436	6835492
chrY	6835655	6839621
chrY	6839642	6839661
chrY	6839691	6839692
chrY	6839693	6847956
chrY	6847966	6847967
chrY	6847980	6855316
chrY	6855324	6855325
chrY	6855326	6855329
chrY	6855330	6855332
chrY	6855487	6855495
chrY	6855496	6856664
chrY	6856856	6858586
chrY	6858587	6858618
chrY	6858621	6858624
chrY	6858625	6858631
chrY	6858633	6858636
chrY	6858637	6858657
chrY	6858852	6861230
chrY	6861231	6861532
chrY	6861539	6861540
chrY	6861591	6861900
chrY	6861901	6862005
chrY	6862029	6862060
chrY	6862204	6863818
chrY	6863821	6866373
chrY	6866386	6866401
chrY	6866402	6868946
chrY	6868987	6873283
chrY	6873294	6874489
chrY	6874778	6877899
chrY	6877913	6877914
chrY	6878085	6878086
chrY	6878145	6878750
chrY	6878800	6878801
chrY	6878802	6881085
chrY	6881090	6881091
chrY	6881114	6881117
chrY	6882637	6886833
chrY	6886866	6886873
chrY	6886874	6886880
chrY	6886904	6886905
chrY	6886931	6891827
chrY	6892716	6900935
chrY	6903818	6910430
chrY	6910539	6910544
chrY	6910545	6911136
chrY	6911614	6912784
chrY	6912810	6912818
chrY	6912821	6915840
chrY	6915841	6915843
chrY	6917685	6917810
chrY	6917850	6918271
chrY	6918537	6919368
chrY	6919457	6919763
chrY	6919807	6919826
chrY	6919828	6920592
chrY	6920680	6920718
chrY	6920719	6922384
chrY	6922408	6922409
chrY	6922436	6922489
chrY	6923159	6925064
chrY	6925065	6925575
chrY	6925804	6925890
chrY	6930942	6931256
chrY	6931264	6931265
chrY	6931275	6931563
chrY	6931565	6931566
chrY	6931571	6934506
chrY	6934513	6934613
chrY	6934911	6935323
chrY	6935433	6941484
chrY	6941487	6942676
chrY	6942682	6942724
chrY	6942827	6944812
chrY	6944933	6944934
chrY	6944943	6945956
chrY	6945982	6946005
chrY	6946014	6948123
chrY	6948124	6948125
chrY	6948127	6948134
chrY	6948558	6953312
chrY	6953416	6953417
chrY	6953478	6954789
chrY	6954794	6954860
chrY	6954862	6954959
chrY	6955318	6956387
chrY	6956388	6956431
chrY	6956561	6957066
chrY	6957069	6957076
chrY	6957201	6957234
chrY	6957260	6957484
chrY	6957610	6957727
chrY	6957801	6959810
chrY	6959902	6967028
chrY	6967029	6967864
chrY	6967902	6971580
chrY	6971581	6971584
chrY	6971586	6971650
chrY	6971659	6971660
chrY	6971832	6975793
chrY	6975939	6975940
chrY	6977599	6977600
chrY	6977631	6978071
chrY	6978511	6980089
chrY	6980092	6981070
chrY	6981362	6981363
chrY	6981375	6983139
chrY	6983140	6983625
chrY	6984618	6984686
chrY	6984687	6984692
chrY	6984725	6984747
chrY	6984798	6992499
chrY	6992611	6995094
chrY	6995179	6996545
chrY	6996927	6997009
chrY	6997010	6997020
chrY	6997021	6997954
chrY	7008550	7008603
chrY	7008856	7009177
chrY	7009178	7009179
chrY	7009180	7009186
chrY	7009187	7009249
chrY	7009302	7011451
chrY	7011562	7011564
chrY	7011624	7012277
chrY	7012779	7013370
chrY	7013633	7014238
chrY	7014409	7014664
chrY	7014669	7015175
chrY	7017279	7017830
chrY	7017879	7017880
chrY	7018081	7018090
chrY	7018091	7018880
chrY	7019379	7020130
chrY	7020279	7020430
chrY	7030049	7030050
chrY	7030099	7030300
chrY	7031199	7032300
chrY	7032399	7033150
chrY	7033649	7034474
chrY	7034477	7038314
chrY	7038319	7038378
chrY	7038643	7038651
chrY	7038652	7039139
chrY	7039231	7039270
chrY	7039271	7039301
chrY	7039302	7039327
chrY	7045806	7047984
chrY	7048738	7050247
chrY	7050255	7050256
chrY	7050536	7053358
chrY	7053359	7053673
chrY	7053699	7053734
chrY	7053735	7053736
chrY	7054235	7058196
chrY	7063944	7070268
chrY	7070270	7074972
chrY	7075024	7075906
chrY	7075907	7075985
chrY	7076694	7078281
chrY	7078313	7078449
chrY	7078450	7078478
chrY	7078491	7080261
chrY	7080262	7080263
chrY	7080265	7080279
chrY	7080280	7080285
chrY	7080286	7080289
chrY	7080320	7080321
chrY	7080329	7080700
chrY	7081825	7082690
chrY	7082833	7082834
chrY	7082920	7082961
chrY	7083054	7083791
chrY	7083793	7083797
chrY	7084026	7084248
chrY	7084251	7084252
chrY	7084502	7085172
chrY	7085189	7085274
chrY	7086967	7087881
chrY	7088061	7088090
chrY	7088270	7088330
chrY	7088608	7088609
chrY	7088622	7090606
chrY	7091269	7092476
chrY	7092477	7093086
chrY	7093779	7093780
chrY	7093793	7094301
chrY	7095327	7097220
chrY	7099303	7099782
chrY	7102621	7103329
chrY	7103441	7103442
chrY	7103482	7104164
chrY	7104165	7104930
chrY	7105146	7106328
chrY	7106508	7107011
chrY	7107017	7107021
chrY	7107024	7107029
chrY	7107585	7108145
chrY	7108146	7108190
chrY	7109617	7110393
chrY	7111897	7113244
chrY	7113246	7113693
chrY	7113721	7113722
chrY	7113741	7113742
chrY	7115599	7115900
chrY	7123809	7124360
chrY	7124409	7124560
chrY	7124609	7124671
chrY	7124684	7124695
chrY	7124696	7124697
chrY	7124710	7124910
chrY	7125109	7125160
chrY	7125209	7125210
chrY	7125259	7125860
chrY	7126009	7126510
chrY	7126659	7126960
chrY	7127000	7127285
chrY	7127286	7127290
chrY	7128317	7130705
chrY	7130751	7131125
chrY	7131318	7131381
chrY	7131382	7131384
chrY	7131391	7131721
chrY	7132947	7133893
chrY	7133945	7133949
chrY	7133950	7133965
chrY	7133966	7133973
chrY	7133974	7134006
chrY	7134042	7134100
chrY	7134159	7134221
chrY	7134233	7134270
chrY	7135474	7136882
chrY	7136886	7136978
chrY	7136985	7137020
chrY	7137046	7138328
chrY	7138930	7138941
chrY	7139413	7139815
chrY	7139816	7140200
chrY	7141119	7141720
chrY	7143599	7143850
chrY	7144001	7144042
chrY	7144061	7144971
chrY	7144994	7145012
chrY	7145075	7146107
chrY	7146108	7146772
chrY	7146773	7148072
chrY	7150799	7150829
chrY	7150830	7152370
chrY	7152373	7152591
chrY	7153016	7154527
chrY	7154687	7154688
chrY	7156813	7156978
chrY	7157204	7157926
chrY	7158166	7158939
chrY	7159278	7160325
chrY	7160973	7161513
chrY	7161516	7162203
chrY	7162860	7162903
chrY	7163283	7163322
chrY	7163339	7163340
chrY	7163353	7164117
chrY	7164520	7164577
chrY	7164584	7165258
chrY	7167490	7167700
chrY	7167764	7169841
chrY	7170860	7170863
chrY	7170865	7171969
chrY	7171970	7171973
chrY	7171977	7172239
chrY	7172633	7174393
chrY	7176041	7176156
chrY	7176157	7176873
chrY	7176888	7176889
chrY	7176920	7177013
chrY	7177036	7177111
chrY	7177114	7179801
chrY	7179824	7179825
chrY	7179857	7179897
chrY	7180136	7181743
chrY	7181750	7181759
chrY	7181794	7181795
chrY	7182320	7183000
chrY	7183001	7183021
chrY	7183185	7183635
chrY	7185543	7186163
chrY	7186164	7186165
chrY	7186781	7188222
chrY	7188618	7188619
chrY	7188634	7190638
chrY	7190657	7190661
chrY	7190725	7190727
chrY	7190728	7195199
chrY	7195234	7195244
chrY	7195279	7195280
chrY	7195281	7195307
chrY	7195308	7196226
chrY	7196227	7196258
chrY	7196474	7197214
chrY	7197678	7199331
chrY	7199444	7199580
chrY	7202254	7203386
chrY	7203406	7203407
chrY	7203408	7203409
chrY	7203417	7203627
chrY	7203866	7204741
chrY	7204767	7204810
chrY	7204811	7204819
chrY	7204820	7204850
chrY	7204851	7204927
chrY	7204928	7204929
chrY	7204930	7204933
chrY	7204968	7205467
chrY	7205550	7205555
chrY	7205578	7206802
chrY	7206843	7206844
chrY	7206896	7206919
chrY	7206920	7206926
chrY	7206927	7206932
chrY	7206933	7208071
chrY	7208581	7209180
chrY	7209408	7209793
chrY	7209794	7209812
chrY	7211271	7211315
chrY	7211325	7214200
chrY	7214460	7216551
chrY	7216613	7217178
chrY	7217179	7217187
chrY	7217188	7217192
chrY	7217193	7217194
chrY	7218306	7221347
chrY	7221348	7221351
chrY	7223524	7224066
chrY	7224336	7225382
chrY	7225424	7225428
chrY	7225548	7225558
chrY	7225775	7228106
chrY	7229098	7229144
chrY	7229145	7230982
chrY	7231537	7232954
chrY	7233171	7233190
chrY	7233191	7233590
chrY	7233593	7234933
chrY	7235367	7235368
chrY	7235378	7235379
chrY	7235419	7235795
chrY	7235897	7236424
chrY	7236609	7236630
chrY	7238341	7238925
chrY	7243849	7246122
chrY	7246125	7246127
chrY	7246209	7246213
chrY	7246215	7246216
chrY	7246217	7247548
chrY	7247599	7248032
chrY	7248669	7249799
chrY	7249805	7252140
chrY	7252413	7253707
chrY	7259183	7263752
chrY	7264949	7264950
chrY	7264956	7269632
chrY	7269634	7269641
chrY	7269642	7269645
chrY	7269647	7269652
chrY	7269653	7269654
chrY	7270019	7270021
chrY	7270024	7270301
chrY	7270424	7275046
chrY	7277738	7277750
chrY	7277777	7279628
chrY	7279629	7280917
chrY	7280946	7280947
chrY	7281094	7281746
chrY	7282453	7282537
chrY	7282539	7282697
chrY	7282698	7282839
chrY	7282840	7285056
chrY	7285511	7285575
chrY	7285576	7285631
chrY	7285632	7285636
chrY	7285637	7285646
chrY	7285687	7285998
chrY	7286012	7286789
chrY	7286961	7287825
chrY	7288253	7289363
chrY	7289365	7289374
chrY	7289401	7289402
chrY	7289479	7294422
chrY	7294853	7295788
chrY	7301687	7302397
chrY	7302398	7303131
chrY	7304690	7304719
chrY	7304735	7305686
chrY	7305723	7305743
chrY	7305744	7306320
chrY	7306823	7307657
chrY	7307675	7307676
chrY	7308379	7309215
chrY	7309996	7310384
chrY	7310675	7310760
chrY	7310800	7311041
chrY	7311207	7311434
chrY	7312034	7312580
chrY	7312668	7313070
chrY	7313071	7313079
chrY	7313685	7314307
chrY	7314709	7315833
chrY	7315834	7316540
chrY	7316628	7317102
chrY	7317195	7318490
chrY	7318504	7318600
chrY	7318614	7318671
chrY	7318672	7318684
chrY	7318685	7318686
chrY	7318717	7318769
chrY	7318789	7318820
chrY	7320565	7321465
chrY	7321466	7321475
chrY	7321476	7321958
chrY	7321971	7322539
chrY	7323029	7328027
chrY	7328028	7328036
chrY	7328039	7328048
chrY	7328049	7329371
chrY	7329383	7330100
chrY	7330101	7330105
chrY	7330447	7331115
chrY	7331167	7331177
chrY	7331285	7332698
chrY	7333171	7333860
chrY	7334251	7335557
chrY	7335771	7336143
chrY	7336246	7336683
chrY	7336688	7336970
chrY	7339054	7339970
chrY	7340175	7340276
chrY	7340280	7340281
chrY	7340313	7340314
chrY	7340315	7340387
chrY	7340388	7340389
chrY	7340421	7340938
chrY	7347813	7348450
chrY	7349322	7352974
chrY	7353004	7353005
chrY	7353175	7353186
chrY	7353202	7353236
chrY	7353400	7353501
chrY	7353502	7354532
chrY	7354555	7354578
chrY	7354579	7354626
chrY	7354627	7355894
chrY	7355899	7355904
chrY	7355967	7355968
chrY	7355981	7356226
chrY	7356243	7356274
chrY	7356285	7356304
chrY	7356322	7356323
chrY	7356362	7358068
chrY	7358070	7358071
chrY	7358072	7358231
chrY	7358232	7359707
chrY	7360098	7360385
chrY	7360396	7360404
chrY	7360405	7360466
chrY	7360467	7360470
chrY	7360799	7362042
chrY	7362043	7362044
chrY	7362048	7362103
chrY	7363760	7363822
chrY	7363826	7363827
chrY	7364094	7366337
chrY	7366338	7366456
chrY	7366464	7368731
chrY	7368732	7368739
chrY	7368742	7368750
chrY	7368775	7368940
chrY	7374758	7374856
chrY	7374861	7374884
chrY	7374894	7374895
chrY	7374926	7374927
chrY	7374928	7374929
chrY	7374931	7374946
chrY	7374953	7375428
chrY	7375429	7377437
chrY	7377523	7377542
chrY	7377544	7377550
chrY	7377551	7377552
chrY	7377553	7377554
chrY	7377555	7377564
chrY	7377565	7377605
chrY	7377606	7378414
chrY	7381907	7383605
chrY	7385969	7385981
chrY	7385996	7386759
chrY	7386794	7386846
chrY	7386847	7387418
chrY	7387419	7387420
chrY	7387421	7387422
chrY	7387424	7387426
chrY	7387439	7388349
chrY	7388350	7388743
chrY	7389353	7389356
chrY	7389368	7389965
chrY	7390710	7391734
chrY	7395239	7396407
chrY	7396458	7397637
chrY	7397638	7397749
chrY	7397774	7397780
chrY	7397784	7399525
chrY	7399616	7400155
chrY	7400159	7400168
chrY	7400254	7400944
chrY	7400947	7400948
chrY	7401006	7401007
chrY	7401024	7401140
chrY	7401141	7401175
chrY	7401176	7401178
chrY	7401180	7401183
chrY	7401187	7401985
chrY	7402138	7405011
chrY	7405016	7406775
chrY	7406781	7406817
chrY	7406827	7407189
chrY	7407314	7409513
chrY	7409820	7409901
chrY	7409905	7411333
chrY	7411376	7411409
chrY	7411410	7411421
chrY	7411459	7412461
chrY	7412542	7412866
chrY	7413022	7413395
chrY	7413401	7413870
chrY	7414332	7415457
chrY	7415504	7415624
chrY	7415625	7416502
chrY	7416817	7416962
chrY	7416963	7417561
chrY	7417564	7417906
chrY	7417966	7418265
chrY	7418266	7418307
chrY	7418651	7418750
chrY	7418751	7418777
chrY	7418778	7420461
chrY	7420489	7420500
chrY	7420791	7422096
chrY	7422121	7422133
chrY	7425214	7427913
chrY	7428445	7430474
chrY	7430497	7430516
chrY	7430558	7430593
chrY	7430772	7431550
chrY	7431749	7432150
chrY	7432549	7433300
chrY	7434169	7434770
chrY	7434969	7435470
chrY	7435519	7435920
chrY	7437599	7438100
chrY	7444219	7445070
chrY	7445219	7446270
chrY	7446374	7450670
chrY	7451539	7453540
chrY	7453589	7456640
chrY	7456789	7460190
chrY	7461398	7461399
chrY	7461423	7461424
chrY	7461430	7461431
chrY	7461433	7461434
chrY	7461440	7461441
chrY	7461448	7461462
chrY	7461463	7461740
chrY	7461789	7462540
chrY	7462689	7462714
chrY	7462715	7462725
chrY	7462749	7463790
chrY	7464089	7464181
chrY	7464184	7467940
chrY	7468039	7469033
chrY	7469085	7469290
chrY	7469494	7469690
chrY	7470039	7470640
chrY	7470739	7471240
chrY	7471489	7474090
chrY	7474139	7474293
chrY	7474294	7474340
chrY	7474439	7474990
chrY	7475305	7476986
chrY	7476987	7480540
chrY	7483239	7483540
chrY	7483689	7485190
chrY	7485289	7486440
chrY	7486549	7489300
chrY	7490829	7492730
chrY	7494549	7496150
chrY	7505289	7508340
chrY	7508389	7518490
chrY	7518539	7518890
chrY	7519000	7519109
chrY	7519114	7519121
chrY	7519200	7524597
chrY	7524794	7529464
chrY	7529467	7529544
chrY	7529595	7529604
chrY	7529610	7531991
chrY	7531996	7532298
chrY	7532317	7534425
chrY	7534427	7534429
chrY	7534432	7534435
chrY	7534436	7534443
chrY	7534444	7534445
chrY	7534446	7534447
chrY	7534449	7534450
chrY	7534720	7535914
chrY	7536470	7536515
chrY	7536543	7536544
chrY	7536545	7536549
chrY	7536562	7536568
chrY	7536569	7536570
chrY	7536571	7538840
chrY	7538841	7538895
chrY	7538898	7541113
chrY	7541593	7542441
chrY	7542444	7542449
chrY	7542452	7545011
chrY	7545012	7554786
chrY	7554798	7564088
chrY	7564345	7564365
chrY	7564366	7567912
chrY	7567913	7567925
chrY	7567926	7567976
chrY	7568027	7572694
chrY	7578953	7579571
chrY	7579673	7579674
chrY	7580042	7581852
chrY	7582038	7582039
chrY	7582040	7588540
chrY	7588541	7590482
chrY	7590840	7590964
chrY	7590965	7590986
chrY	7590987	7608484
chrY	7608490	7608540
chrY	7608543	7613808
chrY	7613809	7613820
chrY	7613907	7615177
chrY	7615180	7615256
chrY	7615258	7615345
chrY	7615418	7615421
chrY	7615464	7617610
chrY	7617722	7619223
chrY	7619224	7621115
chrY	7622045	7622054
chrY	7622087	7623439
chrY	7623442	7623539
chrY	7623708	7626151
chrY	7626228	7629704
chrY	7633208	7633731
chrY	7633734	7633770
chrY	7633823	7633828
chrY	7633829	7635801
chrY	7635940	7640711
chrY	7641088	7642938
chrY	7643016	7643069
chrY	7643305	7643540
chrY	7643541	7643545
chrY	7643655	7643656
chrY	7643661	7645057
chrY	7645447	7645449
chrY	7645476	7645477
chrY	7645478	7646447
chrY	7646782	7646798
chrY	7646799	7646874
chrY	7646875	7649000
chrY	7649211	7650199
chrY	7650608	7652320
chrY	7652321	7656723
chrY	7656905	7660016
chrY	7660019	7662667
chrY	7662891	7664265
chrY	7664833	7670625
chrY	7670626	7670635
chrY	7670636	7670684
chrY	7670912	7681821
chrY	7681942	7689961
chrY	7690212	7695692
chrY	7695697	7695698
chrY	7695781	7695815
chrY	7695816	7699250
chrY	7699458	7700537
chrY	7700538	7700578
chrY	7700609	7701151
chrY	7701152	7701808
chrY	7701980	7702017
chrY	7702036	7703176
chrY	7703234	7704517
chrY	7704518	7704528
chrY	7704529	7704533
chrY	7704534	7704591
chrY	7705405	7705573
chrY	7705574	7705593
chrY	7705611	7705641
chrY	7705697	7706333
chrY	7706351	7706383
chrY	7706421	7706426
chrY	7706474	7708802
chrY	7708807	7708810
chrY	7708962	7708964
chrY	7708965	7708972
chrY	7709034	7709085
chrY	7713429	7715155
chrY	7715156	7717427
chrY	7717430	7717431
chrY	7717443	7717444
chrY	7717484	7717541
chrY	7717569	7717596
chrY	7717597	7717632
chrY	7717677	7717684
chrY	7717685	7717732
chrY	7717733	7717736
chrY	7717737	7717847
chrY	7717848	7721231
chrY	7721333	7721508
chrY	7721512	7723388
chrY	7723598	7723687
chrY	7724693	7725684
chrY	7725745	7730470
chrY	7730471	7730474
chrY	7730475	7733492
chrY	7733574	7733644
chrY	7733645	7752992
chrY	7755367	7756425
chrY	7757337	7758080
chrY	7758119	7758121
chrY	7758125	7758130
chrY	7758131	7758136
chrY	7758138	7758225
chrY	7759159	7759160
chrY	7759350	7761208
chrY	7761242	7764546
chrY	7764582	7766678
chrY	7766681	7767725
chrY	7767726	7767773
chrY	7767783	7774114
chrY	7775110	7775111
chrY	7775136	7775552
chrY	7775553	7776479
chrY	7776515	7777077
chrY	7777108	7780570
chrY	7780615	7780620
chrY	7780746	7782878
chrY	7782879	7782910
chrY	7783277	7783385
chrY	7783413	7784497
chrY	7784537	7801124
chrY	7801145	7820913
chrY	7821399	7824783
chrY	7824958	7825599
chrY	7825711	7828987
chrY	7828988	7828997
chrY	7829674	7829677
chrY	7829678	7832095
chrY	7832112	7832137
chrY	7832138	7832146
chrY	7832152	7850290
chrY	7850291	7853090
chrY	7853200	7859974
chrY	7859977	7859981
chrY	7862125	7862153
chrY	7862226	7863335
chrY	7863361	7863780
chrY	7863785	7864111
chrY	7864410	7864453
chrY	7864454	7865975
chrY	7866390	7866443
chrY	7866689	7868110
chrY	7868113	7869079
chrY	7869083	7869163
chrY	7869164	7870427
chrY	7870475	7873781
chrY	7874130	7874940
chrY	7874954	7875216
chrY	7875261	7885420
chrY	7886535	7894479
chrY	7898648	7898719
chrY	7898720	7916981
chrY	7918650	7922350
chrY	7922414	7922417
chrY	7922422	7922445
chrY	7922446	7923670
chrY	7925326	7925928
chrY	7925929	7925979
chrY	7925998	7926023
chrY	7926034	7928107
chrY	7928108	7928118
chrY	7928119	7935597
chrY	7935895	7938151
chrY	7938152	7938159
chrY	7938176	7939220
chrY	7939659	7947061
chrY	7947068	7947069
chrY	7947091	7957073
chrY	7957074	7958434
chrY	7958503	7958504
chrY	7958505	7964543
chrY	7964574	7964575
chrY	7964576	7964577
chrY	7970419	7970947
chrY	7970962	7974527
chrY	7974749	7979573
chrY	7979589	7981802
chrY	7981832	7981843
chrY	7981886	7984364
chrY	7986800	7986832
chrY	7986834	7988099
chrY	7988102	7989193
chrY	7989300	7990231
chrY	7991230	7991232
chrY	7991233	7991254
chrY	7991295	7991299
chrY	7991345	7994086
chrY	7994363	7994364
chrY	7994375	7995941
chrY	7996767	7996768
chrY	7996997	8001971
chrY	8002009	8002011
chrY	8002090	8002152
chrY	8002153	8002432
chrY	8008132	8016631
chrY	8016656	8016868
chrY	8017042	8019847
chrY	8019850	8024994
chrY	8024999	8025155
chrY	8025158	8027796
chrY	8027797	8027808
chrY	8027809	8030024
chrY	8030034	8035970
chrY	8035993	8036009
chrY	8036010	8036020
chrY	8036153	8036158
chrY	8036171	8036188
chrY	8036189	8043098
chrY	8044697	8045300
chrY	8045302	8045347
chrY	8045357	8045358
chrY	8045449	8048604
chrY	8048605	8049565
chrY	8049566	8051834
chrY	8051852	8051861
chrY	8051882	8051883
chrY	8051884	8051904
chrY	8051906	8052155
chrY	8052694	8053509
chrY	8053510	8053534
chrY	8053537	8056055
chrY	8056092	8056093
chrY	8058601	8058662
chrY	8058719	8061431
chrY	8061432	8061638
chrY	8067462	8067476
chrY	8067477	8069943
chrY	8069944	8069945
chrY	8069946	8069952
chrY	8069961	8069962
chrY	8069988	8069989
chrY	8069994	8072285
chrY	8072286	8072299
chrY	8076213	8076721
chrY	8079639	8080197
chrY	8080798	8080845
chrY	8080846	8080862
chrY	8080863	8085257
chrY	8085708	8090732
chrY	8092152	8093288
chrY	8093289	8094381
chrY	8094871	8094879
chrY	8094895	8095224
chrY	8095682	8100463
chrY	8100684	8109768
chrY	8109983	8110491
chrY	8110519	8110520
chrY	8112648	8119053
chrY	8119054	8119234
chrY	8119393	8119404
chrY	8119405	8119930
chrY	8119936	8124896
chrY	8124982	8125009
chrY	8125015	8125061
chrY	8125062	8129248
chrY	8129274	8130433
chrY	8130663	8135506
chrY	8138198	8140409
chrY	8140566	8142688
chrY	8142903	8143512
chrY	8143557	8146091
chrY	8146208	8151499
chrY	8151547	8151548
chrY	8151566	8151617
chrY	8151618	8152096
chrY	8152099	8153585
chrY	8154196	8156582
chrY	8156589	8158802
chrY	8159395	8159412
chrY	8159437	8159542
chrY	8159551	8159583
chrY	8159584	8160172
chrY	8160230	8162543
chrY	8162559	8166620
chrY	8167926	8170350
chrY	8170508	8171694
chrY	8171733	8171736
chrY	8171737	8171785
chrY	8171949	8172514
chrY	8172517	8172606
chrY	8172832	8173697
chrY	8178989	8178990
chrY	8179017	8179018
chrY	8179021	8181213
chrY	8181372	8184324
chrY	8184344	8184637
chrY	8184737	8213992
chrY	8214357	8214366
chrY	8214374	8214858
chrY	8214860	8214883
chrY	8214884	8216363
chrY	8216385	8216387
chrY	8216643	8217869
chrY	8217903	8217908
chrY	8217913	8218070
chrY	8218071	8218120
chrY	8218126	8221228
chrY	8221231	8221251
chrY	8221252	8221269
chrY	8221279	8221289
chrY	8221353	8230430
chrY	8230646	8230660
chrY	8230895	8232099
chrY	8232131	8235476
chrY	8237493	8238362
chrY	8238424	8253519
chrY	8253795	8264470
chrY	8264499	8264539
chrY	8264548	8269608
chrY	8270189	8270667
chrY	8270668	8270688
chrY	8270689	8276176
chrY	8276177	8276191
chrY	8279917	8281596
chrY	8281636	8281661
chrY	8281734	8281794
chrY	8281812	8282380
chrY	8282475	8283827
chrY	8283881	8288551
chrY	8288906	8289257
chrY	8289304	8289328
chrY	8289329	8290718
chrY	8291071	8291100
chrY	8291114	8293088
chrY	8293832	8295445
chrY	8296936	8310888
chrY	8310963	8314124
chrY	8314287	8321567
chrY	8326188	8326216
chrY	8326461	8333480
chrY	8333485	8333626
chrY	8333640	8341874
chrY	8341875	8342812
chrY	8343197	8343198
chrY	8343199	8343780
chrY	8344080	8344122
chrY	8345981	8350112
chrY	8350314	8350467
chrY	8350622	8350765
chrY	8350768	8350787
chrY	8350810	8350812
chrY	8350838	8351689
chrY	8351691	8351694
chrY	8351695	8351696
chrY	8351736	8351745
chrY	8351777	8351794
chrY	8351795	8353039
chrY	8353274	8353275
chrY	8353388	8353414
chrY	8353416	8363664
chrY	8363667	8367619
chrY	8367620	8369589
chrY	8371870	8379053
chrY	8379061	8379062
chrY	8379713	8383925
chrY	8385555	8386097
chrY	8386205	8389587
chrY	8389588	8389590
chrY	8389591	8389596
chrY	8389597	8389599
chrY	8389602	8389603
chrY	8389712	8398860
chrY	8398861	8398944
chrY	8399196	8399197
chrY	8399318	8401083
chrY	8401086	8403245
chrY	8403272	8403329
chrY	8403330	8403333
chrY	8403334	8407291
chrY	8407292	8407302
chrY	8407303	8408320
chrY	8409298	8413070
chrY	8413071	8422791
chrY	8422811	8422837
chrY	8422897	8426377
chrY	8426378	8431180
chrY	8431181	8431189
chrY	8431230	8431533
chrY	8431534	8431543
chrY	8431549	8431604
chrY	8431611	8431714
chrY	8431727	8431729
chrY	8431754	8437508
chrY	8437625	8445025
chrY	8445028	8449523
chrY	8449543	8452111
chrY	8452164	8452223
chrY	8452224	8452226
chrY	8452227	8462040
chrY	8462044	8462051
chrY	8462056	8462061
chrY	8462062	8462085
chrY	8462112	8465948
chrY	8465993	8466040
chrY	8466043	8466149
chrY	8466150	8479417
chrY	8479418	8479419
chrY	8479423	8479426
chrY	8479427	8479447
chrY	8479448	8479449
chrY	8479476	8479477
chrY	8479496	8479593
chrY	8479601	8481077
chrY	8481477	8481782
chrY	8482046	8501546
chrY	8501547	8501582
chrY	8501598	8501599
chrY	8501615	8501689
chrY	8501690	8504198
chrY	8504202	8513517
chrY	8513527	8523097
chrY	8523101	8525169
chrY	8525191	8525208
chrY	8525297	8525306
chrY	8525310	8525393
chrY	8525394	8528900
chrY	8528903	8533867
chrY	8533870	8536138
chrY	8536172	8555975
chrY	8555976	8556119
chrY	8556120	8556127
chrY	8556128	8556131
chrY	8556132	8556139
chrY	8556140	8556141
chrY	8556145	8556146
chrY	8556294	8556331
chrY	8556332	8556337
chrY	8556339	8556340
chrY	8556341	8556342
chrY	8556344	8556376
chrY	8556378	8556379
chrY	8556385	8558530
chrY	8558531	8561376
chrY	8561377	8561384
chrY	8561391	8562865
chrY	8562868	8566852
chrY	8566853	8568496
chrY	8568529	8575964
chrY	8576008	8576009
chrY	8576023	8585570
chrY	8585616	8585619
chrY	8585637	8589739
chrY	8589740	8599677
chrY	8599680	8600008
chrY	8600009	8608446
chrY	8608474	8608490
chrY	8608494	8628154
chrY	8628157	8631406
chrY	8631438	8636084
chrY	8636089	8636094
chrY	8636095	8636099
chrY	8636100	8636120
chrY	8636136	8638935
chrY	8638937	8649334
chrY	8649372	8649410
chrY	8649440	8649785
chrY	8649786	8649794
chrY	8649912	8653997
chrY	8653999	8654040
chrY	8654041	8654123
chrY	8654124	8654125
chrY	8654126	8654130
chrY	8654131	8654134
chrY	8654136	8654137
chrY	8654138	8654141
chrY	8654142	8654144
chrY	8654145	8658234
chrY	8658343	8658348
chrY	8658417	8658434
chrY	8658439	8658902
chrY	8658903	8658919
chrY	8658922	8658934
chrY	8658979	8660247
chrY	8661580	8661706
chrY	8661866	8663709
chrY	8663712	8666748
chrY	8666751	8666753
chrY	8666760	8666763
chrY	8666774	8666782
chrY	8666783	8666784
chrY	8666786	8666787
chrY	8666788	8668207
chrY	8669744	8669838
chrY	8669839	8669858
chrY	8669901	8669909
chrY	8669910	8671156
chrY	8672035	8672933
chrY	8674130	8675013
chrY	8675014	8675015
chrY	8675019	8675023
chrY	8675024	8675028
chrY	8675029	8675032
chrY	8675036	8675037
chrY	8675039	8676938
chrY	8677080	8678003
chrY	8678004	8678026
chrY	8679485	8679524
chrY	8679525	8686270
chrY	8686342	8686346
chrY	8686347	8690237
chrY	8690240	8690244
chrY	8690245	8690248
chrY	8690249	8690250
chrY	8690251	8690252
chrY	8690453	8690569
chrY	8690585	8690618
chrY	8690664	8691653
chrY	8691654	8691842
chrY	8691851	8691892
chrY	8691927	8691930
chrY	8691931	8691932
chrY	8691933	8691944
chrY	8691945	8691959
chrY	8691975	8692016
chrY	8694246	8694324
chrY	8694325	8695843
chrY	8695957	8695989
chrY	8696025	8697352
chrY	8697999	8698608
chrY	8698631	8698699
chrY	8698702	8698719
chrY	8698720	8698749
chrY	8699804	8699827
chrY	8699839	8701529
chrY	8701547	8702810
chrY	8702811	8703024
chrY	8703031	8704073
chrY	8704074	8704175
chrY	8704288	8705781
chrY	8705962	8709850
chrY	8709923	8710003
chrY	8710190	8710191
chrY	8710192	8710230
chrY	8710235	8711930
chrY	8713120	8714897
chrY	8715221	8720069
chrY	8720070	8720148
chrY	8720149	8720169
chrY	8720170	8720206
chrY	8720686	8720722
chrY	8720725	8723615
chrY	8725356	8730799
chrY	8734414	8734841
chrY	8734851	8734856
chrY	8736892	8736928
chrY	8736975	8737053
chrY	8737054	8737791
chrY	8738116	8738894
chrY	8741686	8741792
chrY	8741793	8741852
chrY	8741853	8741861
chrY	8741864	8741873
chrY	8741886	8746361
chrY	8746439	8746472
chrY	8746506	8746507
chrY	8746534	8746899
chrY	8746909	8747696
chrY	8747697	8748380
chrY	8748639	8748645
chrY	8749146	8751084
chrY	8751100	8751332
chrY	8751333	8753761
chrY	8753767	8760493
chrY	8760628	8761464
chrY	8762077	8762123
chrY	8762136	8762171
chrY	8762172	8762178
chrY	8762179	8762182
chrY	8762183	8766355
chrY	8766389	8768448
chrY	8768617	8771323
chrY	8771324	8773266
chrY	8773272	8773871
chrY	8773872	8773873
chrY	8773880	8774472
chrY	8774675	8774692
chrY	8774718	8776512
chrY	8776535	8776537
chrY	8776540	8776544
chrY	8776548	8776581
chrY	8776582	8776592
chrY	8776774	8776792
chrY	8776793	8785621
chrY	8786844	8787680
chrY	8787755	8792856
chrY	8793076	8799477
chrY	8799791	8799801
chrY	8799802	8806465
chrY	8806563	8806821
chrY	8807670	8810505
chrY	8817089	8822267
chrY	8822671	8824060
chrY	8827314	8831210
chrY	8831257	8832773
chrY	8832774	8835183
chrY	8835197	8840547
chrY	8840569	8842241
chrY	8842273	8842323
chrY	8842364	8843612
chrY	8843671	8843742
chrY	8843743	8848108
chrY	8848488	8849618
chrY	8852184	8854113
chrY	8854453	8855273
chrY	8856895	8856990
chrY	8857009	8865732
chrY	8865973	8870041
chrY	8870044	8878789
chrY	8878873	8878895
chrY	8878899	8881144
chrY	8881148	8888375
[truncated: 10,488 more rows]
