# Supplementary material for: Deep Phylogenetic Analysis of Haplogroup G1 Provides Estimates of SNP and STR Mutation Rates on the Human Y-Chromosome and Reveals Migrations of Iranic Speakers
Source: PLoS One. 2015 Apr 7;10(4):e0122968. doi: 10.1371/journal.pone.0122968 (PMC4388827; doi:10.1371/journal.pone.0122968)
Supplement: S1 Data — (ZIP) [file pone.0122968.s001.zip › Kazakh7_confidence_regions.bed]

chrY	2649391	2649475
chrY	2649476	2649479
chrY	2649480	2649543
chrY	2649604	2649673
chrY	2649677	2649678
chrY	2649681	2649682
chrY	2649741	2649755
chrY	2649773	2649802
chrY	2649805	2651303
chrY	2651306	2651919
chrY	2651945	2651975
chrY	2651976	2665462
chrY	2665857	2665869
chrY	2665879	2666609
chrY	2666638	2669848
chrY	2681121	2682692
chrY	2683434	2683436
chrY	2683454	2684006
chrY	2684656	2685533
chrY	2685702	2686603
chrY	2686606	2688574
chrY	2688891	2689412
chrY	2689665	2690709
chrY	2690764	2693357
chrY	2693365	2696428
chrY	2696464	2696488
chrY	2696632	2697396
chrY	2699649	2701047
chrY	2701428	2703525
chrY	2703528	2706729
chrY	2706730	2708059
chrY	2708098	2708111
chrY	2708712	2711949
chrY	2711950	2718937
chrY	2719031	2721950
chrY	2721951	2729634
chrY	2730064	2730108
chrY	2730132	2738721
chrY	2738899	2740376
chrY	2740476	2744792
chrY	2745312	2745719
chrY	2746074	2746759
chrY	2746776	2746806
chrY	2746807	2747786
chrY	2747787	2750839
chrY	2750842	2750855
chrY	2750856	2750868
chrY	2750869	2753847
chrY	2753851	2755431
chrY	2755447	2755482
chrY	2755515	2758208
chrY	2758842	2759515
chrY	2759980	2762016
chrY	2762091	2762100
chrY	2762113	2762704
chrY	2762705	2763901
chrY	2763904	2767804
chrY	2768007	2768226
chrY	2772514	2772796
chrY	2773576	2773713
chrY	2773714	2773718
chrY	2773719	2773720
chrY	2773722	2773723
chrY	2773725	2773726
chrY	2773727	2773730
chrY	2773732	2773734
chrY	2773735	2773737
chrY	2773842	2773844
chrY	2773848	2773890
chrY	2774093	2774729
chrY	2774864	2774917
chrY	2775450	2777828
chrY	2777831	2778460
chrY	2778553	2783520
chrY	2783662	2784270
chrY	2784541	2785113
chrY	2785422	2785965
chrY	2787399	2788284
chrY	2790343	2790486
chrY	2791225	2791546
chrY	2793095	2794979
chrY	2795034	2795043
chrY	2795055	2795553
chrY	2795611	2803377
chrY	2803387	2803585
chrY	2803586	2803590
chrY	2803637	2806030
chrY	2806033	2806149
chrY	2806150	2806157
chrY	2806201	2806229
chrY	2806236	2812392
chrY	2812395	2812861
chrY	2812862	2813695
chrY	2813711	2813720
chrY	2813759	2814833
chrY	2814849	2814855
chrY	2814856	2814858
chrY	2814859	2814868
chrY	2814870	2814872
chrY	2814944	2814966
chrY	2814967	2815013
chrY	2815022	2817040
chrY	2817259	2819960
chrY	2819963	2821377
chrY	2821381	2824409
chrY	2824539	2824725
chrY	2824726	2825258
chrY	2825269	2832767
chrY	2832845	2833178
chrY	2833182	2833276
chrY	2833277	2833287
chrY	2833313	2833323
chrY	2833327	2840013
chrY	2840045	2843888
chrY	2843934	2845188
chrY	2845221	2845708
chrY	2845709	2845728
chrY	2845822	2847221
chrY	2847263	2847272
chrY	2847304	2852530
chrY	2852701	2853360
chrY	2853361	2853366
chrY	2853653	2854769
chrY	2854770	2854779
chrY	2854898	2855445
chrY	2855518	2855556
chrY	2855557	2855563
chrY	2855564	2856455
chrY	2859137	2860017
chrY	2860018	2860021
chrY	2860022	2860057
chrY	2860058	2860061
chrY	2860228	2861405
chrY	2861406	2861415
chrY	2861431	2865585
chrY	2866771	2873804
chrY	2873821	2873834
chrY	2873848	2876754
chrY	2876843	2877904
chrY	2877915	2877925
chrY	2877926	2884786
chrY	2884853	2885398
chrY	2885406	2885568
chrY	2885694	2885745
chrY	2885772	2888795
chrY	2888796	2888862
chrY	2888863	2888868
chrY	2888869	2892635
chrY	2892648	2892654
chrY	2892674	2895006
chrY	2900831	2903460
chrY	2903461	2905834
chrY	2905941	2906646
chrY	2907104	2908937
chrY	2909184	2909250
chrY	2909251	2909254
chrY	2909255	2909259
chrY	2909260	2909267
chrY	2909268	2915003
chrY	2925963	2926429
chrY	2928332	2928513
chrY	2947814	2947978
chrY	2948020	2948266
chrY	2948283	2948294
chrY	2948351	2948516
chrY	2948518	2948703
chrY	2959982	2960361
chrY	2969939	2970375
chrY	2970376	2970377
chrY	2970378	2970385
chrY	2970386	2970387
chrY	2970389	2970392
chrY	2970902	2971251
chrY	2974181	2974191
chrY	2974262	2974285
chrY	2974408	2975533
chrY	2979161	2979296
chrY	2979299	2979449
chrY	2980411	2981191
chrY	2986070	2986367
chrY	3011629	3012127
chrY	3012222	3012888
chrY	3015933	3016381
chrY	3032594	3032903
chrY	3032906	3032914
chrY	3032969	3033092
chrY	3045988	3046388
chrY	3047708	3048190
chrY	3051330	3051789
chrY	3060287	3061085
chrY	3073840	3074849
chrY	3074850	3074870
chrY	3078515	3079464
chrY	3092131	3092560
chrY	3093391	3093627
chrY	3111801	3112343
chrY	3116117	3116133
chrY	3116134	3116491
chrY	3122566	3123053
chrY	3131115	3131151
chrY	3131152	3131522
chrY	3131534	3131559
chrY	3131560	3131670
chrY	3148130	3148494
chrY	3152153	3152179
chrY	3152180	3152272
chrY	3152285	3152385
chrY	3158902	3158911
chrY	3158912	3164569
chrY	3164708	3165065
chrY	3178374	3178748
chrY	3218375	3218378
chrY	3218380	3218394
chrY	3218395	3218399
chrY	3229202	3229571
chrY	3250770	3251983
chrY	3252502	3252830
chrY	3252831	3252860
chrY	3252861	3252989
chrY	3267425	3267449
chrY	3267450	3267700
chrY	3271407	3271601
chrY	3271605	3271850
chrY	3271851	3271863
chrY	3272671	3272953
chrY	3274237	3274922
chrY	3274923	3275260
chrY	3275795	3276017
chrY	3276018	3276019
chrY	3279540	3279859
chrY	3284256	3284644
chrY	3284658	3284660
chrY	3284714	3284994
chrY	3285955	3286309
chrY	3286671	3287124
chrY	3328972	3329267
chrY	3329310	3329442
chrY	3330433	3330832
chrY	3332112	3332510
chrY	3334409	3334652
chrY	3340754	3341119
chrY	3343285	3343364
chrY	3343365	3343708
chrY	3343709	3343725
chrY	3345703	3346349
chrY	3347108	3347431
chrY	3366588	3367013
chrY	3367045	3367073
chrY	3367074	3367082
chrY	3373999	3374186
chrY	3385344	3385656
chrY	3388521	3388530
chrY	3388531	3389143
chrY	3389144	3389159
chrY	3389637	3389963
chrY	3389964	3389972
chrY	3405582	3407813
chrY	3407814	3407831
chrY	3407870	3407901
chrY	3407902	3407928
chrY	3409176	3409538
chrY	3409564	3409662
chrY	3409788	3409816
chrY	3409858	3410191
chrY	3435857	3436254
chrY	3436268	3436272
chrY	3436402	3436945
chrY	3439997	3440009
chrY	3440011	3440274
chrY	3492214	3492587
chrY	3500585	3501018
chrY	3535943	3536274
chrY	3544690	3544826
chrY	3544914	3545599
chrY	3546019	3546049
chrY	3546050	3546561
chrY	3550545	3550568
chrY	3550569	3550571
chrY	3550574	3550687
chrY	3559764	3560049
chrY	3591294	3591612
chrY	3591635	3591647
chrY	3592764	3593136
chrY	3593154	3593170
chrY	3593171	3593189
chrY	3593195	3593199
chrY	3593211	3594100
chrY	3599048	3599471
chrY	3599535	3599583
chrY	3602784	3603276
chrY	3603282	3603316
chrY	3603323	3603341
chrY	3606014	3606370
chrY	3609660	3610154
chrY	3621435	3622184
chrY	3625986	3626417
chrY	3626469	3626844
chrY	3627485	3627908
chrY	3640396	3640404
chrY	3640407	3641262
chrY	3648614	3649169
chrY	3650955	3651238
chrY	3680464	3681299
chrY	3688532	3688929
chrY	3695925	3695985
chrY	3696003	3696391
chrY	3696402	3696423
chrY	3696575	3697098
chrY	3704573	3704648
chrY	3704681	3705066
chrY	3712189	3716179
chrY	3716180	3721315
chrY	3721330	3721337
chrY	3725864	3726267
chrY	3726276	3726293
chrY	3732060	3732115
chrY	3732180	3732590
chrY	3732760	3732791
chrY	3732792	3732802
chrY	3758796	3759219
chrY	3759225	3759318
chrY	3790717	3790878
chrY	3790881	3790882
chrY	3804398	3804474
chrY	3804476	3804724
chrY	3804725	3804727
chrY	3804740	3804806
chrY	3815053	3815148
chrY	3817485	3818079
chrY	3821150	3821584
chrY	3830965	3830966
chrY	3830994	3831497
chrY	3833627	3833652
chrY	3833655	3833910
chrY	3834782	3834952
chrY	3836446	3836904
chrY	3846838	3846841
chrY	3846843	3847262
chrY	3848634	3849012
chrY	3849538	3849912
chrY	3851672	3851673
chrY	3851674	3852263
chrY	3853735	3853937
chrY	3865594	3866054
chrY	3876142	3876925
chrY	3922939	3923284
chrY	3950862	3951321
chrY	3960972	3961534
chrY	3965350	3965796
chrY	3966832	3966852
chrY	3966901	3967086
chrY	3986014	3986034
chrY	3986035	3986378
chrY	3987188	3987642
chrY	3987680	3987682
chrY	3990630	3990682
chrY	3990683	3990692
chrY	3990693	3990698
chrY	3990699	3990897
chrY	3991934	3992106
chrY	3994781	3995166
chrY	4002436	4002697
chrY	4002698	4002954
chrY	4016593	4016951
chrY	4016970	4017112
chrY	4017113	4017134
chrY	4049178	4049594
chrY	4049867	4050116
chrY	4062773	4063107
chrY	4065319	4065876
chrY	4069659	4070091
chrY	4070289	4070575
chrY	4077704	4078512
chrY	4081121	4081547
chrY	4087937	4088277
chrY	4088335	4088345
chrY	4093449	4093969
chrY	4100875	4101121
chrY	4103298	4103736
chrY	4107814	4107842
chrY	4107843	4108264
chrY	4113095	4113116
chrY	4113120	4114685
chrY	4114688	4114725
chrY	4123665	4124021
chrY	4129179	4129738
chrY	4133381	4133401
chrY	4133449	4133873
chrY	4136576	4136579
chrY	4136660	4136869
chrY	4138540	4138870
chrY	4143920	4144085
chrY	4160011	4160298
chrY	4160389	4160403
chrY	4171833	4172300
chrY	4174483	4174957
chrY	4178092	4178497
chrY	4178992	4178994
chrY	4178995	4179003
chrY	4179004	4179005
chrY	4179006	4179014
chrY	4179015	4179020
chrY	4179022	4179055
chrY	4179056	4179126
chrY	4201082	4201585
chrY	4201617	4201639
chrY	4208449	4208468
chrY	4208469	4208750
chrY	4212602	4213064
chrY	4213065	4213091
chrY	4222656	4223285
chrY	4223288	4223426
chrY	4223834	4223878
chrY	4224565	4224574
chrY	4224603	4224707
chrY	4225972	4226136
chrY	4229444	4230018
chrY	4235800	4236048
chrY	4240445	4240714
chrY	4240723	4240724
chrY	4241565	4241721
chrY	4242950	4243680
chrY	4244489	4244498
chrY	4244500	4244928
chrY	4254774	4254961
chrY	4257025	4257402
chrY	4261865	4261903
chrY	4261923	4262288
chrY	4270849	4271186
chrY	4271943	4272344
chrY	4282156	4282559
chrY	4293045	4293444
chrY	4301989	4302171
chrY	4302668	4302914
chrY	4325742	4326433
chrY	4326442	4326627
chrY	4351601	4353899
chrY	4357043	4357354
chrY	4357595	4357597
chrY	4357622	4357932
chrY	4371167	4371867
chrY	4374423	4374773
chrY	4388135	4388150
chrY	4388160	4388467
chrY	4388468	4388469
chrY	4388470	4388562
chrY	4388766	4389388
chrY	4408314	4408800
chrY	4408801	4408807
chrY	4412242	4412437
chrY	4416900	4416901
chrY	4416902	4416903
chrY	4416945	4417291
chrY	4417297	4417300
chrY	4425567	4425981
chrY	4433621	4433983
chrY	4437983	4438392
chrY	4439531	4439539
chrY	4439540	4439675
chrY	4442550	4442929
chrY	4443556	4443925
chrY	4444519	4444743
chrY	4447340	4447608
chrY	4448968	4449109
chrY	4460216	4460664
chrY	4460691	4460704
chrY	4466702	4467015
chrY	4467024	4467045
chrY	4470042	4470053
chrY	4470087	4470601
chrY	4472503	4472957
chrY	4473167	4473349
chrY	4473350	4473463
chrY	4502945	4503096
chrY	4504767	4505254
chrY	4509575	4509875
chrY	4521484	4521629
chrY	4521630	4521921
chrY	4523751	4523757
chrY	4527447	4527928
chrY	4533623	4534034
chrY	4537874	4537988
chrY	4537989	4538039
chrY	4538040	4538379
chrY	4540266	4540728
chrY	4540731	4540740
chrY	4547637	4547869
chrY	4552783	4553000
chrY	4553972	4554479
chrY	4557259	4557536
chrY	4561072	4561579
chrY	4561582	4561584
chrY	4561590	4561659
chrY	4567119	4567712
chrY	4567848	4568280
chrY	4580521	4582435
chrY	4585591	4585950
chrY	4604488	4604860
chrY	4616615	4616867
chrY	4626301	4626776
chrY	4626777	4626802
chrY	4665403	4665791
chrY	4665792	4665802
chrY	4671840	4672214
chrY	4687550	4687996
chrY	4688032	4688048
chrY	4700390	4700445
chrY	4700446	4700449
chrY	4700482	4700701
chrY	4701023	4701247
chrY	4703144	4703576
chrY	4703577	4703591
chrY	4740421	4740754
chrY	4756082	4756506
chrY	4757256	4757666
chrY	4769366	4770417
chrY	4780070	4781041
chrY	4788507	4788915
chrY	4804640	4804657
chrY	4804758	4804759
chrY	4804772	4805070
chrY	4840221	4840623
chrY	4841428	4841719
chrY	4847381	4847447
chrY	4847450	4847510
chrY	4861946	4862414
chrY	4862451	4862460
chrY	4862466	4862717
chrY	4862719	4862731
chrY	4862812	4863248
chrY	4871967	4872399
chrY	4872731	4873664
chrY	4874342	4875344
chrY	4887827	4888104
chrY	4888107	4888127
chrY	4888682	4889281
chrY	4889425	4889902
chrY	4898017	4898435
chrY	4899207	4899212
chrY	4899213	4899585
chrY	4899586	4899606
chrY	4899638	4899646
chrY	4899669	4899673
chrY	4899684	4899685
chrY	4899689	4900152
chrY	4900773	4900848
chrY	4900927	4900938
chrY	4900948	4901246
chrY	4901636	4901972
chrY	4902473	4902864
chrY	4908313	4908627
chrY	4918514	4918749
chrY	4918980	4919366
chrY	4919629	4919961
chrY	4920521	4920914
chrY	4925416	4926052
chrY	4928930	4929356
chrY	4929385	4930279
chrY	4930613	4930994
chrY	4931477	4931960
chrY	4931961	4931968
chrY	4931969	4932001
chrY	4932002	4932016
chrY	4936677	4936934
chrY	4936947	4937021
chrY	4951059	4951341
chrY	4951878	4952188
chrY	4957155	4957589
chrY	4957901	4958353
chrY	4959460	4960003
chrY	4960004	4960063
chrY	4960602	4961006
chrY	4961007	4961541
chrY	4968420	4968746
chrY	4969325	4970019
chrY	4995583	4996117
chrY	4996118	4996128
chrY	4996129	4996134
chrY	4999978	5000310
chrY	5011143	5011149
chrY	5011153	5011526
chrY	5011527	5011533
chrY	5022040	5022240
chrY	5059625	5059659
chrY	5059660	5059670
chrY	5059671	5059672
chrY	5059673	5059677
chrY	5059683	5059684
chrY	5059685	5059691
chrY	5059701	5060022
chrY	5060132	5060988
chrY	5073549	5073563
chrY	5073567	5073605
chrY	5073606	5073770
chrY	5080686	5081029
chrY	5084341	5084709
chrY	5107467	5107868
chrY	5125827	5126226
chrY	5127218	5127696
chrY	5170159	5170248
chrY	5170249	5170434
chrY	5171707	5172077
chrY	5180628	5180741
chrY	5185567	5186382
chrY	5186793	5186915
chrY	5186921	5186930
chrY	5188753	5189153
chrY	5189645	5189976
chrY	5190866	5190876
chrY	5190889	5191224
chrY	5191228	5191277
chrY	5191278	5191297
chrY	5193953	5193961
chrY	5193962	5194154
chrY	5199679	5200110
chrY	5200248	5200547
chrY	5204610	5205237
chrY	5211916	5212566
chrY	5213980	5214078
chrY	5214112	5214418
chrY	5214419	5214490
chrY	5215899	5216238
chrY	5219207	5219300
chrY	5219326	5219400
chrY	5220568	5220986
chrY	5221000	5221010
chrY	5221011	5221013
chrY	5221014	5221033
chrY	5221036	5221037
chrY	5221063	5221092
chrY	5221093	5221096
chrY	5221097	5221102
chrY	5221105	5221143
chrY	5231012	5231222
chrY	5242399	5242616
chrY	5242629	5242710
chrY	5242934	5243425
chrY	5246784	5247175
chrY	5249263	5249621
chrY	5263608	5263635
chrY	5263645	5264274
chrY	5266986	5267000
chrY	5267126	5267422
chrY	5274384	5274769
chrY	5275007	5275364
chrY	5292165	5292783
chrY	5292784	5292800
chrY	5293992	5294358
chrY	5309640	5310084
chrY	5317078	5317084
chrY	5317096	5318288
chrY	5318324	5318368
chrY	5335426	5335902
chrY	5336321	5336794
chrY	5358656	5358796
chrY	5358797	5358834
chrY	5359187	5359498
chrY	5367129	5367507
chrY	5367548	5367559
chrY	5367627	5367662
chrY	5367693	5367713
chrY	5367891	5368150
chrY	5409640	5409728
chrY	5409746	5409870
chrY	5412020	5412344
chrY	5415173	5415317
chrY	5415323	5415372
chrY	5420619	5420624
chrY	5420626	5421146
chrY	5426228	5426381
chrY	5426382	5426566
chrY	5443413	5443917
chrY	5446434	5446511
chrY	5446518	5446861
chrY	5448759	5449224
chrY	5449325	5449426
chrY	5449562	5449825
chrY	5454728	5455148
chrY	5458686	5459128
chrY	5459343	5459753
chrY	5459755	5459900
chrY	5471811	5471896
chrY	5471902	5471990
chrY	5471992	5471998
chrY	5494635	5494739
chrY	5494763	5495173
chrY	5495174	5495177
chrY	5523061	5523202
chrY	5523259	5523570
chrY	5524204	5524481
chrY	5524482	5524806
chrY	5534784	5535149
chrY	5557403	5557800
chrY	5560069	5560580
chrY	5562343	5562850
chrY	5562881	5562892
chrY	5576831	5577257
chrY	5586158	5586498
chrY	5586509	5586530
chrY	5586541	5586559
chrY	5586619	5586674
chrY	5586809	5587064
chrY	5601146	5601179
chrY	5601180	5601527
chrY	5603498	5603710
chrY	5606231	5606594
chrY	5609332	5609364
chrY	5609365	5609404
chrY	5609405	5609756
chrY	5612853	5613389
chrY	5620835	5620876
chrY	5620941	5621224
chrY	5625603	5625908
chrY	5627701	5627725
chrY	5627745	5627932
chrY	5644766	5644934
chrY	5669305	5669774
chrY	5674795	5675440
chrY	5687630	5688309
chrY	5690164	5690169
chrY	5690183	5690938
chrY	5708500	5709037
chrY	5710065	5710482
chrY	5720708	5721050
chrY	5727526	5727899
chrY	5727900	5727904
chrY	5728018	5728019
chrY	5742801	5743047
chrY	5755272	5755761
chrY	5761069	5761501
chrY	5775119	5775468
chrY	5781891	5781923
chrY	5781924	5781935
chrY	5782043	5782393
chrY	5785549	5785678
chrY	5785679	5785682
chrY	5785683	5785687
chrY	5785688	5785700
chrY	5785701	5785845
chrY	5796205	5796644
chrY	5799935	5800296
chrY	5800322	5800352
chrY	5816910	5817385
chrY	5817386	5817390
chrY	5818026	5818343
chrY	5824272	5824300
chrY	5824320	5824615
chrY	5828976	5828997
chrY	5829001	5829176
chrY	5829800	5830302
chrY	5842034	5842567
chrY	5842573	5842629
chrY	5844590	5844601
chrY	5844633	5844990
chrY	5845423	5845430
chrY	5845431	5845907
chrY	5851389	5851409
chrY	5851472	5851493
chrY	5851519	5851878
chrY	5852618	5852642
chrY	5852643	5853503
chrY	5858599	5859027
chrY	5861011	5861581
chrY	5864071	5864679
chrY	5864849	5865380
chrY	5869555	5869981
chrY	5871682	5872072
chrY	5873746	5873747
chrY	5873765	5873774
chrY	5873799	5874278
chrY	5887784	5888229
chrY	5904822	5905296
chrY	5910392	5910755
chrY	5910764	5911230
chrY	5911307	5911324
chrY	5911436	5911837
chrY	5923844	5924444
chrY	5927049	5927102
chrY	5935477	5935763
chrY	5957062	5957089
chrY	5957090	5957240
chrY	5965756	5966159
chrY	5967524	5967594
chrY	5967652	5968229
chrY	5969185	5969606
chrY	5976571	5976683
chrY	5976687	5976802
chrY	5999587	6001472
chrY	6028394	6029034
chrY	6037543	6037861
chrY	6039810	6040276
chrY	6063403	6064054
chrY	6085405	6085429
chrY	6085458	6085897
chrY	6090339	6090383
chrY	6090386	6090895
chrY	6092456	6092721
chrY	6096388	6096883
chrY	6102488	6106031
chrY	6106032	6107605
chrY	6107998	6114604
chrY	6114858	6114978
chrY	6115261	6115497
chrY	6115498	6115668
chrY	6116891	6117121
chrY	6117257	6117608
chrY	6117853	6117971
chrY	6118547	6118548
chrY	6118549	6118612
chrY	6118910	6118956
chrY	6119307	6119859
chrY	6120160	6120323
chrY	6120337	6120627
chrY	6120628	6120629
chrY	6120959	6121613
chrY	6122307	6122358
chrY	6123327	6123447
chrY	6124034	6124581
chrY	6124966	6125124
chrY	6125531	6126642
chrY	6127285	6127511
chrY	6128349	6128441
chrY	6128663	6128882
chrY	6129022	6129478
chrY	6129678	6131156
chrY	6131157	6131237
chrY	6131238	6131239
chrY	6131464	6131659
chrY	6131772	6131773
chrY	6131774	6132099
chrY	6132363	6132619
chrY	6132941	6133286
chrY	6133639	6133847
chrY	6133848	6133933
chrY	6134348	6141513
chrY	6141514	6144617
chrY	6144692	6144701
chrY	6144709	6144724
chrY	6144725	6144868
chrY	6144889	6146358
chrY	6146361	6148744
chrY	6148745	6148748
chrY	6148749	6149681
chrY	6150070	6156876
chrY	6162798	6163701
chrY	6165461	6175388
chrY	6175822	6176503
chrY	6176687	6176717
chrY	6176735	6179666
chrY	6179931	6192499
chrY	6193630	6194026
chrY	6194671	6196631
chrY	6201016	6202068
chrY	6205485	6213552
chrY	6213638	6213782
chrY	6213785	6213788
chrY	6213825	6215133
chrY	6216437	6216439
chrY	6216440	6217541
chrY	6218498	6218538
chrY	6218539	6218564
chrY	6220138	6220613
chrY	6221064	6221066
chrY	6221072	6223124
chrY	6223143	6225426
chrY	6225427	6226040
chrY	6226045	6226253
chrY	6226305	6226309
chrY	6226310	6232009
chrY	6233075	6234962
chrY	6235105	6235219
chrY	6235269	6235270
chrY	6235271	6237220
chrY	6237930	6238006
chrY	6238045	6239465
chrY	6239946	6240907
chrY	6240910	6242800
chrY	6242821	6246714
chrY	6246717	6246854
chrY	6247460	6251532
chrY	6252112	6252503
chrY	6252520	6253458
chrY	6253953	6255412
chrY	6255558	6256010
chrY	6257143	6257298
chrY	6258939	6259770
chrY	6259775	6261102
chrY	6261922	6264482
chrY	6264485	6266161
chrY	6266217	6266242
chrY	6266258	6266443
chrY	6266494	6266503
chrY	6266509	6266519
chrY	6266522	6272824
chrY	6272860	6274588
chrY	6274590	6274610
chrY	6274914	6279798
chrY	6279801	6282803
chrY	6282841	6285651
chrY	6285841	6287591
chrY	6288008	6288145
chrY	6288520	6292111
chrY	6292358	6295803
chrY	6295899	6297066
chrY	6297832	6298753
chrY	6301847	6303639
chrY	6303642	6304911
chrY	6304949	6306596
chrY	6307283	6307287
chrY	6307291	6311456
chrY	6311788	6322362
chrY	6322363	6322710
chrY	6323939	6327127
chrY	6327128	6328637
chrY	6329330	6330225
chrY	6330231	6334145
chrY	6334364	6334378
chrY	6334392	6338821
chrY	6338822	6340100
chrY	6340309	6342401
chrY	6342907	6346090
chrY	6346115	6352476
chrY	6354557	6354644
chrY	6354645	6355551
chrY	6355554	6355572
chrY	6356304	6357804
chrY	6359188	6359601
chrY	6359678	6365080
chrY	6366640	6367485
chrY	6368269	6368328
chrY	6368764	6368955
chrY	6370231	6374039
chrY	6375589	6381853
chrY	6381854	6384234
chrY	6384879	6386087
chrY	6386094	6386096
chrY	6386098	6388342
chrY	6388343	6388513
chrY	6388514	6392658
chrY	6395072	6401382
chrY	6401383	6401405
chrY	6401749	6401757
chrY	6401758	6401764
chrY	6401765	6402394
chrY	6402395	6402570
chrY	6414471	6414914
chrY	6424952	6426969
chrY	6427010	6429500
chrY	6434728	6435768
chrY	6454125	6454575
chrY	6457908	6458261
chrY	6458292	6458345
chrY	6459672	6459685
chrY	6459686	6460015
chrY	6460974	6461549
chrY	6464981	6465278
chrY	6474807	6475350
chrY	6478644	6479093
chrY	6490854	6491250
chrY	6491984	6492443
chrY	6505281	6505286
chrY	6505339	6505540
chrY	6509466	6509498
chrY	6509501	6509816
chrY	6509820	6509876
chrY	6510200	6510481
chrY	6510493	6510499
chrY	6512323	6514072
chrY	6516319	6516834
chrY	6519570	6519621
chrY	6519633	6520101
chrY	6523298	6523609
chrY	6540946	6541302
chrY	6547313	6547720
chrY	6548784	6548787
chrY	6548788	6549551
chrY	6553179	6553536
chrY	6576753	6577086
chrY	6580106	6580424
chrY	6582361	6582828
chrY	6585090	6585289
chrY	6592486	6593248
chrY	6593661	6595985
chrY	6619718	6621382
chrY	6626852	6630589
chrY	6630590	6630592
chrY	6630593	6631682
chrY	6631731	6633089
chrY	6633146	6634117
chrY	6634381	6637104
chrY	6642999	6644597
chrY	6644601	6644755
chrY	6644756	6644757
chrY	6644758	6644760
chrY	6644763	6644771
chrY	6644778	6644790
chrY	6644791	6644801
chrY	6644947	6645385
chrY	6645549	6645955
chrY	6645977	6646029
chrY	6646987	6648001
chrY	6648749	6651339
chrY	6651685	6654008
chrY	6655081	6663067
chrY	6663092	6663117
chrY	6663144	6663147
chrY	6663170	6663306
chrY	6664099	6664354
chrY	6666393	6666430
chrY	6666431	6671105
chrY	6671405	6671580
chrY	6671793	6682046
chrY	6688767	6690163
chrY	6692931	6694245
chrY	6694899	6697075
chrY	6697202	6698887
chrY	6699154	6709036
chrY	6709058	6709067
chrY	6709128	6709145
chrY	6714774	6720336
chrY	6729759	6730203
chrY	6731412	6732431
chrY	6732637	6736319
chrY	6736395	6744547
chrY	6744548	6744549
chrY	6744638	6747030
chrY	6747031	6747036
chrY	6748043	6748724
chrY	6751536	6751966
chrY	6752515	6755832
chrY	6756874	6756875
chrY	6756876	6756880
chrY	6756881	6756886
chrY	6756887	6756894
chrY	6756895	6757166
chrY	6757169	6757673
chrY	6757812	6757819
chrY	6757820	6757834
chrY	6757835	6762882
chrY	6762889	6763777
chrY	6763950	6765572
chrY	6766065	6767680
chrY	6767942	6768884
chrY	6768885	6769753
chrY	6770941	6771458
chrY	6771459	6771484
chrY	6771519	6771554
chrY	6771749	6772112
chrY	6773278	6773294
chrY	6773316	6773769
chrY	6774271	6775350
chrY	6775353	6775896
chrY	6775926	6776007
chrY	6776249	6778904
chrY	6778973	6780611
chrY	6780745	6780754
chrY	6780755	6784341
chrY	6784637	6786529
chrY	6786639	6786911
chrY	6787110	6787124
chrY	6787125	6787388
chrY	6787432	6787466
chrY	6787467	6790062
chrY	6791288	6791768
chrY	6791769	6791773
chrY	6791852	6792415
chrY	6792492	6793440
chrY	6793596	6795129
chrY	6795323	6798683
chrY	6798684	6798697
chrY	6799298	6806686
chrY	6806765	6806838
chrY	6807293	6807702
chrY	6807703	6807903
chrY	6807941	6807984
chrY	6808052	6808154
chrY	6808161	6808162
chrY	6808163	6809310
chrY	6809332	6809336
chrY	6809427	6816520
chrY	6816760	6818948
chrY	6822669	6825290
chrY	6825652	6826700
chrY	6827064	6827259
chrY	6827841	6828356
chrY	6828882	6829346
chrY	6830854	6831158
chrY	6831173	6831181
chrY	6831182	6831185
chrY	6831208	6831245
chrY	6831412	6831911
chrY	6833405	6835549
chrY	6835560	6835586
chrY	6835603	6839603
chrY	6839742	6847862
chrY	6847909	6855374
chrY	6855417	6855431
chrY	6855432	6855455
chrY	6855456	6855457
chrY	6855464	6855473
chrY	6855487	6856655
chrY	6856700	6856728
chrY	6856778	6858668
chrY	6858809	6861978
chrY	6862055	6863818
chrY	6863821	6868934
chrY	6868937	6873255
chrY	6873332	6877981
chrY	6877982	6878760
chrY	6878781	6878798
chrY	6878914	6878971
chrY	6878974	6881095
chrY	6881589	6881942
chrY	6881943	6881945
chrY	6881969	6882015
chrY	6882675	6886707
chrY	6886926	6891902
chrY	6891903	6891930
chrY	6892532	6892571
chrY	6892617	6900972
chrY	6903824	6903842
chrY	6903843	6909338
chrY	6909339	6910435
chrY	6910439	6911146
chrY	6911637	6915946
chrY	6916298	6917011
chrY	6917850	6918331
chrY	6918511	6918512
chrY	6918513	6918517
chrY	6918518	6918519
chrY	6918520	6918522
chrY	6918523	6918533
chrY	6918534	6919387
chrY	6919388	6920621
chrY	6920699	6922534
chrY	6922683	6922848
chrY	6923205	6925049
chrY	6925187	6926247
chrY	6929618	6929952
chrY	6929953	6930010
chrY	6930104	6930566
chrY	6930863	6931215
chrY	6931328	6934554
chrY	6934848	6942701
chrY	6942730	6942767
chrY	6942768	6942818
chrY	6942867	6943958
chrY	6943995	6943998
chrY	6943999	6944000
chrY	6944001	6944002
chrY	6944003	6944008
chrY	6944009	6944012
chrY	6944013	6944113
chrY	6944114	6944860
chrY	6944897	6948123
chrY	6948124	6948126
chrY	6948127	6948135
chrY	6948543	6949349
chrY	6949406	6949429
chrY	6949433	6949440
chrY	6949441	6952447
chrY	6952465	6953392
chrY	6953395	6954774
chrY	6955154	6955838
chrY	6955839	6956426
chrY	6956499	6957579
chrY	6957702	6971567
chrY	6971822	6971831
chrY	6971832	6975238
chrY	6975317	6975933
chrY	6976523	6976545
chrY	6976562	6977082
chrY	6977665	6978071
chrY	6978192	6978239
chrY	6978511	6979843
chrY	6979846	6980089
chrY	6980093	6981116
chrY	6981329	6983624
chrY	6984743	6992405
chrY	6992603	6996550
chrY	6996780	6996882
chrY	6996889	6997933
chrY	7000404	7000600
chrY	7008316	7008670
chrY	7008831	7009186
chrY	7009235	7009242
chrY	7009252	7011426
chrY	7011639	7012269
chrY	7012762	7013347
chrY	7013632	7015217
chrY	7017232	7018051
chrY	7018054	7018055
chrY	7018056	7018991
chrY	7019310	7020551
chrY	7021837	7022245
chrY	7028023	7028573
chrY	7028584	7028590
chrY	7028591	7028624
chrY	7028625	7028627
chrY	7028763	7029589
chrY	7029940	7030557
chrY	7031153	7033319
chrY	7033320	7033352
chrY	7033678	7035222
chrY	7035241	7035251
chrY	7035295	7038288
chrY	7038643	7038655
chrY	7038656	7039200
chrY	7039996	7040081
chrY	7040149	7040171
chrY	7045848	7047970
chrY	7048650	7050135
chrY	7050280	7053659
chrY	7054329	7058044
chrY	7058047	7058245
chrY	7061791	7061846
chrY	7063891	7073765
chrY	7073766	7073771
chrY	7073791	7075876
chrY	7075877	7075881
chrY	7075957	7076209
chrY	7076655	7078286
chrY	7078305	7078314
chrY	7078356	7080269
chrY	7080311	7080315
chrY	7080317	7080705
chrY	7081113	7081287
chrY	7081882	7082695
chrY	7083033	7083891
chrY	7083919	7084462
chrY	7084511	7084515
chrY	7084525	7084534
chrY	7084535	7085204
chrY	7086868	7087858
chrY	7087969	7088464
chrY	7088595	7090622
chrY	7090623	7090640
chrY	7091395	7092410
chrY	7092496	7092539
chrY	7092559	7092590
chrY	7092591	7093119
chrY	7093714	7094286
chrY	7095233	7097202
chrY	7098132	7098524
chrY	7098632	7098797
chrY	7098813	7099204
chrY	7099211	7099815
chrY	7100772	7100985
chrY	7101103	7101989
chrY	7102606	7103412
chrY	7103499	7104080
chrY	7104081	7104086
chrY	7104089	7104913
chrY	7105189	7106277
chrY	7106497	7106997
chrY	7107706	7108145
chrY	7108146	7108245
chrY	7108612	7109327
chrY	7109629	7110383
chrY	7111171	7111484
chrY	7111953	7113244
chrY	7113248	7113724
chrY	7115494	7115511
chrY	7115512	7116459
chrY	7123258	7123259
chrY	7123787	7124610
chrY	7124613	7126633
chrY	7126648	7126652
chrY	7126653	7127240
chrY	7128280	7131234
chrY	7131283	7131284
chrY	7131301	7131386
chrY	7131387	7131388
chrY	7131389	7131396
chrY	7131397	7131803
chrY	7131804	7131862
chrY	7132841	7133985
chrY	7133986	7134045
chrY	7134251	7135249
chrY	7135470	7136934
chrY	7137225	7137277
chrY	7137281	7138147
chrY	7138441	7138878
chrY	7139393	7139476
chrY	7139501	7139751
chrY	7139768	7139815
chrY	7139816	7140336
chrY	7140982	7140989
chrY	7140990	7141852
chrY	7142000	7142181
chrY	7142649	7142709
chrY	7143521	7143548
chrY	7143549	7143934
chrY	7144062	7146301
chrY	7146304	7148181
chrY	7150799	7152370
chrY	7152373	7152556
chrY	7153073	7153085
chrY	7153086	7153893
chrY	7153901	7153912
chrY	7153940	7154572
chrY	7154933	7155256
chrY	7156760	7157146
chrY	7157181	7158005
chrY	7158022	7158024
chrY	7158054	7159021
chrY	7159365	7159427
chrY	7159428	7160327
chrY	7161035	7161513
chrY	7161514	7162204
chrY	7162466	7162467
chrY	7162476	7162911
chrY	7163346	7163392
chrY	7163393	7164058
chrY	7164587	7165282
chrY	7165306	7165364
chrY	7166581	7166601
chrY	7166607	7166639
chrY	7166640	7166800
chrY	7167175	7167208
chrY	7167209	7167233
chrY	7167260	7167701
chrY	7167764	7169773
chrY	7170875	7171946
chrY	7171947	7171980
chrY	7172045	7172322
chrY	7172633	7174281
chrY	7174282	7174296
chrY	7174297	7174301
chrY	7175994	7179905
chrY	7180216	7181767
chrY	7182226	7182903
chrY	7183057	7183566
chrY	7183896	7183984
chrY	7183985	7184762
chrY	7185564	7186183
chrY	7186874	7188222
chrY	7188555	7188734
chrY	7188735	7188746
chrY	7188747	7188764
chrY	7188785	7190618
chrY	7190619	7190638
chrY	7190705	7192064
chrY	7192065	7195244
chrY	7195245	7196046
chrY	7196049	7196205
chrY	7196223	7196314
chrY	7196453	7197260
chrY	7197514	7199325
chrY	7199403	7199951
chrY	7200103	7200461
chrY	7201605	7202000
chrY	7202022	7202028
chrY	7202044	7202254
chrY	7202255	7204951
chrY	7205063	7205071
chrY	7205072	7206764
chrY	7206785	7208135
chrY	7208572	7209158
chrY	7209499	7209908
chrY	7211398	7212616
chrY	7212638	7214269
chrY	7214543	7217228
chrY	7218417	7221275
chrY	7221789	7222040
chrY	7222242	7222948
chrY	7223538	7223978
chrY	7224370	7224758
chrY	7224759	7225309
chrY	7225772	7228280
chrY	7228322	7228331
chrY	7228374	7228906
chrY	7229166	7231149
chrY	7231593	7231637
chrY	7231638	7232981
chrY	7233114	7233121
chrY	7233128	7234912
chrY	7235390	7235797
chrY	7235932	7236340
chrY	7236577	7237030
chrY	7237059	7237086
chrY	7237287	7237909
chrY	7238396	7238860
chrY	7239714	7240293
chrY	7240355	7240784
chrY	7241132	7241836
chrY	7242046	7242081
chrY	7242082	7242119
chrY	7242120	7242485
chrY	7242488	7242614
chrY	7242627	7242653
chrY	7242665	7242666
chrY	7242667	7242670
chrY	7242671	7243079
chrY	7243853	7248030
chrY	7248669	7252130
chrY	7252249	7252377
chrY	7252379	7252396
chrY	7252398	7252407
chrY	7252408	7252412
chrY	7252413	7253647
chrY	7254993	7255158
chrY	7255548	7255857
chrY	7255963	7256111
chrY	7256113	7256114
chrY	7256116	7256117
chrY	7256118	7256281
chrY	7258035	7258633
chrY	7259059	7263695
chrY	7264846	7264865
chrY	7264885	7269609
chrY	7269610	7269686
chrY	7269687	7269703
chrY	7270024	7270312
chrY	7270313	7270314
chrY	7270315	7270316
chrY	7270320	7270321
chrY	7270323	7270326
chrY	7270445	7272857
chrY	7272927	7274985
chrY	7277535	7277577
chrY	7277613	7279511
chrY	7279543	7280942
chrY	7280992	7281006
chrY	7281022	7281044
chrY	7281045	7281063
chrY	7281064	7281073
chrY	7281091	7281716
chrY	7282391	7286724
chrY	7287009	7287765
chrY	7288183	7289366
chrY	7289449	7291082
chrY	7291085	7294519
chrY	7294852	7295856
chrY	7298708	7299135
chrY	7299451	7299727
chrY	7301717	7301727
chrY	7301728	7301746
chrY	7301747	7301755
chrY	7301756	7303177
chrY	7303930	7304288
chrY	7304355	7304365
chrY	7304646	7304669
chrY	7304701	7304707
chrY	7304736	7305682
chrY	7305683	7306392
chrY	7306763	7307638
chrY	7308371	7309169
chrY	7309969	7309982
chrY	7309988	7310410
chrY	7310411	7310412
chrY	7310673	7311609
chrY	7311769	7311798
chrY	7312005	7313078
chrY	7313107	7313163
chrY	7313694	7314280
chrY	7314612	7315175
chrY	7315192	7315247
chrY	7315256	7316612
chrY	7316633	7316637
chrY	7316654	7317154
chrY	7317178	7317196
chrY	7317197	7317223
chrY	7317253	7319127
chrY	7320529	7320532
chrY	7320534	7321846
chrY	7321928	7322646
chrY	7323053	7329236
chrY	7329258	7329336
chrY	7329415	7329422
chrY	7329434	7330198
chrY	7330351	7331305
chrY	7331306	7332090
chrY	7332102	7332127
chrY	7332129	7332677
chrY	7333188	7333865
chrY	7334072	7334077
chrY	7334141	7335531
chrY	7335536	7335701
chrY	7335748	7336173
chrY	7336177	7336223
chrY	7336328	7336935
chrY	7337427	7338025
chrY	7338174	7338197
chrY	7338519	7338650
chrY	7338651	7338954
chrY	7338965	7339823
chrY	7339853	7340235
chrY	7340378	7340403
chrY	7340404	7340938
chrY	7341662	7342271
chrY	7347829	7348373
chrY	7349156	7349175
chrY	7349176	7352964
chrY	7353217	7353552
chrY	7353580	7353589
chrY	7353635	7358099
chrY	7358319	7359249
chrY	7359270	7359276
chrY	7359286	7359708
chrY	7359808	7359963
chrY	7360075	7360496
chrY	7360868	7361449
chrY	7361450	7362064
chrY	7362703	7363118
chrY	7363426	7363632
chrY	7363647	7363685
chrY	7363709	7363874
chrY	7364029	7366329
chrY	7366354	7366403
chrY	7366471	7366487
chrY	7366488	7368826
chrY	7368842	7368849
chrY	7374588	7374835
chrY	7374905	7375011
chrY	7375012	7375014
chrY	7375015	7377508
chrY	7377661	7378463
chrY	7381895	7383668
chrY	7384878	7385244
chrY	7385961	7388349
chrY	7388350	7389136
chrY	7389137	7389918
chrY	7390640	7390659
chrY	7390660	7391133
chrY	7391135	7391869
chrY	7395230	7397509
chrY	7397510	7397584
chrY	7397677	7400131
chrY	7400134	7401175
chrY	7401177	7401178
chrY	7401180	7401955
chrY	7401974	7402046
chrY	7402047	7402118
chrY	7402119	7407097
chrY	7407346	7409347
chrY	7409707	7409713
chrY	7409714	7409749
chrY	7409753	7409901
chrY	7409902	7411345
chrY	7411512	7412977
chrY	7413027	7414030
chrY	7414031	7414067
chrY	7414262	7414263
chrY	7414266	7414269
chrY	7414270	7414275
chrY	7414277	7415624
chrY	7415625	7416505
chrY	7416506	7416509
chrY	7416817	7417477
chrY	7417480	7417526
chrY	7417574	7418355
chrY	7418611	7418640
chrY	7418641	7420455
chrY	7420786	7422229
chrY	7423948	7424377
chrY	7425314	7426279
chrY	7426280	7426284
chrY	7426287	7427907
chrY	7428387	7430477
chrY	7430783	7431658
chrY	7431659	7431673
chrY	7431714	7432227
chrY	7432417	7432420
chrY	7432421	7433414
chrY	7433506	7433520
chrY	7434070	7436121
chrY	7436130	7436139
chrY	7436154	7436211
chrY	7436217	7436411
chrY	7437520	7438217
chrY	7444156	7449836
chrY	7449925	7450771
chrY	7450790	7450811
chrY	7451356	7456723
chrY	7456761	7460234
chrY	7460283	7460308
chrY	7460309	7460639
chrY	7460998	7461182
chrY	7461198	7461299
chrY	7461453	7463997
chrY	7464008	7464026
chrY	7464027	7464033
chrY	7464034	7464056
chrY	7464057	7469358
chrY	7469468	7469472
chrY	7469479	7469482
chrY	7469483	7469866
chrY	7469941	7469981
chrY	7469986	7471422
chrY	7471423	7471430
chrY	7471438	7475097
chrY	7475301	7479314
chrY	7479387	7479388
chrY	7479389	7479394
chrY	7479397	7480701
chrY	7483080	7483580
chrY	7483610	7483619
chrY	7483620	7483624
chrY	7483625	7483635
chrY	7483636	7489468
chrY	7490060	7490217
chrY	7490677	7493038
chrY	7493148	7493443
chrY	7493802	7496333
chrY	7496341	7496347
chrY	7496899	7499801
chrY	7500607	7501230
chrY	7501317	7501322
chrY	7501328	7508355
chrY	7508356	7519138
chrY	7519139	7519175
chrY	7519178	7524590
chrY	7524591	7524639
chrY	7524839	7532294
chrY	7532312	7534391
chrY	7534392	7534405
chrY	7534406	7534455
chrY	7534456	7534459
chrY	7534461	7534462
chrY	7534601	7534660
chrY	7534686	7535910
chrY	7536535	7537949
chrY	7537950	7541084
chrY	7541591	7564100
chrY	7564106	7564219
chrY	7564228	7564310
chrY	7564352	7572784
chrY	7579121	7579523
chrY	7580164	7581944
chrY	7581957	7582106
chrY	7582109	7588540
chrY	7588541	7590471
chrY	7590832	7608436
chrY	7608440	7608540
chrY	7608543	7613823
chrY	7613972	7615169
chrY	7615453	7621120
chrY	7622002	7622037
chrY	7622038	7626187
chrY	7626188	7626215
chrY	7626315	7629807
chrY	7633202	7633239
chrY	7633240	7640935
chrY	7640937	7640948
chrY	7640954	7641007
chrY	7641034	7642921
chrY	7642932	7642946
chrY	7642947	7643040
chrY	7643236	7645130
chrY	7645471	7646487
chrY	7646488	7646509
chrY	7646601	7646643
chrY	7646644	7649058
chrY	7649221	7650242
chrY	7650637	7650837
chrY	7650840	7656601
chrY	7656958	7664225
chrY	7664810	7664811
chrY	7664812	7670722
chrY	7670944	7681805
chrY	7681806	7681899
chrY	7681900	7695629
chrY	7695706	7695728
chrY	7695731	7695782
chrY	7695783	7699226
chrY	7699372	7699376
chrY	7699422	7701815
chrY	7701836	7701875
chrY	7701895	7701913
chrY	7701915	7704555
chrY	7705038	7705070
chrY	7705075	7705586
chrY	7705685	7706296
chrY	7706440	7708734
chrY	7708746	7708803
chrY	7708842	7709437
chrY	7713399	7717631
chrY	7717632	7717868
chrY	7717869	7717927
chrY	7717983	7721420
chrY	7721500	7723561
chrY	7723735	7723832
chrY	7723839	7723972
chrY	7724404	7730474
chrY	7730475	7733394
chrY	7733567	7752973
chrY	7755310	7755349
chrY	7755369	7756193
chrY	7756354	7756750
chrY	7757312	7758080
chrY	7759350	7761231
chrY	7761232	7761246
chrY	7761296	7774172
chrY	7775059	7782982
chrY	7783116	7784618
chrY	7784619	7820903
chrY	7821350	7824710
chrY	7824907	7828953
chrY	7829737	7832071
chrY	7832072	7832325
chrY	7832397	7850290
chrY	7850291	7860068
chrY	7861214	7861470
chrY	7862165	7864128
chrY	7864324	7866017
chrY	7866047	7866113
chrY	7866130	7866148
chrY	7866150	7866577
chrY	7866578	7867053
chrY	7867056	7867879
chrY	7867885	7868975
chrY	7868978	7871381
chrY	7871382	7871427
chrY	7871438	7871457
chrY	7871475	7873769
chrY	7874097	7874856
chrY	7874858	7874868
chrY	7874887	7885387
chrY	7886467	7894629
chrY	7896719	7896895
chrY	7897106	7897143
chrY	7897185	7897625
chrY	7898681	7916958
chrY	7918526	7923638
chrY	7925250	7927924
chrY	7927958	7935598
chrY	7935830	7935832
chrY	7935834	7935855
chrY	7935858	7939296
chrY	7939512	7941699
chrY	7941705	7941709
chrY	7941747	7958417
chrY	7958500	7958515
chrY	7958531	7964618
chrY	7970450	7984391
chrY	7986225	7989184
chrY	7989185	7989217
chrY	7989300	7990012
chrY	7991028	7991044
chrY	7991045	7991365
chrY	7991389	7991428
chrY	7991501	7992301
chrY	7992308	7992323
chrY	7992353	7994169
chrY	7994343	7995941
chrY	7996404	7996767
chrY	7996768	7996780
chrY	7996781	7996789
chrY	7997010	8001913
chrY	8001921	8001925
chrY	8002046	8002342
chrY	8007929	8008021
chrY	8008161	8008207
chrY	8008208	8008919
chrY	8008920	8014991
chrY	8014992	8016933
chrY	8017013	8022697
chrY	8022698	8022700
chrY	8022762	8026919
chrY	8026922	8027808
chrY	8027809	8027810
chrY	8027859	8036026
chrY	8036068	8043099
chrY	8044623	8051833
chrY	8052038	8052333
chrY	8052652	8052665
chrY	8052683	8055918
chrY	8055919	8056093
chrY	8056094	8056107
chrY	8058628	8061664
chrY	8067460	8069958
chrY	8070004	8072268
chrY	8073463	8073808
chrY	8073916	8073919
chrY	8075377	8075378
chrY	8075379	8075752
chrY	8075753	8075767
chrY	8076257	8076657
chrY	8078554	8078709
chrY	8079539	8080107
chrY	8080221	8080225
chrY	8080309	8080343
chrY	8080345	8080349
chrY	8080350	8080366
chrY	8080643	8085217
chrY	8085219	8085382
chrY	8085720	8090779
chrY	8092190	8094364
chrY	8094902	8095257
chrY	8095578	8095664
chrY	8095665	8100453
chrY	8100637	8109742
chrY	8109750	8109821
chrY	8110022	8110519
chrY	8110520	8110562
chrY	8112629	8119225
chrY	8119393	8119408
chrY	8119409	8124935
chrY	8124936	8125009
chrY	8125015	8129202
chrY	8129204	8129206
chrY	8129207	8130436
chrY	8130601	8135592
chrY	8138141	8140292
chrY	8140607	8142751
chrY	8142890	8146150
chrY	8146151	8146163
chrY	8146164	8146185
chrY	8146186	8153585
chrY	8153992	8154095
chrY	8154156	8154157
chrY	8154160	8156553
chrY	8156562	8158945
chrY	8158990	8159000
chrY	8159590	8160174
chrY	8160183	8160198
chrY	8160200	8160202
chrY	8160203	8163079
chrY	8163200	8166594
chrY	8167910	8170359
chrY	8170360	8170363
chrY	8170364	8170394
chrY	8170395	8170404
chrY	8170405	8170410
chrY	8170465	8171775
chrY	8171952	8173684
chrY	8178907	8181213
chrY	8181396	8184324
chrY	8184344	8184636
chrY	8184640	8184659
chrY	8184694	8213985
chrY	8214361	8214942
chrY	8215019	8215022
chrY	8215023	8216397
chrY	8216398	8216405
chrY	8216406	8216471
chrY	8216583	8218013
chrY	8218019	8218120
chrY	8218130	8221278
chrY	8221279	8221304
chrY	8221305	8230257
chrY	8230258	8230275
chrY	8230591	8230762
chrY	8230858	8235544
chrY	8237474	8238144
chrY	8238318	8253537
chrY	8253799	8269603
chrY	8270070	8276132
chrY	8279953	8279968
chrY	8280013	8288564
chrY	8288792	8288838
chrY	8288854	8290732
chrY	8291059	8293003
chrY	8293812	8293814
chrY	8293815	8295495
chrY	8296984	8314114
chrY	8314265	8314276
chrY	8314277	8321435
chrY	8321436	8321527
chrY	8325590	8325659
chrY	8325671	8326001
chrY	8326008	8326032
chrY	8326033	8326074
chrY	8326440	8333626
chrY	8333640	8342933
chrY	8343225	8343257
chrY	8343258	8343944
chrY	8343967	8344011
chrY	8344013	8344317
chrY	8345969	8349238
chrY	8349243	8351724
chrY	8351727	8353227
chrY	8353344	8354178
chrY	8354181	8369550
chrY	8371870	8371871
chrY	8371876	8376275
chrY	8376342	8379144
chrY	8379150	8379465
chrY	8379754	8382219
chrY	8382266	8384667
chrY	8384859	8385154
chrY	8385207	8385219
chrY	8385404	8385422
chrY	8385423	8385427
chrY	8385428	8385434
chrY	8385435	8385440
chrY	8385441	8385442
chrY	8385443	8385452
chrY	8385453	8385454
chrY	8385733	8386112
chrY	8386132	8386180
chrY	8386181	8389631
chrY	8389694	8398305
chrY	8398309	8398834
chrY	8398835	8398840
chrY	8398841	8399028
chrY	8399119	8399272
chrY	8399365	8407275
chrY	8407276	8408407
chrY	8409334	8417314
chrY	8417317	8422869
chrY	8422873	8437587
chrY	8437592	8439220
chrY	8439221	8442571
chrY	8442574	8464409
chrY	8464412	8481079
chrY	8481452	8481808
chrY	8481809	8481853
chrY	8482029	8486934
chrY	8486937	8498109
chrY	8498113	8501444
chrY	8501480	8501689
chrY	8501690	8513513
chrY	8513600	8525230
chrY	8525231	8525237
chrY	8525298	8525310
chrY	8525366	8556127
chrY	8556203	8556222
chrY	8556223	8556313
chrY	8556314	8561367
chrY	8561368	8561375
chrY	8561376	8562865
chrY	8562869	8597500
chrY	8597503	8600008
chrY	8600009	8611886
chrY	8611887	8635333
chrY	8635347	8635373
chrY	8635374	8635956
chrY	8636018	8636051
chrY	8636081	8654076
chrY	8654155	8660273
chrY	8661135	8661704
chrY	8661883	8663709
chrY	8663712	8668214
chrY	8669832	8669882
chrY	8669883	8671196
chrY	8672122	8672877
chrY	8673236	8673729
chrY	8674108	8676953
chrY	8676970	8677016
chrY	8677017	8677954
chrY	8679582	8690277
chrY	8690465	8691917
chrY	8691978	8691983
chrY	8694247	8694291
chrY	8694292	8695901
chrY	8695980	8697382
chrY	8698011	8698657
chrY	8699821	8703076
chrY	8703077	8704267
chrY	8704295	8705800
chrY	8705856	8705860
chrY	8705880	8709895
chrY	8709896	8709944
chrY	8710140	8711991
chrY	8713117	8715036
chrY	8715037	8715043
chrY	8715101	8720141
chrY	8720668	8723606
chrY	8725205	8730966
chrY	8734352	8734930
chrY	8735740	8736086
chrY	8736094	8736113
chrY	8736121	8736413
chrY	8737023	8737833
chrY	8738073	8738814
chrY	8741819	8746266
chrY	8746387	8746392
chrY	8746446	8748380
chrY	8748435	8748992
chrY	8749229	8760516
chrY	8760517	8761373
chrY	8762199	8766325
chrY	8766326	8766341
chrY	8766379	8768507
chrY	8768508	8768511
chrY	8768569	8768612
chrY	8768615	8773858
chrY	8773861	8776546
chrY	8776547	8776615
chrY	8776663	8776695
chrY	8776711	8785692
chrY	8786824	8792954
chrY	8793046	8799271
chrY	8799272	8799530
chrY	8799531	8799547
chrY	8799786	8806277
chrY	8806286	8806287
chrY	8806288	8806900
chrY	8807681	8807722
chrY	8807723	8810753
chrY	8810818	8811220
chrY	8817067	8822304
chrY	8822635	8824060
chrY	8824061	8824203
chrY	8827319	8831177
chrY	8831178	8840537
chrY	8840685	8842309
chrY	8842468	8848160
[truncated: 12,377 more rows]
