# Supplementary material for: Deep Phylogenetic Analysis of Haplogroup G1 Provides Estimates of SNP and STR Mutation Rates on the Human Y-Chromosome and Reveals Migrations of Iranic Speakers
Source: PLoS One. 2015 Apr 7;10(4):e0122968. doi: 10.1371/journal.pone.0122968 (PMC4388827; doi:10.1371/journal.pone.0122968)
Supplement: S1 Data — (ZIP) [file pone.0122968.s001.zip › Kazakh8_confidence_regions.bed]

chrY	2649385	2649670
chrY	2649781	2649794
chrY	2649795	2651172
chrY	2651197	2651203
chrY	2651211	2651234
chrY	2651235	2651872
chrY	2651873	2651877
chrY	2651878	2651882
chrY	2651883	2651927
chrY	2651929	2651930
chrY	2651982	2662234
chrY	2662265	2665477
chrY	2665904	2666599
chrY	2666646	2668918
chrY	2669038	2669812
chrY	2681196	2681210
chrY	2681212	2681322
chrY	2681325	2682711
chrY	2683516	2683949
chrY	2683950	2683966
chrY	2684740	2684743
chrY	2684744	2685601
chrY	2685797	2688071
chrY	2688072	2688578
chrY	2688897	2689510
chrY	2689673	2690688
chrY	2690700	2690704
chrY	2690748	2695516
chrY	2695525	2696478
chrY	2696533	2696560
chrY	2696561	2696584
chrY	2696635	2697337
chrY	2699748	2701018
chrY	2701057	2701080
chrY	2701128	2701153
chrY	2701428	2706841
chrY	2706844	2707975
chrY	2707976	2708053
chrY	2708698	2713183
chrY	2713186	2718946
chrY	2719066	2721989
chrY	2722012	2728213
chrY	2728220	2729623
chrY	2730112	2738726
chrY	2738912	2740280
chrY	2740568	2741210
chrY	2741211	2741218
chrY	2741289	2744711
chrY	2745349	2745722
chrY	2746055	2746735
chrY	2746736	2746746
chrY	2746869	2750839
chrY	2750842	2752593
chrY	2752597	2752608
chrY	2752622	2752725
chrY	2752728	2753800
chrY	2753856	2755383
chrY	2755578	2758163
chrY	2758856	2759516
chrY	2760069	2760077
chrY	2760078	2760085
chrY	2760086	2762099
chrY	2762103	2762107
chrY	2762109	2762117
chrY	2762123	2762130
chrY	2762131	2762133
chrY	2762134	2762204
chrY	2762207	2762691
chrY	2762692	2762696
chrY	2762697	2766737
chrY	2766738	2767769
chrY	2767982	2768208
chrY	2772502	2772504
chrY	2772505	2772507
chrY	2772509	2772510
chrY	2772513	2772537
chrY	2772539	2772929
chrY	2773564	2773841
chrY	2773842	2773887
chrY	2774103	2774715
chrY	2775453	2777828
chrY	2777833	2778413
chrY	2778638	2783563
chrY	2783595	2784243
chrY	2784555	2785156
chrY	2785422	2785942
chrY	2787401	2788228
chrY	2789148	2789161
chrY	2790326	2790418
chrY	2791132	2791453
chrY	2793131	2794975
chrY	2794983	2794986
chrY	2795022	2795553
chrY	2795559	2795562
chrY	2795591	2795690
chrY	2795691	2798848
chrY	2798962	2798971
chrY	2798972	2799477
chrY	2799600	2799617
chrY	2799621	2803589
chrY	2803638	2806030
chrY	2806033	2806228
chrY	2806256	2809540
chrY	2809543	2810432
chrY	2810433	2810434
chrY	2810435	2812824
chrY	2812889	2812890
chrY	2812892	2812901
chrY	2812902	2812903
chrY	2812904	2813640
chrY	2813799	2814842
chrY	2814843	2814856
chrY	2814946	2814998
chrY	2814999	2815058
chrY	2815061	2817048
chrY	2817318	2817708
chrY	2817709	2821233
chrY	2821248	2821286
chrY	2821287	2821291
chrY	2821308	2824396
chrY	2824533	2825253
chrY	2825325	2825333
chrY	2825334	2832877
chrY	2832928	2833253
chrY	2833301	2833322
chrY	2833410	2834861
chrY	2834862	2835607
chrY	2835610	2839874
chrY	2839875	2839928
chrY	2839930	2839931
chrY	2839934	2841090
chrY	2841091	2842211
chrY	2842212	2842213
chrY	2842214	2843008
chrY	2843012	2843789
chrY	2843958	2845131
chrY	2845132	2845152
chrY	2845153	2845169
chrY	2845170	2845175
chrY	2845177	2845183
chrY	2845221	2845745
chrY	2845808	2845810
chrY	2845811	2845812
chrY	2845815	2845816
chrY	2845817	2845818
chrY	2845821	2847138
chrY	2847261	2851012
chrY	2851083	2852546
chrY	2852714	2853335
chrY	2853695	2854695
chrY	2854982	2855305
chrY	2855308	2855435
chrY	2855607	2856381
chrY	2859148	2860017
chrY	2860018	2860021
chrY	2860022	2860071
chrY	2860155	2861381
chrY	2861382	2861402
chrY	2861485	2865061
chrY	2865150	2865154
chrY	2865165	2865633
chrY	2866846	2876833
chrY	2876893	2877886
chrY	2877950	2877963
chrY	2877964	2881313
chrY	2881432	2884070
chrY	2884267	2884930
chrY	2884931	2885436
chrY	2885673	2885689
chrY	2885690	2888231
chrY	2888234	2888795
chrY	2888796	2888869
chrY	2888870	2892657
chrY	2892662	2894984
chrY	2895015	2895096
chrY	2900863	2901510
chrY	2901607	2903232
chrY	2903246	2905856
chrY	2905857	2905859
chrY	2905893	2906648
chrY	2906660	2906724
chrY	2907102	2908080
chrY	2908081	2908926
chrY	2909275	2909589
chrY	2909657	2915006
chrY	2915018	2915064
chrY	2915065	2915126
chrY	2925979	2926451
chrY	2928337	2928471
chrY	2947904	2948304
chrY	2948305	2948327
chrY	2948507	2948703
chrY	2960023	2960320
chrY	2970042	2970361
chrY	2970948	2971321
chrY	2974451	2975463
chrY	2979154	2979296
chrY	2979297	2979506
chrY	2980440	2981141
chrY	2986033	2986356
chrY	2986357	2986401
chrY	3011735	3012155
chrY	3012222	3012224
chrY	3012227	3012527
chrY	3012656	3012885
chrY	3015910	3016266
chrY	3032666	3032909
chrY	3046003	3046444
chrY	3047706	3048172
chrY	3051409	3051807
chrY	3060317	3061070
chrY	3073840	3074007
chrY	3074008	3074710
chrY	3078547	3079446
chrY	3092071	3092493
chrY	3093432	3093448
chrY	3093449	3093643
chrY	3111874	3112279
chrY	3112280	3112295
chrY	3116143	3116535
chrY	3122676	3123113
chrY	3131053	3131643
chrY	3147989	3148083
chrY	3148112	3148485
chrY	3151759	3151780
chrY	3151781	3151833
chrY	3152183	3152356
chrY	3158929	3164161
chrY	3164167	3164509
chrY	3164740	3165124
chrY	3165126	3165163
chrY	3178391	3178780
chrY	3229206	3229505
chrY	3250836	3251792
chrY	3252547	3252900
chrY	3267403	3267691
chrY	3267692	3267709
chrY	3271417	3271445
chrY	3271448	3271468
chrY	3271484	3271601
chrY	3271604	3271952
chrY	3274263	3274726
chrY	3274949	3275342
chrY	3275825	3276011
chrY	3279538	3279908
chrY	3284286	3284621
chrY	3284633	3284962
chrY	3285829	3285856
chrY	3285900	3285970
chrY	3285976	3286334
chrY	3286335	3286356
chrY	3286679	3287122
chrY	3328986	3329289
chrY	3330448	3330834
chrY	3332110	3332508
chrY	3334434	3334608
chrY	3340806	3340829
chrY	3340830	3341112
chrY	3343405	3343773
chrY	3345795	3346392
chrY	3347114	3347426
chrY	3347429	3347454
chrY	3366683	3367019
chrY	3367020	3367047
chrY	3367048	3367059
chrY	3373978	3374186
chrY	3385270	3385681
chrY	3388639	3388651
chrY	3388652	3389143
chrY	3389144	3389183
chrY	3405459	3407857
chrY	3409176	3409501
chrY	3409896	3410191
chrY	3435919	3436271
chrY	3436522	3436961
chrY	3439961	3440291
chrY	3467444	3467524
chrY	3492195	3492567
chrY	3492568	3492577
chrY	3500664	3501005
chrY	3535943	3536222
chrY	3544687	3544844
chrY	3544898	3545604
chrY	3546071	3546477
chrY	3550545	3550568
chrY	3550569	3550570
chrY	3550575	3550672
chrY	3559895	3559942
chrY	3559968	3559987
chrY	3559995	3559997
chrY	3560035	3560037
chrY	3591281	3591652
chrY	3592618	3592725
chrY	3592729	3593189
chrY	3593237	3593239
chrY	3593281	3594105
chrY	3599035	3599494
chrY	3602822	3603284
chrY	3606001	3606349
chrY	3609730	3610105
chrY	3610106	3610131
chrY	3610132	3610145
chrY	3621345	3622172
chrY	3625976	3626407
chrY	3626440	3626880
chrY	3627508	3627917
chrY	3640367	3641245
chrY	3648638	3649116
chrY	3649162	3649170
chrY	3650947	3651253
chrY	3680385	3681355
chrY	3688559	3688950
chrY	3696013	3696017
chrY	3696052	3696373
chrY	3696633	3697037
chrY	3704700	3705081
chrY	3706674	3706820
chrY	3712230	3721270
chrY	3725919	3726258
chrY	3732185	3732592
chrY	3758813	3758845
chrY	3758846	3758855
chrY	3758856	3758861
chrY	3758862	3759214
chrY	3759235	3759322
chrY	3790742	3790812
chrY	3804520	3804807
chrY	3815067	3815206
chrY	3817485	3817971
chrY	3821168	3821582
chrY	3830940	3831541
chrY	3833604	3833944
chrY	3834772	3834939
chrY	3836423	3836949
chrY	3846843	3847277
chrY	3848579	3849021
chrY	3849558	3849910
chrY	3851760	3852268
chrY	3853733	3853806
chrY	3853809	3853859
chrY	3865524	3865903
chrY	3876132	3876928
chrY	3922947	3923270
chrY	3950906	3951321
chrY	3961061	3961470
chrY	3965376	3965709
chrY	3966947	3967109
chrY	3986015	3986032
chrY	3986033	3986389
chrY	3987166	3987682
chrY	3987686	3987687
chrY	3990627	3990682
chrY	3990683	3990887
chrY	3991920	3992116
chrY	3994782	3995168
chrY	4002450	4002961
chrY	4016585	4016956
chrY	4016957	4016973
chrY	4049212	4049226
chrY	4049228	4049503
chrY	4049836	4050112
chrY	4062718	4063101
chrY	4063986	4064048
chrY	4064109	4064139
chrY	4065368	4065743
chrY	4069595	4070091
chrY	4070284	4070616
chrY	4075785	4075961
chrY	4077741	4078438
chrY	4081025	4081477
chrY	4087931	4088340
chrY	4088360	4088385
chrY	4093531	4094021
chrY	4094022	4094085
chrY	4100854	4101096
chrY	4103269	4103746
chrY	4107815	4108278
chrY	4113095	4113108
chrY	4113109	4113116
chrY	4113117	4114685
chrY	4114686	4114723
chrY	4123640	4124046
chrY	4129197	4129614
chrY	4133342	4133810
chrY	4136644	4136645
chrY	4136646	4136855
chrY	4138493	4138858
chrY	4159991	4160000
chrY	4160001	4160314
chrY	4171840	4172326
chrY	4174501	4174942
chrY	4174948	4174950
chrY	4178100	4178465
chrY	4178970	4179176
chrY	4201043	4201654
chrY	4208456	4208740
chrY	4212709	4213039
chrY	4222637	4223285
chrY	4223293	4223385
chrY	4224636	4224706
chrY	4229444	4229979
chrY	4235798	4236061
chrY	4240464	4240705
chrY	4241556	4241706
chrY	4242914	4243680
chrY	4243692	4243693
chrY	4244568	4244622
chrY	4244624	4244643
chrY	4244644	4244945
chrY	4254807	4254913
chrY	4254930	4254934
chrY	4257002	4257361
chrY	4261926	4262385
chrY	4270839	4271263
chrY	4271936	4272348
chrY	4282156	4282539
chrY	4293045	4293057
chrY	4293064	4293076
chrY	4293081	4293431
chrY	4302044	4302063
chrY	4302653	4302669
chrY	4302675	4302896
chrY	4325607	4325616
chrY	4325617	4325620
chrY	4325732	4326439
chrY	4326444	4326576
chrY	4351578	4353811
chrY	4357056	4357354
chrY	4357591	4357908
chrY	4371169	4371827
chrY	4374414	4374709
chrY	4388073	4388540
chrY	4388771	4389492
chrY	4408379	4408385
chrY	4408396	4408408
chrY	4408418	4408804
chrY	4412279	4412412
chrY	4416968	4417286
chrY	4425408	4425908
chrY	4428301	4428327
chrY	4428328	4428339
chrY	4433621	4433977
chrY	4437997	4438394
chrY	4442550	4442929
chrY	4443556	4443909
chrY	4444507	4444762
chrY	4447315	4447619
chrY	4447648	4447686
chrY	4460235	4460704
chrY	4466704	4466994
chrY	4470052	4470053
chrY	4470074	4470557
chrY	4472573	4472850
chrY	4472851	4472908
chrY	4473136	4473425
chrY	4502914	4503101
chrY	4504753	4505240
chrY	4505241	4505254
chrY	4509557	4509880
chrY	4521572	4521585
chrY	4521586	4521629
chrY	4521630	4521980
chrY	4527445	4527916
chrY	4533641	4534045
chrY	4537840	4537844
chrY	4537845	4537855
chrY	4537856	4537860
chrY	4537861	4537988
chrY	4537989	4538385
chrY	4540230	4540275
chrY	4540276	4540635
chrY	4540645	4540664
chrY	4547652	4547860
chrY	4552776	4553030
chrY	4554002	4554468
chrY	4557274	4557526
chrY	4561095	4561116
chrY	4561117	4561574
chrY	4567185	4567756
chrY	4567885	4568245
chrY	4580444	4580539
chrY	4580671	4582381
chrY	4585579	4585973
chrY	4604515	4604870
chrY	4616564	4616980
chrY	4626347	4626735
chrY	4665504	4665790
chrY	4671812	4672173
chrY	4687620	4687995
chrY	4700447	4700734
chrY	4701038	4701237
chrY	4703151	4703680
chrY	4740421	4740753
chrY	4756090	4756481
chrY	4757217	4757248
chrY	4757249	4757661
chrY	4769406	4769537
chrY	4769583	4770509
chrY	4780053	4780979
chrY	4788500	4788836
chrY	4804787	4805084
chrY	4840247	4840643
chrY	4841424	4841724
chrY	4862024	4862405
chrY	4862479	4862486
chrY	4862487	4862719
chrY	4862922	4863274
chrY	4871986	4872347
chrY	4872647	4873654
chrY	4874342	4874781
chrY	4874791	4874810
chrY	4874811	4875300
chrY	4887831	4888107
chrY	4888677	4889275
chrY	4889455	4889898
chrY	4889899	4889900
chrY	4898053	4898383
chrY	4899243	4899568
chrY	4899586	4899615
chrY	4899671	4900198
chrY	4900941	4901253
chrY	4901650	4902033
chrY	4902461	4902920
chrY	4908311	4908627
chrY	4918528	4918708
chrY	4918999	4919384
chrY	4919608	4919964
chrY	4920521	4920957
chrY	4925416	4926153
chrY	4928944	4929399
chrY	4929453	4930239
chrY	4930641	4930953
chrY	4931514	4931927
chrY	4936683	4936941
chrY	4951058	4951337
chrY	4951807	4952219
chrY	4957178	4957570
chrY	4957910	4958341
chrY	4959572	4959988
chrY	4960672	4960871
chrY	4960957	4960962
chrY	4961014	4961029
chrY	4961030	4961574
chrY	4968458	4968654
chrY	4968655	4968737
chrY	4969311	4969998
chrY	4995583	4995983
chrY	4999979	5000301
chrY	5011219	5011457
chrY	5011485	5011513
chrY	5021935	5022232
chrY	5059718	5060012
chrY	5060226	5060958
chrY	5073544	5073605
chrY	5073606	5073721
chrY	5080696	5081032
chrY	5084217	5084704
chrY	5107504	5108002
chrY	5125777	5126180
chrY	5127225	5127696
chrY	5170171	5170248
chrY	5170249	5170459
chrY	5171692	5172121
chrY	5185482	5185525
chrY	5185526	5185895
chrY	5185911	5186290
chrY	5186763	5186843
chrY	5188843	5189090
chrY	5189647	5189667
chrY	5189722	5189976
chrY	5190835	5191219
chrY	5191228	5191357
chrY	5191358	5191370
chrY	5193226	5193292
chrY	5193934	5194257
chrY	5194537	5194657
chrY	5199820	5200046
chrY	5200333	5200688
chrY	5204559	5204584
chrY	5204585	5204613
chrY	5204614	5205200
chrY	5212020	5212040
chrY	5212049	5212493
chrY	5214109	5214416
chrY	5215942	5216274
chrY	5219327	5219332
chrY	5219333	5219335
chrY	5219337	5219519
chrY	5219584	5219609
chrY	5220487	5220964
chrY	5230924	5231238
chrY	5242451	5242521
chrY	5242846	5242964
chrY	5242965	5243372
chrY	5243538	5243662
chrY	5246796	5247152
chrY	5249246	5249589
chrY	5263649	5264087
chrY	5264088	5264106
chrY	5264107	5264181
chrY	5264182	5264273
chrY	5264274	5264284
chrY	5264285	5264295
chrY	5264296	5264334
chrY	5264335	5264347
chrY	5267125	5267433
chrY	5274384	5274835
chrY	5274836	5274849
chrY	5275005	5275364
chrY	5292253	5292255
chrY	5292263	5292796
chrY	5293998	5294396
chrY	5309661	5310055
chrY	5317105	5317479
chrY	5317561	5318200
chrY	5335421	5335919
chrY	5336372	5336698
chrY	5336699	5336725
chrY	5358613	5358811
chrY	5359204	5359517
chrY	5367154	5367507
chrY	5367888	5368129
chrY	5409656	5409728
chrY	5409742	5409831
chrY	5412032	5412365
chrY	5415344	5415401
chrY	5415402	5415412
chrY	5420639	5421060
chrY	5426160	5426381
chrY	5426382	5426389
chrY	5426390	5426576
chrY	5443365	5443389
chrY	5443390	5443856
chrY	5446549	5446860
chrY	5448761	5449202
chrY	5449586	5449858
chrY	5454775	5455151
chrY	5458788	5459100
chrY	5459284	5459770
chrY	5471811	5472052
chrY	5494646	5495122
chrY	5523252	5523532
chrY	5523545	5523565
chrY	5524060	5524128
chrY	5524276	5524657
chrY	5524660	5524682
chrY	5533688	5533787
chrY	5534737	5534798
chrY	5534802	5535161
chrY	5557464	5557794
chrY	5560087	5560486
chrY	5560504	5560515
chrY	5562292	5562825
chrY	5576862	5577203
chrY	5586204	5586591
chrY	5586812	5587069
chrY	5601186	5601529
chrY	5603497	5603778
chrY	5606295	5606634
chrY	5609473	5609740
chrY	5612744	5612745
chrY	5612773	5613328
chrY	5620861	5621242
chrY	5625634	5625908
chrY	5627689	5627969
chrY	5644700	5645021
chrY	5669261	5669676
chrY	5674763	5674785
chrY	5674786	5675339
chrY	5687638	5688309
chrY	5690203	5690515
chrY	5690535	5690933
chrY	5708535	5708942
chrY	5709943	5710505
chrY	5720648	5720962
chrY	5727548	5727992
chrY	5742803	5742960
chrY	5755346	5755812
chrY	5761075	5761513
chrY	5775096	5775501
chrY	5781962	5782396
chrY	5785574	5785678
chrY	5785679	5785682
chrY	5785683	5785687
chrY	5785688	5785693
chrY	5785694	5785700
chrY	5785701	5785839
chrY	5796303	5796644
chrY	5799950	5800289
chrY	5813721	5813733
chrY	5816950	5817384
chrY	5818026	5818345
chrY	5824242	5824615
chrY	5828997	5829187
chrY	5829765	5830280
chrY	5842113	5842120
chrY	5842121	5842605
chrY	5844566	5844987
chrY	5845431	5845792
chrY	5851418	5851868
chrY	5852674	5853464
chrY	5858590	5859057
chrY	5861040	5861582
chrY	5864113	5864711
chrY	5864849	5864867
chrY	5864899	5864951
chrY	5864952	5865314
chrY	5865320	5865350
chrY	5869596	5869981
chrY	5869982	5870010
chrY	5871656	5871657
chrY	5871658	5872063
chrY	5873798	5874159
chrY	5887778	5888169
chrY	5904823	5905293
chrY	5905294	5905296
chrY	5910447	5910714
chrY	5910745	5910769
chrY	5910786	5911170
chrY	5911442	5911448
chrY	5911460	5911839
chrY	5923828	5924331
chrY	5926969	5927107
chrY	5935478	5935730
chrY	5965708	5966092
chrY	5966107	5966113
chrY	5967657	5968239
chrY	5969239	5969597
chrY	5976618	5976683
chrY	5976689	5976704
chrY	5976705	5976915
chrY	5999619	6000715
chrY	6000780	6000784
chrY	6000789	6000790
chrY	6000792	6001409
chrY	6012799	6012848
chrY	6028371	6028396
chrY	6028430	6029034
chrY	6037543	6037958
chrY	6039790	6040239
chrY	6063458	6064026
chrY	6085492	6085911
chrY	6090441	6090892
chrY	6090893	6090905
chrY	6092448	6092791
chrY	6096377	6096388
chrY	6096389	6096826
chrY	6102402	6107585
chrY	6108003	6114160
chrY	6114161	6114593
chrY	6114875	6114970
chrY	6115321	6115659
chrY	6116897	6117113
chrY	6117272	6117597
chrY	6117860	6117954
chrY	6118553	6118610
chrY	6118611	6118612
chrY	6118911	6118912
chrY	6118913	6118951
chrY	6119322	6119849
chrY	6120180	6120301
chrY	6120329	6120622
chrY	6120973	6121345
chrY	6121450	6121612
chrY	6122307	6122355
chrY	6123342	6123433
chrY	6124039	6124555
chrY	6124965	6125117
chrY	6125540	6125745
chrY	6125878	6126529
chrY	6126530	6126600
chrY	6127295	6127438
chrY	6128383	6128432
chrY	6128677	6128880
chrY	6129032	6129471
chrY	6129688	6131156
chrY	6131157	6131219
chrY	6131482	6131639
chrY	6131789	6132092
chrY	6132381	6132604
chrY	6132953	6133266
chrY	6133639	6133847
chrY	6133848	6133932
chrY	6134350	6141513
chrY	6141514	6141521
chrY	6141522	6144623
chrY	6144624	6144645
chrY	6144702	6144714
chrY	6144717	6144737
chrY	6144738	6147531
chrY	6147544	6147558
chrY	6147631	6148670
chrY	6148671	6149662
chrY	6149665	6149759
chrY	6149892	6149948
chrY	6149954	6149971
chrY	6150057	6155201
chrY	6155314	6156806
chrY	6162896	6163688
chrY	6165499	6174020
chrY	6174049	6174058
chrY	6174074	6174077
chrY	6174082	6174504
chrY	6174505	6175341
chrY	6175608	6175640
chrY	6175872	6176391
chrY	6176760	6177519
chrY	6177587	6177611
chrY	6177631	6179740
chrY	6179742	6179785
chrY	6179786	6179789
chrY	6179862	6179903
chrY	6179920	6179921
chrY	6179923	6192498
chrY	6193663	6194021
chrY	6194702	6195046
chrY	6195053	6196642
chrY	6200922	6200950
chrY	6200965	6201005
chrY	6201006	6202107
chrY	6205480	6213552
chrY	6213686	6213782
chrY	6213830	6215124
chrY	6216424	6217528
chrY	6220138	6220557
chrY	6221091	6223026
chrY	6223169	6226044
chrY	6226045	6226279
chrY	6226280	6232017
chrY	6232725	6232836
chrY	6233080	6234930
chrY	6234931	6234994
chrY	6235298	6237099
chrY	6238045	6239463
chrY	6239651	6239665
chrY	6239672	6239690
chrY	6239730	6239810
chrY	6239956	6239969
chrY	6239970	6242799
chrY	6242819	6246841
chrY	6247558	6249079
chrY	6249241	6251532
chrY	6252121	6252503
chrY	6252520	6253456
chrY	6253928	6255378
chrY	6255696	6256017
chrY	6257095	6257264
chrY	6257287	6257298
chrY	6258946	6259765
chrY	6259773	6260517
chrY	6260519	6261073
chrY	6261922	6264482
chrY	6264485	6266163
chrY	6266218	6266226
chrY	6266250	6266709
chrY	6266710	6266722
chrY	6266730	6272822
chrY	6272845	6274526
chrY	6274940	6282811
chrY	6282841	6285573
chrY	6285830	6287511
chrY	6287811	6287871
chrY	6287887	6288057
chrY	6288432	6288556
chrY	6288557	6288575
chrY	6288581	6288583
chrY	6288596	6288813
chrY	6288836	6292162
chrY	6292350	6295514
chrY	6295515	6295813
chrY	6295884	6297045
chrY	6297853	6298755
chrY	6301876	6304617
chrY	6304628	6304646
chrY	6304663	6304920
chrY	6304937	6304945
chrY	6304962	6306554
chrY	6307332	6311421
chrY	6311797	6319811
chrY	6319816	6319850
chrY	6319855	6319861
chrY	6319898	6322709
chrY	6322729	6322736
chrY	6323135	6323165
chrY	6323166	6323286
chrY	6323875	6327115
chrY	6327255	6328637
chrY	6329335	6330225
chrY	6330231	6334186
chrY	6334344	6334366
chrY	6334367	6334380
chrY	6334428	6336686
chrY	6336752	6336754
chrY	6336756	6338821
chrY	6338822	6340100
chrY	6340293	6340296
chrY	6340297	6341222
chrY	6341225	6342490
chrY	6342913	6346345
chrY	6346349	6347815
chrY	6347816	6352483
chrY	6354089	6354218
chrY	6354516	6354524
chrY	6354525	6355216
chrY	6355255	6355572
chrY	6356304	6357837
chrY	6359186	6359640
chrY	6359642	6365075
chrY	6366649	6367480
chrY	6368221	6368330
chrY	6368797	6368989
chrY	6370282	6374082
chrY	6375672	6375707
chrY	6375778	6384244
chrY	6384835	6388342
chrY	6388343	6392618
chrY	6395118	6400878
chrY	6401005	6401336
chrY	6401791	6402526
chrY	6409876	6409952
chrY	6414453	6414938
chrY	6425062	6426941
chrY	6426943	6426953
chrY	6426954	6429555
chrY	6434616	6434624
chrY	6434625	6434921
chrY	6434926	6435075
chrY	6435246	6435300
chrY	6435308	6435696
chrY	6454114	6454451
chrY	6454467	6454493
chrY	6457908	6458306
chrY	6459656	6459665
chrY	6459666	6459975
chrY	6460979	6461515
chrY	6464964	6465283
chrY	6474807	6475374
chrY	6475390	6475437
chrY	6475438	6475490
chrY	6478564	6479091
chrY	6490846	6491280
chrY	6492101	6492509
chrY	6505370	6505535
chrY	6509466	6509819
chrY	6510212	6510658
chrY	6512332	6514122
chrY	6514123	6514125
chrY	6516337	6516822
chrY	6519674	6520035
chrY	6523280	6523529
chrY	6534668	6534789
chrY	6541039	6541302
chrY	6547294	6547727
chrY	6548815	6549538
chrY	6553236	6553634
chrY	6576764	6577138
chrY	6580078	6580456
chrY	6582349	6582779
chrY	6585090	6585302
chrY	6592476	6593249
chrY	6593661	6595997
chrY	6619745	6619752
chrY	6619753	6621338
chrY	6626956	6630512
chrY	6630515	6630564
chrY	6630626	6633018
chrY	6633019	6633069
chrY	6633137	6634105
chrY	6634324	6637099
chrY	6643026	6644597
chrY	6644598	6644731
chrY	6644857	6644875
chrY	6644876	6645423
chrY	6645424	6645429
chrY	6645554	6645959
chrY	6645960	6646010
chrY	6647039	6647979
chrY	6647997	6648016
chrY	6648704	6651358
chrY	6651372	6651401
chrY	6651695	6654137
chrY	6654138	6654144
chrY	6654514	6654665
chrY	6655081	6663045
chrY	6663179	6663275
chrY	6664074	6664378
chrY	6666413	6667605
chrY	6667608	6671105
chrY	6671823	6674465
chrY	6674468	6682014
chrY	6688790	6690123
chrY	6693031	6693478
chrY	6693502	6693505
chrY	6693532	6694227
chrY	6694864	6697106
chrY	6697138	6697259
chrY	6697260	6698901
chrY	6699117	6707374
chrY	6707481	6709011
chrY	6714776	6715082
chrY	6715157	6717855
chrY	6717874	6720386
chrY	6729801	6730166
chrY	6731412	6732431
chrY	6732661	6736319
chrY	6736414	6744613
chrY	6744655	6747034
chrY	6748101	6748765
chrY	6751575	6751923
chrY	6752594	6755759
chrY	6756887	6756889
chrY	6756890	6756894
chrY	6756895	6756906
chrY	6756907	6757633
chrY	6757644	6757696
chrY	6757803	6759159
chrY	6759276	6762877
chrY	6762905	6763328
chrY	6763388	6763717
chrY	6763992	6764684
chrY	6764690	6765609
chrY	6765643	6765681
chrY	6766082	6767594
chrY	6767966	6768762
chrY	6768765	6768878
chrY	6768879	6768883
chrY	6768885	6769770
chrY	6770891	6771441
chrY	6771744	6772116
chrY	6773288	6773751
chrY	6774271	6774420
chrY	6774421	6775331
chrY	6775363	6775420
chrY	6775423	6775940
chrY	6776385	6778886
chrY	6778953	6778955
chrY	6778956	6780566
chrY	6780608	6780618
chrY	6780619	6780684
chrY	6780723	6784378
chrY	6784670	6786529
chrY	6786698	6786869
chrY	6787100	6787410
chrY	6787411	6787416
chrY	6787417	6787420
chrY	6787421	6787441
chrY	6787475	6790017
chrY	6791229	6791744
chrY	6791800	6792445
chrY	6792515	6795179
chrY	6795367	6798689
chrY	6799257	6801032
chrY	6801033	6801087
chrY	6801102	6806706
chrY	6807352	6807370
chrY	6807371	6807858
chrY	6808170	6814604
chrY	6814624	6814659
chrY	6814732	6816557
chrY	6816781	6818928
chrY	6822709	6825283
chrY	6825713	6826619
chrY	6827075	6827238
chrY	6827856	6827953
chrY	6827955	6828354
chrY	6828937	6829350
chrY	6830821	6831162
chrY	6831374	6831392
chrY	6831440	6831868
chrY	6833406	6835435
chrY	6835436	6835450
chrY	6835451	6835472
chrY	6835682	6839692
chrY	6839709	6840805
chrY	6840847	6844077
chrY	6844159	6844172
chrY	6844173	6847047
chrY	6847048	6847057
chrY	6847070	6847814
chrY	6848016	6850908
chrY	6850920	6850929
chrY	6850949	6854312
chrY	6854425	6855361
chrY	6855362	6855367
chrY	6855368	6855371
chrY	6855555	6856632
chrY	6856633	6856643
chrY	6856663	6856664
chrY	6856665	6858574
chrY	6858799	6858820
chrY	6858836	6861566
chrY	6861589	6861900
chrY	6861901	6861902
chrY	6861903	6861926
chrY	6862191	6863818
chrY	6863821	6867680
chrY	6867683	6868799
chrY	6868800	6868810
chrY	6868825	6868928
chrY	6869009	6873235
chrY	6873356	6874537
chrY	6874660	6874677
chrY	6874739	6875584
chrY	6875585	6878788
chrY	6878921	6881031
chrY	6881032	6881095
chrY	6881593	6881957
chrY	6882650	6882651
chrY	6882652	6882657
chrY	6882659	6882660
chrY	6882661	6884247
chrY	6884361	6886692
chrY	6886941	6891880
chrY	6892560	6895044
chrY	6895047	6898820
chrY	6898821	6900940
chrY	6903875	6910479
chrY	6910522	6911141
chrY	6911637	6913294
chrY	6913380	6913383
chrY	6913389	6915944
chrY	6916357	6916962
chrY	6917823	6918326
chrY	6918516	6918517
chrY	6918520	6918522
chrY	6918525	6918527
chrY	6918528	6918530
chrY	6918533	6918534
chrY	6918535	6919387
chrY	6919388	6919778
chrY	6919834	6919835
chrY	6919951	6920596
chrY	6920597	6920614
chrY	6920662	6920669
chrY	6920670	6920695
chrY	6920724	6922406
chrY	6923152	6925015
chrY	6925187	6925583
chrY	6925831	6926186
chrY	6929631	6929914
chrY	6929915	6929927
chrY	6929929	6929934
chrY	6930104	6930490
chrY	6930880	6934556
chrY	6934897	6942589
chrY	6942719	6943967
chrY	6944013	6944022
chrY	6944057	6944873
chrY	6944902	6944907
chrY	6944945	6944971
chrY	6944973	6944974
chrY	6944977	6944979
chrY	6944981	6944982
chrY	6944984	6948178
chrY	6948554	6949410
chrY	6949461	6952489
chrY	6952530	6953253
chrY	6953254	6953263
chrY	6953264	6953271
chrY	6953306	6953315
chrY	6953366	6954772
chrY	6955244	6955838
chrY	6955839	6956377
chrY	6956579	6957572
chrY	6957719	6959810
chrY	6959859	6960237
chrY	6960240	6967721
chrY	6967722	6967728
chrY	6967729	6967730
chrY	6967749	6971580
chrY	6971581	6971613
chrY	6971786	6971791
chrY	6971804	6973619
chrY	6973632	6975252
chrY	6975323	6975885
chrY	6976600	6976999
chrY	6977623	6978010
chrY	6978521	6979617
chrY	6979628	6981101
chrY	6981103	6981110
chrY	6981111	6981116
chrY	6981163	6981167
chrY	6981168	6981177
chrY	6981255	6981266
chrY	6981267	6983625
chrY	6984816	6992373
chrY	6992685	6995066
chrY	6995114	6996553
chrY	6996884	6997907
chrY	6997908	6997910
chrY	6997911	6997914
chrY	7000336	7000542
chrY	7008331	7008639
chrY	7008640	7008669
chrY	7008856	7009186
chrY	7009187	7009242
chrY	7009249	7009256
chrY	7009315	7011413
chrY	7011620	7012232
chrY	7012746	7012755
chrY	7012756	7013267
chrY	7013268	7013270
chrY	7013655	7014687
chrY	7014690	7014695
chrY	7014696	7014703
chrY	7014773	7015125
chrY	7017215	7017958
chrY	7018063	7018965
chrY	7018966	7018998
chrY	7019000	7019020
chrY	7019225	7020254
chrY	7020345	7020515
chrY	7021902	7022250
chrY	7028043	7028428
chrY	7028515	7028668
chrY	7028833	7028865
chrY	7028867	7029193
chrY	7029324	7029521
chrY	7029916	7030420
chrY	7031133	7033219
chrY	7033293	7033302
chrY	7033608	7034474
chrY	7034477	7035332
chrY	7035333	7038314
chrY	7038715	7039091
chrY	7039976	7040141
chrY	7044010	7044141
chrY	7045791	7045807
chrY	7045840	7048014
chrY	7048656	7050110
chrY	7050279	7052313
chrY	7052323	7052328
chrY	7052362	7052939
chrY	7052954	7052963
chrY	7052964	7053683
chrY	7054399	7058226
chrY	7062516	7062546
chrY	7063986	7070268
chrY	7070271	7073422
chrY	7073423	7075871
chrY	7075930	7076201
chrY	7076657	7078334
chrY	7078335	7078357
chrY	7078358	7078437
chrY	7078438	7080186
chrY	7080187	7080188
chrY	7080282	7080297
chrY	7080320	7080695
chrY	7081082	7081249
chrY	7081896	7082721
chrY	7082724	7082727
chrY	7082728	7082735
chrY	7082761	7082769
chrY	7083052	7083884
chrY	7083892	7083901
chrY	7083905	7084268
chrY	7084446	7084534
chrY	7084535	7085278
chrY	7085279	7085342
chrY	7086966	7087881
chrY	7087882	7087888
chrY	7088022	7088418
chrY	7088423	7088429
chrY	7088489	7088490
chrY	7088509	7090616
chrY	7091379	7092299
chrY	7092327	7092396
chrY	7092577	7093102
chrY	7093773	7094301
chrY	7095265	7096157
chrY	7096169	7097264
chrY	7098138	7098416
chrY	7098813	7098902
chrY	7098905	7099160
chrY	7099377	7099771
chrY	7100757	7100986
chrY	7101180	7101991
chrY	7102642	7102649
chrY	7102650	7103350
chrY	7103526	7104983
chrY	7105200	7106270
chrY	7106523	7107003
chrY	7107741	7108145
chrY	7108146	7108243
chrY	7108538	7109264
chrY	7109585	7110344
chrY	7110347	7110383
chrY	7111161	7111488
chrY	7111982	7111988
chrY	7111989	7112444
chrY	7112445	7112459
chrY	7112498	7113660
chrY	7115473	7115563
chrY	7115564	7116454
chrY	7123789	7127206
chrY	7128320	7131079
chrY	7131310	7131395
chrY	7131397	7131400
chrY	7131407	7131779
chrY	7131932	7131933
chrY	7131934	7131935
chrY	7131941	7131943
chrY	7131944	7131945
chrY	7131947	7131948
chrY	7131951	7131955
chrY	7131956	7131960
chrY	7131961	7131965
chrY	7131966	7132058
chrY	7132904	7132916
chrY	7132958	7133941
chrY	7133942	7133985
chrY	7133986	7134033
chrY	7134261	7134683
chrY	7134752	7135175
chrY	7135519	7136245
chrY	7136248	7136884
chrY	7136891	7136898
chrY	7136957	7136971
chrY	7136992	7137026
chrY	7137027	7137044
chrY	7137045	7137046
chrY	7137048	7137056
chrY	7137057	7137064
chrY	7137065	7137071
chrY	7137117	7137200
chrY	7137204	7137296
chrY	7137337	7138068
chrY	7138097	7138109
chrY	7138521	7138847
chrY	7139254	7139608
chrY	7139611	7139815
chrY	7139816	7140337
chrY	7140338	7140354
chrY	7140982	7141025
chrY	7141026	7141854
chrY	7141970	7142238
chrY	7142474	7142628
chrY	7142629	7142785
chrY	7143583	7143924
chrY	7144009	7144038
chrY	7144039	7148086
chrY	7150816	7152506
chrY	7153043	7153904
chrY	7153905	7154543
chrY	7154922	7155304
chrY	7156804	7156951
chrY	7157117	7158093
chrY	7158094	7158987
chrY	7159398	7160327
chrY	7161013	7162186
chrY	7162466	7162906
chrY	7163253	7163285
chrY	7163286	7163387
chrY	7163459	7164029
chrY	7164030	7164036
chrY	7164552	7165290
chrY	7166605	7166842
chrY	7167157	7167651
chrY	7167655	7167687
chrY	7167688	7167749
chrY	7167754	7169770
chrY	7170885	7171895
chrY	7171896	7171958
chrY	7172006	7172347
chrY	7172689	7174335
chrY	7176031	7179849
chrY	7180197	7181743
chrY	7182339	7182899
chrY	7183134	7183156
chrY	7183157	7183566
chrY	7183984	7184798
chrY	7184799	7184817
chrY	7185661	7186116
chrY	7186893	7188222
chrY	7188544	7188757
chrY	7188775	7190004
chrY	7190021	7190024
chrY	7190025	7190576
chrY	7190703	7191990
chrY	7192159	7193617
chrY	7193636	7193646
chrY	7193671	7194269
chrY	7194296	7194305
chrY	7194307	7194626
chrY	7194629	7196046
chrY	7196047	7196128
chrY	7196558	7197219
chrY	7197224	7197279
chrY	7197610	7199181
chrY	7199184	7199334
chrY	7199342	7199350
chrY	7199372	7199412
chrY	7199424	7199453
chrY	7199539	7199936
chrY	7200110	7200269
chrY	7200272	7200450
chrY	7201592	7201982
chrY	7201984	7202016
chrY	7202264	7204883
chrY	7205025	7205517
chrY	7205518	7205523
chrY	7205524	7205555
chrY	7205609	7205643
chrY	7205644	7206769
chrY	7206944	7208140
chrY	7208587	7209120
chrY	7209446	7209903
chrY	7211441	7214181
chrY	7214548	7215144
chrY	7215202	7215945
chrY	7215967	7217199
chrY	7218440	7221235
chrY	7221799	7221997
chrY	7222260	7222651
chrY	7222689	7222948
chrY	7223560	7224016
chrY	7224336	7225342
chrY	7225739	7225770
chrY	7225775	7228271
chrY	7228496	7228875
chrY	7229246	7230409
chrY	7230443	7231025
chrY	7231561	7231637
chrY	7231638	7232919
chrY	7233102	7233107
chrY	7233108	7233297
chrY	7233298	7234912
chrY	7235401	7235792
chrY	7235970	7236340
chrY	7236341	7236416
chrY	7236662	7236676
chrY	7236677	7237056
chrY	7237297	7237926
chrY	7238393	7238869
chrY	7239804	7239827
chrY	7239828	7240216
chrY	7240382	7240399
chrY	7240400	7240787
chrY	7241122	7241844
chrY	7242120	7242521
chrY	7242690	7243123
chrY	7243849	7246174
chrY	7246178	7248041
chrY	7248669	7250506
chrY	7250512	7252145
chrY	7252412	7253646
chrY	7254419	7254476
chrY	7255496	7255820
chrY	7256008	7256111
chrY	7256113	7256114
chrY	7256115	7256117
chrY	7256118	7256120
chrY	7256122	7256132
chrY	7256133	7256134
chrY	7258072	7258578
chrY	7259173	7263616
chrY	7264814	7269296
chrY	7269316	7269674
chrY	7269675	7269679
chrY	7269988	7270301
chrY	7270304	7270308
chrY	7270309	7270311
chrY	7270313	7270314
chrY	7270318	7270319
chrY	7270424	7274987
chrY	7277756	7279522
chrY	7279610	7281018
chrY	7281047	7281049
chrY	7281094	7281668
chrY	7282358	7285104
chrY	7285285	7286741
chrY	7287043	7287757
chrY	7288248	7289309
chrY	7289489	7289497
chrY	7289505	7292084
chrY	7292227	7294457
chrY	7294818	7295792
chrY	7298740	7299133
chrY	7299454	7299459
chrY	7299463	7299708
chrY	7301765	7301769
chrY	7301770	7302321
chrY	7302443	7302471
chrY	7302472	7303137
chrY	7303896	7304271
chrY	7304786	7305594
chrY	7305776	7306310
chrY	7306617	7306781
chrY	7306799	7307608
chrY	7308399	7309175
chrY	7309978	7310410
chrY	7310683	7311168
chrY	7311181	7311461
chrY	7311467	7311716
chrY	7312041	7312598
chrY	7312609	7312610
chrY	7312620	7312626
chrY	7312627	7313085
chrY	7313723	7314265
chrY	7314650	7315260
chrY	7315316	7316540
chrY	7316623	7317087
chrY	7317213	7318490
chrY	7318504	7319063
chrY	7319065	7319148
chrY	7320534	7321847
chrY	7321978	7322526
chrY	7322527	7322534
chrY	7323049	7324729
chrY	7324730	7325640
chrY	7325709	7328351
chrY	7328354	7329272
chrY	7329422	7330187
chrY	7330307	7330316
chrY	7330372	7331214
chrY	7331407	7332093
chrY	7332094	7332726
chrY	7333156	7333917
chrY	7334231	7335456
chrY	7335800	7336133
chrY	7336367	7336395
chrY	7336408	7336885
chrY	7337444	7337765
chrY	7337898	7338009
chrY	7338026	7338044
chrY	7338509	7338567
chrY	7338965	7339712
chrY	7339904	7340235
chrY	7340419	7341000
chrY	7341644	7342055
chrY	7342056	7342101
chrY	7347834	7348391
chrY	7349195	7352921
chrY	7353200	7353539
chrY	7353562	7353565
chrY	7353599	7353618
chrY	7353675	7354722
chrY	7354729	7355946
chrY	7355974	7356284
chrY	7356390	7358114
chrY	7358337	7359186
chrY	7359317	7359700
chrY	7359782	7359973
chrY	7360112	7360436
chrY	7360942	7362098
chrY	7362699	7363145
chrY	7363147	7363150
chrY	7363362	7363756
chrY	7364038	7366372
chrY	7366429	7367933
chrY	7367934	7368801
chrY	7374490	7374880
chrY	7374975	7375014
chrY	7375015	7375428
chrY	7375429	7377454
chrY	7377676	7378429
chrY	7381925	7383628
chrY	7384899	7385260
chrY	7385949	7385982
chrY	7385983	7386758
chrY	7386759	7387422
chrY	7387423	7387428
chrY	7387429	7387688
chrY	7387749	7388736
chrY	7388742	7389089
chrY	7389090	7389105
chrY	7389106	7389119
chrY	7389166	7389997
chrY	7390728	7391133
chrY	7391135	7391141
chrY	7391142	7391160
chrY	7391161	7391163
chrY	7391164	7391844
chrY	7391845	7391864
chrY	7395263	7395286
chrY	7395287	7396303
chrY	7396305	7396308
chrY	7396336	7396349
chrY	7396386	7397488
chrY	7397721	7399515
chrY	7399528	7400109
chrY	7400332	7401109
chrY	7401112	7401947
chrY	7402130	7407103
chrY	7407158	7407199
chrY	7407359	7409308
chrY	7409788	7411330
chrY	7411478	7412975
chrY	7413064	7413360
chrY	7413502	7413929
chrY	7413954	7413955
chrY	7414223	7414234
chrY	7414235	7414251
chrY	7414252	7415624
chrY	7415625	7416537
chrY	7416767	7417561
chrY	7417564	7418304
chrY	7418722	7420406
chrY	7420863	7422192
chrY	7423916	7424448
chrY	7425299	7426196
chrY	7426287	7426686
chrY	7426806	7427856
chrY	7428419	7430451
chrY	7430732	7430739
chrY	7430767	7431603
chrY	7431648	7432251
chrY	7432489	7433377
chrY	7434165	7434167
chrY	7434168	7434175
chrY	7434176	7434880
chrY	7434909	7436041
chrY	7436119	7436154
chrY	7436174	7436432
chrY	7437516	7438202
chrY	7444211	7445166
chrY	7445210	7449818
chrY	7449961	7450821
chrY	7451465	7451490
chrY	7451494	7451756
chrY	7451757	7451761
chrY	7451772	7453566
chrY	7453570	7456706
chrY	7456774	7460287
chrY	7460308	7460535
chrY	7461008	7461123
chrY	7461124	7461148
chrY	7461462	7463966
chrY	7463982	7463986
chrY	7463992	7464062
chrY	7464063	7464181
chrY	7464184	7468026
chrY	7468032	7468033
chrY	7468098	7469333
chrY	7469483	7469858
chrY	7470024	7471348
chrY	7471373	7471374
chrY	7471387	7474136
chrY	7474137	7475023
chrY	7475269	7479134
chrY	7479140	7479142
chrY	7479144	7479297
chrY	7479299	7479310
chrY	7479413	7479593
chrY	7479594	7479596
chrY	7479616	7479647
chrY	7479664	7479665
chrY	7479666	7479679
chrY	7479683	7479684
chrY	7479686	7480674
chrY	7480675	7480678
chrY	7483088	7483630
chrY	7483631	7483638
chrY	7483641	7484399
chrY	7484406	7484407
chrY	7484408	7484467
chrY	7484468	7484469
chrY	7484473	7488990
chrY	7488991	7489418
chrY	7490083	7490234
chrY	7490629	7490633
chrY	7490637	7493027
chrY	7493028	7493038
chrY	7493145	7493393
chrY	7493800	7496330
chrY	7496899	7499788
chrY	7500560	7501238
chrY	7501239	7501242
chrY	7501243	7501246
chrY	7501247	7501251
chrY	7501252	7501264
chrY	7501265	7501274
chrY	7501285	7501292
chrY	7501333	7518997
chrY	7518998	7519005
chrY	7519156	7524659
chrY	7524837	7534405
chrY	7534406	7534425
chrY	7534426	7534429
chrY	7534430	7534441
chrY	7534571	7534594
chrY	7534596	7534602
chrY	7534603	7534609
chrY	7534610	7534639
chrY	7534692	7535844
chrY	7535865	7535910
chrY	7536562	7537949
chrY	7537950	7541029
chrY	7541584	7542448
chrY	7542452	7554786
chrY	7554796	7558006
chrY	7558022	7564181
chrY	7564270	7568774
chrY	7568843	7572708
chrY	7579088	7579518
chrY	7580166	7581931
chrY	7582034	7582106
chrY	7582111	7588540
chrY	7588541	7588818
chrY	7588846	7590459
chrY	7590813	7590829
chrY	7590830	7608408
chrY	7608444	7608540
chrY	7608543	7613812
chrY	7613813	7613823
chrY	7613833	7613903
chrY	7614041	7615169
chrY	7615413	7617581
chrY	7617683	7618090
chrY	7618094	7621115
chrY	7622090	7622102
chrY	7622103	7626215
chrY	7626231	7629746
chrY	7633236	7633262
chrY	7633263	7635883
chrY	7635919	7635923
chrY	7635939	7636440
chrY	7636446	7636450
chrY	7636453	7636455
chrY	7636523	7640749
chrY	7641042	7642846
chrY	7643198	7645066
chrY	7645486	7646416
chrY	7646417	7646546
chrY	7646780	7646790
chrY	7646791	7646928
chrY	7646932	7649039
chrY	7649297	7650143
chrY	7650144	7650162
chrY	7650726	7656618
chrY	7657054	7659779
chrY	7659788	7660016
chrY	7660019	7662661
chrY	7662740	7664225
chrY	7664839	7670654
chrY	7670823	7681805
chrY	7681806	7681837
chrY	7681840	7681850
chrY	7681869	7681899
chrY	7681900	7683352
chrY	7683367	7689928
chrY	7690202	7695693
chrY	7695828	7697275
chrY	7697291	7697295
chrY	7697352	7699155
chrY	7699329	7699342
chrY	7699422	7699878
chrY	7699944	7701051
chrY	7701052	7701069
chrY	7701092	7701096
chrY	7701097	7701098
chrY	7701134	7701833
chrY	7701909	7702313
chrY	7702314	7702358
chrY	7702377	7704556
chrY	7705135	7705582
chrY	7705583	7705634
chrY	7705674	7706225
chrY	7706526	7707636
chrY	7707712	7707715
chrY	7707745	7708873
chrY	7708883	7709354
chrY	7713434	7714024
chrY	7714034	7714040
chrY	7714074	7714076
chrY	7714086	7717277
chrY	7717291	7717631
chrY	7717632	7717634
chrY	7717635	7717732
chrY	7717733	7717927
chrY	7717928	7717965
chrY	7717966	7719593
chrY	7719594	7721244
chrY	7721423	7723490
chrY	7723491	7723503
chrY	7723509	7723516
chrY	7723741	7723975
chrY	7723976	7723982
chrY	7724497	7725779
chrY	7725780	7730474
chrY	7730475	7733501
chrY	7733573	7750743
chrY	7750744	7750747
chrY	7750749	7752992
chrY	7755357	7756187
chrY	7756354	7756797
chrY	7757295	7758071
chrY	7759350	7759986
chrY	7759997	7760230
chrY	7760300	7761251
chrY	7761253	7767824
chrY	7767827	7774073
chrY	7775085	7782894
chrY	7782985	7782994
chrY	7782995	7783075
chrY	7783111	7814208
chrY	7814209	7820896
chrY	7821417	7824685
chrY	7824844	7825653
chrY	7825676	7825686
chrY	7825709	7828326
chrY	7828336	7828939
chrY	7829747	7832321
chrY	7832322	7832335
chrY	7832412	7850290
chrY	7850291	7860068
chrY	7861156	7861469
chrY	7862105	7862120
chrY	7862121	7862143
chrY	7862144	7862147
chrY	7862149	7863188
chrY	7863189	7864076
chrY	7864359	7865942
chrY	7866147	7866613
chrY	7866629	7871352
chrY	7871448	7871465
chrY	7871466	7873781
chrY	7874131	7874704
chrY	7874920	7885345
chrY	7886535	7894479
chrY	7896695	7896946
chrY	7897178	7897581
chrY	7898676	7898771
chrY	7898794	7911118
chrY	7911185	7911191
chrY	7911200	7916890
chrY	7918528	7923676
chrY	7925308	7927900
chrY	7927930	7933723
chrY	7933727	7933752
chrY	7933758	7935603
chrY	7935607	7935666
chrY	7935808	7938822
chrY	7938894	7939258
chrY	7939460	7939461
chrY	7939462	7939463
chrY	7939465	7939466
chrY	7939469	7939470
chrY	7939472	7942580
chrY	7942591	7947061
chrY	7947161	7957041
chrY	7957119	7958417
chrY	7958598	7963030
chrY	7963031	7964493
chrY	7970451	7974702
chrY	7974722	7984424
chrY	7986006	7989184
chrY	7989256	7989275
chrY	7989300	7990024
chrY	7990814	7990887
chrY	7990936	7990950
chrY	7991019	7991291
chrY	7991376	7992171
chrY	7992306	7994060
chrY	7994061	7994078
chrY	7994363	7995920
chrY	7996491	7996751
chrY	7997045	8001935
chrY	8001995	8002367
chrY	8008224	8008808
chrY	8008928	8014980
chrY	8015006	8016002
chrY	8016003	8016521
chrY	8016626	8016963
chrY	8016966	8016969
chrY	8016975	8016977
chrY	8016978	8016981
chrY	8016986	8016995
chrY	8016996	8022736
chrY	8022768	8027858
chrY	8027859	8036005
chrY	8036121	8040144
chrY	8040161	8043099
chrY	8044628	8046459
chrY	8046460	8049131
chrY	8049132	8051834
chrY	8052081	8052315
chrY	8052642	8056059
chrY	8058638	8061638
chrY	8067476	8069959
chrY	8069964	8070031
chrY	8070107	8072247
chrY	8073442	8073851
chrY	8075390	8075662
chrY	8076280	8076639
chrY	8078469	8078695
chrY	8079517	8079539
chrY	8079540	8080102
chrY	8080644	8085334
chrY	8085335	8085345
chrY	8085346	8085357
chrY	8085652	8088173
chrY	8088176	8090720
chrY	8092229	8092655
chrY	8092784	8094349
chrY	8094911	8095221
chrY	8095663	8100463
chrY	8100637	8105080
chrY	8105083	8108356
chrY	8108359	8109766
chrY	8110041	8110049
chrY	8110050	8110488
chrY	8112656	8119053
chrY	8119056	8119153
chrY	8119448	8119754
chrY	8119762	8124921
chrY	8124923	8125062
chrY	8125063	8130432
chrY	8130642	8135504
chrY	8138196	8140370
chrY	8140371	8140414
chrY	8140606	8142715
chrY	8142822	8143571
chrY	8143589	8151590
chrY	8151596	8153573
chrY	8154166	8158856
chrY	8158857	8158883
chrY	8159593	8160175
chrY	8160256	8166560
chrY	8166601	8166675
chrY	8167944	8171764
chrY	8171945	8172796
chrY	8172797	8172813
chrY	8172814	8172816
chrY	8172843	8173697
chrY	8178988	8181213
chrY	8181406	8184576
chrY	8184711	8207892
chrY	8207928	8213919
chrY	8214419	8214826
chrY	8214827	8214883
chrY	8214884	8214911
chrY	8214954	8214958
chrY	8214983	8216466
chrY	8216623	8218013
chrY	8218019	8218120
chrY	8218126	8221228
chrY	8221231	8227226
chrY	8227245	8230205
chrY	8230220	8230318
chrY	8230694	8230818
chrY	8230819	8230847
chrY	8230888	8235494
chrY	8237526	8238194
chrY	8238297	8238338
chrY	8238383	8253487
chrY	8253789	8255890
chrY	8255946	8261157
chrY	8261234	8264488
chrY	8264498	8264502
chrY	8264574	8269655
chrY	8269656	8269672
chrY	8270099	8276145
chrY	8280013	8281646
chrY	8281652	8283845
chrY	8283856	8286824
chrY	8286840	8288579
chrY	8288779	8288781
chrY	8288834	8288838
chrY	8288846	8290672
chrY	8290673	8290700
chrY	8291072	8293088
chrY	8293878	8293978
chrY	8293979	8295440
chrY	8297032	8314121
chrY	8314343	8321537
chrY	8325701	8325986
chrY	8326447	8329772
chrY	8329870	8333480
chrY	8333485	8333626
chrY	8333640	8341677
chrY	8341683	8341692
chrY	8341693	8341874
chrY	8341877	8342833
chrY	8342849	8342891
chrY	8343256	8343821
chrY	8343993	8344287
chrY	8345905	8353132
chrY	8353344	8361932
chrY	8361933	8369518
chrY	8371821	8376256
chrY	8376395	8379144
chrY	8379150	8379497
chrY	8379771	8382208
chrY	8382209	8383890
chrY	8383971	8384639
chrY	8384827	8385216
chrY	8385368	8385372
chrY	8385373	8385508
chrY	8385509	8385545
chrY	8385561	8386079
chrY	8386173	8387538
chrY	8387539	8389596
chrY	8389598	8389605
chrY	8389612	8389613
chrY	8389614	8389617
chrY	8389623	8389624
chrY	8389710	8395761
chrY	8395777	8397384
chrY	8397417	8398537
[truncated: 13,604 more rows]
