# Supplementary material for: Deep Phylogenetic Analysis of Haplogroup G1 Provides Estimates of SNP and STR Mutation Rates on the Human Y-Chromosome and Reveals Migrations of Iranic Speakers
Source: PLoS One. 2015 Apr 7;10(4):e0122968. doi: 10.1371/journal.pone.0122968 (PMC4388827; doi:10.1371/journal.pone.0122968)
Supplement: S1 Data — (ZIP) [file pone.0122968.s001.zip › Kazakh9_confidence_regions.bed]

chrY	2649383	2649595
chrY	2649602	2649618
chrY	2649633	2649673
chrY	2649784	2649785
chrY	2649792	2651248
chrY	2651249	2651902
chrY	2651903	2651906
chrY	2651907	2651908
chrY	2651909	2651915
chrY	2651916	2651918
chrY	2651920	2651921
chrY	2651935	2658789
chrY	2658793	2665390
chrY	2665836	2669750
chrY	2669752	2669759
chrY	2669760	2669817
chrY	2669820	2669837
chrY	2669839	2669915
chrY	2681060	2681075
chrY	2681076	2681322
chrY	2681325	2682687
chrY	2682688	2682691
chrY	2683376	2684078
chrY	2684658	2684680
chrY	2684681	2685586
chrY	2685700	2686554
chrY	2686555	2688581
chrY	2688815	2689523
chrY	2689582	2689586
chrY	2689589	2693341
chrY	2693370	2697427
chrY	2699616	2699623
chrY	2699641	2699670
chrY	2699671	2701047
chrY	2701419	2702975
chrY	2702976	2706841
chrY	2706844	2708051
chrY	2708581	2718930
chrY	2719036	2729619
chrY	2729897	2729918
chrY	2729919	2730108
chrY	2730115	2730120
chrY	2730121	2730126
chrY	2730127	2738704
chrY	2738705	2738713
chrY	2738908	2740456
chrY	2740476	2741101
chrY	2741105	2741185
chrY	2741201	2744810
chrY	2745244	2745248
chrY	2745249	2745745
chrY	2745746	2745756
chrY	2746079	2746174
chrY	2746175	2746791
chrY	2746802	2750781
chrY	2750797	2758225
chrY	2758878	2759563
chrY	2759949	2759958
chrY	2759959	2759965
chrY	2759966	2759967
chrY	2759969	2762691
chrY	2762692	2762700
chrY	2762701	2762704
chrY	2762705	2763707
chrY	2763714	2763718
chrY	2763724	2767829
chrY	2767949	2768226
chrY	2772513	2772536
chrY	2772537	2772924
chrY	2773547	2773691
chrY	2773694	2773833
chrY	2774003	2774009
chrY	2774010	2774016
chrY	2774017	2774682
chrY	2774683	2774693
chrY	2774694	2774698
chrY	2774699	2774702
chrY	2774703	2774707
chrY	2774709	2774714
chrY	2775448	2777828
chrY	2777831	2778458
chrY	2778501	2783657
chrY	2783662	2783663
chrY	2783673	2784296
chrY	2784555	2784574
chrY	2784575	2785101
chrY	2785151	2786028
chrY	2786029	2786041
chrY	2787262	2788284
chrY	2791197	2791514
chrY	2791524	2791578
chrY	2793085	2794996
chrY	2794997	2795028
chrY	2795029	2795572
chrY	2795623	2798710
chrY	2798720	2803587
chrY	2803618	2803716
chrY	2803717	2806231
chrY	2806232	2806237
chrY	2806238	2806243
chrY	2806244	2806250
chrY	2806251	2809540
chrY	2809543	2810420
chrY	2810423	2810434
chrY	2810435	2812761
chrY	2812777	2812806
chrY	2812821	2812822
chrY	2812841	2812843
chrY	2812890	2813730
chrY	2813786	2814826
chrY	2814944	2814963
chrY	2814964	2817126
chrY	2817146	2817191
chrY	2817200	2817217
chrY	2817218	2817702
chrY	2817703	2817705
chrY	2817706	2817707
chrY	2817710	2821377
chrY	2821380	2824725
chrY	2824726	2832848
chrY	2832951	2839913
chrY	2839914	2839917
chrY	2839918	2839986
chrY	2839987	2840005
chrY	2840063	2842003
chrY	2842006	2842211
chrY	2842212	2842213
chrY	2842214	2842990
chrY	2842991	2843917
chrY	2843934	2843939
chrY	2843940	2845169
chrY	2845170	2845174
chrY	2845175	2845177
chrY	2845178	2845182
chrY	2845183	2845191
chrY	2845221	2845744
chrY	2845822	2850857
chrY	2850858	2852384
chrY	2852635	2852644
chrY	2852650	2853388
chrY	2853619	2855447
chrY	2855496	2855542
chrY	2855543	2856434
chrY	2856446	2856523
chrY	2859084	2860036
chrY	2860041	2860043
chrY	2860155	2861404
chrY	2861454	2861465
chrY	2861466	2861470
chrY	2861484	2865621
chrY	2866736	2876787
chrY	2876805	2876839
chrY	2876869	2877965
chrY	2877966	2877986
chrY	2877988	2884121
chrY	2884223	2884815
chrY	2884906	2885485
chrY	2885707	2885711
chrY	2885712	2888231
chrY	2888234	2888795
chrY	2888796	2888867
chrY	2888868	2888869
chrY	2888870	2892578
chrY	2892579	2892584
chrY	2892739	2895134
chrY	2900841	2901510
chrY	2901550	2905844
chrY	2905846	2905851
chrY	2905852	2905856
chrY	2905860	2905872
chrY	2905876	2905879
chrY	2905881	2905882
chrY	2905883	2905885
chrY	2905887	2905888
chrY	2905948	2906674
chrY	2907081	2908991
chrY	2909184	2909193
chrY	2909203	2909234
chrY	2909235	2909250
chrY	2909268	2915006
chrY	2915012	2915131
chrY	2925879	2926435
chrY	2928291	2928471
chrY	2948020	2948097
chrY	2948138	2948141
chrY	2948148	2948150
chrY	2948151	2948170
chrY	2948171	2948185
chrY	2948294	2948303
chrY	2948387	2948481
chrY	2948508	2948766
chrY	2960016	2960405
chrY	2970019	2970032
chrY	2970084	2970428
chrY	2970786	2970838
chrY	2970845	2970851
chrY	2970852	2970988
chrY	2970989	2971002
chrY	2971003	2971315
chrY	2974403	2975494
chrY	2979201	2979296
chrY	2979299	2979518
chrY	2980337	2980725
chrY	2980739	2980743
chrY	2980761	2980769
chrY	2980777	2981205
chrY	2986119	2986433
chrY	3011606	3012155
chrY	3012205	3012897
chrY	3015844	3016246
chrY	3032579	3032980
chrY	3033063	3033076
chrY	3045998	3046450
chrY	3046451	3046466
chrY	3046467	3046495
chrY	3047552	3047575
chrY	3047576	3047689
chrY	3047694	3048116
chrY	3051259	3051325
chrY	3051326	3051332
chrY	3051336	3051364
chrY	3051400	3051424
chrY	3051465	3051794
chrY	3060401	3061151
chrY	3073859	3073863
chrY	3073882	3074779
chrY	3074781	3074788
chrY	3074850	3074925
chrY	3078446	3079473
chrY	3092089	3092546
chrY	3092555	3092560
chrY	3093337	3093643
chrY	3093644	3093645
chrY	3111878	3112296
chrY	3116203	3116485
chrY	3122669	3123058
chrY	3131054	3131151
chrY	3131152	3131760
chrY	3148112	3148473
chrY	3151763	3151833
chrY	3158883	3164493
chrY	3164725	3165051
chrY	3178306	3178317
chrY	3178343	3178858
chrY	3229202	3229551
chrY	3250814	3251862
chrY	3252547	3252894
chrY	3267410	3267708
chrY	3271407	3271498
chrY	3271499	3271809
chrY	3271829	3271834
chrY	3271884	3271917
chrY	3271918	3271925
chrY	3274233	3274776
chrY	3274836	3274876
chrY	3274898	3274907
chrY	3274928	3275387
chrY	3275837	3275993
chrY	3279595	3279842
chrY	3284256	3285060
chrY	3285829	3286393
chrY	3286677	3287119
chrY	3327988	3327996
chrY	3328005	3328068
chrY	3328990	3329243
chrY	3330340	3330872
chrY	3332123	3332392
chrY	3334414	3334426
chrY	3334427	3334455
chrY	3334482	3334646
chrY	3340724	3340733
chrY	3340734	3341132
chrY	3343415	3343801
chrY	3345753	3345808
chrY	3345814	3346237
chrY	3346238	3346240
chrY	3346293	3346306
chrY	3346307	3346316
chrY	3346998	3347503
chrY	3366667	3366668
chrY	3366670	3367071
chrY	3374020	3374207
chrY	3385240	3385257
chrY	3385323	3385704
chrY	3388679	3389122
chrY	3389133	3389143
chrY	3389144	3389165
chrY	3389166	3389169
chrY	3389170	3389176
chrY	3389619	3389916
chrY	3405521	3407781
chrY	3407812	3407836
chrY	3407898	3407928
chrY	3409183	3409562
chrY	3409770	3410199
chrY	3435948	3436317
chrY	3436397	3436979
chrY	3436980	3437020
chrY	3440001	3440333
chrY	3467453	3467506
chrY	3492209	3492754
chrY	3500670	3501029
chrY	3535883	3536242
chrY	3544649	3544850
chrY	3544898	3545589
chrY	3546060	3546616
chrY	3550548	3550567
chrY	3550570	3550572
chrY	3550577	3550584
chrY	3550586	3550672
chrY	3591297	3591591
chrY	3592737	3593133
chrY	3593260	3594091
chrY	3599035	3599410
chrY	3602803	3603198
chrY	3603243	3603279
chrY	3603280	3603415
chrY	3605987	3606377
chrY	3609719	3610169
chrY	3621331	3622289
chrY	3625976	3626328
chrY	3626490	3626822
chrY	3627494	3627894
chrY	3640468	3640473
chrY	3640474	3640575
chrY	3640576	3640583
chrY	3640584	3640587
chrY	3640588	3640589
chrY	3640590	3640591
chrY	3640592	3640594
chrY	3640655	3640682
chrY	3640695	3640705
chrY	3640723	3640755
chrY	3640756	3641262
chrY	3648624	3649075
chrY	3650969	3651345
chrY	3680314	3681367
chrY	3688559	3688950
chrY	3696076	3696395
chrY	3696402	3696454
chrY	3696463	3696464
chrY	3696553	3696628
chrY	3696708	3696718
chrY	3696728	3697116
chrY	3697153	3697210
chrY	3704681	3705076
chrY	3712145	3721266
chrY	3721267	3721356
chrY	3725852	3726392
chrY	3732214	3732578
chrY	3758795	3758821
chrY	3758822	3759193
chrY	3790866	3790879
chrY	3790880	3790903
chrY	3804532	3804723
chrY	3804734	3804830
chrY	3817505	3817972
chrY	3821101	3821582
chrY	3830955	3831497
chrY	3833635	3834058
chrY	3834685	3834978
chrY	3836406	3836836
chrY	3836837	3836859
chrY	3846819	3847257
chrY	3848596	3849012
chrY	3849015	3849021
chrY	3849483	3850039
chrY	3851731	3852259
chrY	3853701	3853943
chrY	3865523	3866094
chrY	3876110	3876546
chrY	3876578	3876920
chrY	3877013	3877015
chrY	3922911	3923280
chrY	3950862	3951334
chrY	3960900	3960943
chrY	3961014	3961033
chrY	3961073	3961100
chrY	3961105	3961483
chrY	3961485	3961494
chrY	3961495	3961617
chrY	3961618	3961650
chrY	3965319	3965697
chrY	3986104	3986246
chrY	3987168	3987712
chrY	3990683	3990692
chrY	3990693	3990859
chrY	3991847	3992079
chrY	3994673	3994711
chrY	3994761	3995241
chrY	3995242	3995308
chrY	4002464	4002697
chrY	4002698	4002927
chrY	4002994	4003008
chrY	4003009	4003099
chrY	4016590	4016944
chrY	4016958	4016962
chrY	4017030	4017053
chrY	4017097	4017122
chrY	4049217	4049594
chrY	4049950	4050104
chrY	4050105	4050116
chrY	4062761	4063175
chrY	4063969	4064134
chrY	4065329	4065949
chrY	4069612	4070218
chrY	4070258	4070761
chrY	4077718	4078536
chrY	4078537	4078551
chrY	4078552	4078553
chrY	4081018	4081554
chrY	4087948	4088236
chrY	4093497	4094013
chrY	4100906	4101084
chrY	4103198	4103225
chrY	4103276	4103733
chrY	4107815	4107832
chrY	4107833	4108246
chrY	4108247	4108272
chrY	4108282	4108286
chrY	4113120	4114685
chrY	4114686	4114734
chrY	4123783	4123808
chrY	4123809	4123948
chrY	4129123	4129657
chrY	4133337	4133889
chrY	4136629	4136953
chrY	4138539	4138857
chrY	4140847	4140926
chrY	4144004	4144048
chrY	4144065	4144085
chrY	4159956	4160314
chrY	4160530	4160613
chrY	4171880	4172237
chrY	4174487	4174492
chrY	4174493	4174917
chrY	4178121	4178467
chrY	4178469	4178505
chrY	4178908	4178931
chrY	4178932	4179055
chrY	4179056	4179168
chrY	4201131	4201540
chrY	4201561	4201570
chrY	4208385	4208750
chrY	4212746	4213072
chrY	4213073	4213078
chrY	4222552	4222620
chrY	4222679	4223268
chrY	4229435	4229999
chrY	4235738	4236135
chrY	4240461	4240648
chrY	4240649	4240669
chrY	4241542	4241713
chrY	4242975	4242979
chrY	4242981	4243641
chrY	4244568	4244860
chrY	4254792	4254843
chrY	4254847	4254928
chrY	4254945	4255009
chrY	4257012	4257487
chrY	4261771	4261791
chrY	4261893	4262413
chrY	4270822	4271263
chrY	4271953	4272335
chrY	4282138	4282157
chrY	4282169	4282566
chrY	4292005	4292043
chrY	4293042	4293577
chrY	4302042	4302194
chrY	4302657	4302788
chrY	4302789	4302793
chrY	4325742	4326427
chrY	4351379	4351460
chrY	4351495	4351507
chrY	4351588	4353818
chrY	4353947	4353999
chrY	4354032	4354112
chrY	4357017	4357353
chrY	4357686	4357692
chrY	4357693	4357891
chrY	4371122	4371908
chrY	4374412	4374748
chrY	4388085	4388119
chrY	4388120	4388126
chrY	4388127	4388138
chrY	4388153	4388158
chrY	4388159	4388554
chrY	4388777	4389386
chrY	4408299	4408792
chrY	4416966	4417335
chrY	4425458	4425981
chrY	4433619	4433972
chrY	4437822	4437891
chrY	4437892	4437894
chrY	4437985	4437987
chrY	4438013	4438396
chrY	4442503	4443005
chrY	4443556	4443988
chrY	4443991	4443992
chrY	4444498	4444804
chrY	4447316	4447589
chrY	4447602	4447655
chrY	4460216	4460664
chrY	4466821	4466901
chrY	4470112	4470516
chrY	4472355	4472931
chrY	4472932	4472980
chrY	4473068	4473075
chrY	4473082	4473084
chrY	4473085	4473088
chrY	4473089	4473349
chrY	4473350	4473515
chrY	4502852	4503120
chrY	4504845	4505219
chrY	4509503	4510025
chrY	4521619	4521629
chrY	4521630	4521824
chrY	4527485	4527821
chrY	4533677	4533708
chrY	4533713	4533730
chrY	4533732	4534044
chrY	4537908	4538341
chrY	4538348	4538412
chrY	4540277	4540299
chrY	4540300	4540649
chrY	4547669	4547816
chrY	4552744	4552973
chrY	4552974	4552997
chrY	4553957	4554322
chrY	4554365	4554378
chrY	4554379	4554468
chrY	4557227	4557531
chrY	4560933	4561029
chrY	4561050	4561067
chrY	4561068	4561098
chrY	4561112	4561452
chrY	4561507	4561579
chrY	4567230	4567312
chrY	4567313	4567759
chrY	4567873	4568250
chrY	4580588	4580595
chrY	4580660	4582252
chrY	4582265	4582323
chrY	4582423	4582429
chrY	4585591	4586006
chrY	4604443	4604918
chrY	4604941	4604986
chrY	4616593	4616873
chrY	4626301	4626776
chrY	4626777	4626792
chrY	4665405	4665802
chrY	4665925	4665929
chrY	4671705	4671774
chrY	4671796	4671845
chrY	4671846	4672190
chrY	4672191	4672283
chrY	4687532	4687579
chrY	4687603	4687979
chrY	4700521	4700779
chrY	4700901	4700917
chrY	4700954	4701252
chrY	4701393	4701442
chrY	4703144	4703574
chrY	4740367	4740376
chrY	4740407	4740753
chrY	4756089	4756561
chrY	4757190	4757195
chrY	4757264	4757266
chrY	4757279	4757611
chrY	4757632	4757666
chrY	4769375	4770417
chrY	4780016	4781117
chrY	4788501	4788846
chrY	4804674	4805126
chrY	4805140	4805256
chrY	4840221	4840623
chrY	4841422	4841719
chrY	4862014	4862015
chrY	4862043	4862382
chrY	4862441	4862448
chrY	4862468	4863367
chrY	4872083	4872379
chrY	4872709	4873659
chrY	4874299	4874324
chrY	4874342	4874789
chrY	4874953	4874990
chrY	4874997	4875329
chrY	4887841	4887883
chrY	4887893	4888104
chrY	4888563	4889297
chrY	4889299	4889300
chrY	4889349	4889883
chrY	4898159	4898410
chrY	4899248	4899516
chrY	4899523	4899534
chrY	4899664	4899687
chrY	4899715	4900004
chrY	4900043	4900106
chrY	4900122	4900208
chrY	4900941	4900945
chrY	4900946	4900947
chrY	4900948	4901291
chrY	4901555	4901575
chrY	4901594	4902023
chrY	4902399	4902915
chrY	4908259	4908651
chrY	4908654	4908656
chrY	4918456	4918462
chrY	4918464	4918825
chrY	4918978	4919475
chrY	4919596	4919608
chrY	4919618	4919968
chrY	4920015	4920053
chrY	4920525	4920832
chrY	4925465	4925979
chrY	4928944	4930271
chrY	4930646	4930957
chrY	4930961	4930971
chrY	4931487	4931504
chrY	4931505	4931542
chrY	4931543	4931547
chrY	4931567	4931937
chrY	4936682	4936955
chrY	4951040	4951395
chrY	4951839	4952120
chrY	4957124	4957603
chrY	4957604	4957624
chrY	4957938	4958297
chrY	4959582	4959996
chrY	4960564	4961532
chrY	4961533	4961563
chrY	4968443	4968654
chrY	4968655	4968694
chrY	4968698	4968705
chrY	4968707	4968733
chrY	4969325	4970017
chrY	4995602	4996044
chrY	4999894	5000351
chrY	5000352	5000387
chrY	5011176	5011464
chrY	5022047	5022232
chrY	5059711	5060133
chrY	5060224	5060943
chrY	5060944	5060965
chrY	5073570	5073605
chrY	5073606	5073781
chrY	5080610	5080664
chrY	5080665	5081054
chrY	5084205	5084709
chrY	5107461	5107819
chrY	5107857	5107931
chrY	5107932	5108022
chrY	5125687	5126139
chrY	5127142	5127157
chrY	5127158	5127713
chrY	5170195	5170444
chrY	5171645	5171654
chrY	5171655	5171660
chrY	5171745	5172075
chrY	5180583	5180689
chrY	5185469	5185509
chrY	5185510	5186273
chrY	5186784	5186792
chrY	5186808	5186869
chrY	5188737	5189147
chrY	5189627	5189981
chrY	5189987	5190000
chrY	5190004	5190151
chrY	5190837	5191226
chrY	5193953	5193968
chrY	5193981	5194165
chrY	5199704	5200236
chrY	5200353	5200517
chrY	5204594	5205235
chrY	5211916	5212569
chrY	5214074	5214106
chrY	5214112	5214424
chrY	5214446	5214482
chrY	5215806	5215873
chrY	5215910	5216249
chrY	5216333	5216348
chrY	5219338	5219351
chrY	5219354	5219387
chrY	5219388	5219432
chrY	5219461	5219481
chrY	5220459	5220477
chrY	5220534	5220966
chrY	5231068	5231172
chrY	5242319	5242634
chrY	5242774	5242806
chrY	5242848	5243395
chrY	5243397	5243485
chrY	5246853	5247273
chrY	5249184	5249676
chrY	5249677	5249679
chrY	5249680	5249681
chrY	5249682	5249705
chrY	5263608	5263639
chrY	5263640	5264273
chrY	5264274	5264282
chrY	5266872	5267027
chrY	5267085	5267463
chrY	5274367	5274759
chrY	5275004	5275364
chrY	5292211	5292791
chrY	5293958	5294412
chrY	5309633	5309642
chrY	5309643	5310069
chrY	5317096	5318194
chrY	5318292	5318314
chrY	5335421	5335863
chrY	5336321	5336755
chrY	5358626	5358834
chrY	5359142	5359577
chrY	5367111	5367509
chrY	5367811	5368139
chrY	5368164	5368271
chrY	5409668	5409725
chrY	5409726	5409728
chrY	5409742	5409872
chrY	5412017	5412227
chrY	5412228	5412301
chrY	5412321	5412325
chrY	5412330	5412335
chrY	5420576	5421094
chrY	5421105	5421118
chrY	5426265	5426365
chrY	5426368	5426381
chrY	5426382	5426389
chrY	5426390	5426408
chrY	5426409	5426423
chrY	5426424	5426453
chrY	5426454	5426478
chrY	5426479	5426504
chrY	5443420	5443845
chrY	5446497	5446871
chrY	5448689	5449232
chrY	5449308	5449380
chrY	5449417	5449868
chrY	5454784	5455146
chrY	5458721	5459186
chrY	5459216	5459781
chrY	5482337	5482415
chrY	5494707	5495042
chrY	5495045	5495118
chrY	5523035	5523151
chrY	5523153	5523200
chrY	5523250	5523603
chrY	5524252	5524254
chrY	5524328	5524623
chrY	5524637	5524688
chrY	5534786	5535159
chrY	5537655	5537752
chrY	5557364	5557864
chrY	5557865	5557872
chrY	5560195	5560245
chrY	5560258	5560486
chrY	5560521	5560526
chrY	5562333	5562341
chrY	5562343	5562805
chrY	5562806	5562878
chrY	5576858	5577320
chrY	5586102	5586103
chrY	5586104	5586147
chrY	5586148	5586655
chrY	5586836	5587043
chrY	5601065	5601585
chrY	5603518	5603715
chrY	5606252	5606639
chrY	5609472	5609475
chrY	5609476	5609679
chrY	5612699	5612713
chrY	5612732	5613346
chrY	5620934	5621274
chrY	5625641	5625908
chrY	5627719	5627725
chrY	5627790	5627859
chrY	5627947	5627954
chrY	5644673	5644983
chrY	5669307	5669818
chrY	5674795	5675419
chrY	5687628	5688311
chrY	5688312	5688368
chrY	5688374	5688395
chrY	5688469	5688477
chrY	5690171	5690968
chrY	5708500	5708572
chrY	5708579	5708862
chrY	5710104	5710507
chrY	5720637	5720947
chrY	5727561	5727909
chrY	5742780	5742941
chrY	5755220	5755224
chrY	5755225	5755827
chrY	5761069	5761453
chrY	5775106	5775125
chrY	5775126	5775424
chrY	5782085	5782408
chrY	5785564	5785650
chrY	5785654	5785678
chrY	5785679	5785682
chrY	5785683	5785687
chrY	5785688	5785693
chrY	5785694	5785700
chrY	5785701	5785796
chrY	5785797	5785801
chrY	5796223	5796686
chrY	5799924	5800293
chrY	5816917	5817481
chrY	5817978	5818138
chrY	5818139	5818142
chrY	5818143	5818420
chrY	5824242	5824676
chrY	5828985	5829247
chrY	5829252	5829301
chrY	5829810	5830207
chrY	5842072	5842099
chrY	5842108	5842724
chrY	5844580	5844583
chrY	5844592	5845010
chrY	5845319	5845819
chrY	5851407	5851988
chrY	5852645	5853527
chrY	5858535	5858561
chrY	5858580	5859049
chrY	5860971	5860984
chrY	5860985	5861645
chrY	5864026	5864647
chrY	5864949	5865324
chrY	5865355	5865377
chrY	5865435	5865519
chrY	5869654	5869978
chrY	5871694	5871990
chrY	5873653	5874172
chrY	5887820	5888159
chrY	5888163	5888172
chrY	5888173	5888174
chrY	5904893	5905282
chrY	5910386	5910388
chrY	5910398	5911146
chrY	5911453	5911961
chrY	5923744	5923833
chrY	5923855	5924349
chrY	5926937	5927219
chrY	5935476	5935816
chrY	5937152	5937235
chrY	5937247	5937300
chrY	5937301	5937306
chrY	5956987	5957088
chrY	5957089	5957245
chrY	5965772	5966097
chrY	5966160	5966168
chrY	5967636	5967643
chrY	5967704	5968257
chrY	5969160	5969609
chrY	5969616	5969635
chrY	5976506	5976524
chrY	5976571	5976874
chrY	5976894	5976938
chrY	5999562	5999565
chrY	5999572	5999580
chrY	5999585	6000083
chrY	6000084	6001341
chrY	6001342	6001388
chrY	6028373	6029044
chrY	6037543	6037874
chrY	6039800	6039835
chrY	6039836	6039840
chrY	6039841	6039858
chrY	6039877	6040104
chrY	6040129	6040130
chrY	6040133	6040136
chrY	6040137	6040138
chrY	6040139	6040140
chrY	6063391	6064054
chrY	6085451	6085993
chrY	6090349	6090905
chrY	6092448	6092810
chrY	6096386	6096882
chrY	6102467	6106002
chrY	6106003	6107591
chrY	6107618	6107655
chrY	6107782	6107783
chrY	6107804	6107854
chrY	6108003	6114604
chrY	6114868	6114970
chrY	6115298	6115668
chrY	6116897	6117113
chrY	6117271	6117607
chrY	6117853	6117971
chrY	6118921	6118932
chrY	6119313	6119849
chrY	6120157	6120617
chrY	6120959	6121603
chrY	6122316	6122349
chrY	6123336	6123440
chrY	6124044	6124592
chrY	6124978	6124981
chrY	6124986	6124987
chrY	6124990	6125122
chrY	6125123	6125124
chrY	6125528	6126092
chrY	6126093	6126655
chrY	6127288	6127512
chrY	6128318	6128439
chrY	6128663	6128880
chrY	6129015	6129475
chrY	6129678	6130432
chrY	6130433	6131156
chrY	6131157	6131217
chrY	6131494	6131655
chrY	6131778	6132097
chrY	6132380	6132609
chrY	6132946	6133283
chrY	6133665	6133847
chrY	6133848	6133922
chrY	6134356	6144648
chrY	6144686	6144737
chrY	6144738	6144851
chrY	6144911	6149804
chrY	6149877	6149953
chrY	6149954	6149973
chrY	6150009	6150041
chrY	6150044	6156876
chrY	6162785	6162790
chrY	6162796	6163717
chrY	6165456	6174504
chrY	6174505	6175461
chrY	6175672	6175679
chrY	6175700	6175701
chrY	6175702	6175727
chrY	6175740	6179614
chrY	6179618	6179622
chrY	6179623	6179626
chrY	6179836	6192603
chrY	6193630	6194030
chrY	6194584	6196673
chrY	6200916	6202079
chrY	6205653	6209037
chrY	6209040	6213572
chrY	6213830	6215245
chrY	6216431	6217650
chrY	6218498	6218515
chrY	6218516	6218533
chrY	6220087	6220581
chrY	6220978	6220993
chrY	6220995	6226040
chrY	6226045	6226276
chrY	6226314	6232140
chrY	6232733	6232814
chrY	6232832	6233003
chrY	6233085	6235053
chrY	6235150	6235167
chrY	6235170	6235246
chrY	6235247	6235272
chrY	6235286	6237247
chrY	6237987	6239500
chrY	6239501	6239575
chrY	6239922	6242802
chrY	6242819	6244234
chrY	6244237	6246896
chrY	6247509	6249090
chrY	6249114	6249134
chrY	6249142	6249156
chrY	6249158	6251563
chrY	6252148	6252503
chrY	6252520	6253471
chrY	6253502	6253510
chrY	6253524	6253541
chrY	6253870	6255412
chrY	6255436	6256027
chrY	6257111	6257237
chrY	6258939	6259765
chrY	6259773	6261167
chrY	6261182	6261194
chrY	6261801	6266709
chrY	6266710	6272821
chrY	6272853	6274618
chrY	6274816	6274818
chrY	6274819	6282813
chrY	6282843	6285621
chrY	6285631	6285646
chrY	6285653	6285656
chrY	6285722	6287630
chrY	6287764	6287932
chrY	6287980	6288010
chrY	6288033	6288043
chrY	6288545	6288553
chrY	6288567	6295813
chrY	6295883	6297110
chrY	6297719	6298776
chrY	6301736	6304670
chrY	6304671	6305913
chrY	6305917	6306734
chrY	6307282	6311520
chrY	6311718	6322804
chrY	6323161	6323338
chrY	6323801	6323917
chrY	6323918	6323930
chrY	6323938	6323944
chrY	6323945	6328678
chrY	6329335	6334140
chrY	6334145	6334168
chrY	6334169	6334172
chrY	6334173	6334178
chrY	6334196	6334209
chrY	6334245	6338821
chrY	6338822	6340138
chrY	6340230	6342487
chrY	6342904	6346083
chrY	6346088	6346091
chrY	6346098	6347744
chrY	6347745	6347814
chrY	6347815	6352580
chrY	6354425	6355624
chrY	6356232	6356260
chrY	6356261	6357399
chrY	6357400	6357849
chrY	6359208	6359593
chrY	6359656	6359658
chrY	6359669	6365074
chrY	6366594	6367591
chrY	6368193	6368403
chrY	6368764	6368911
chrY	6370199	6374138
chrY	6375687	6384370
chrY	6384804	6388342
chrY	6388343	6392755
chrY	6392756	6392757
chrY	6395083	6400876
chrY	6400877	6400878
chrY	6400879	6400882
chrY	6400883	6400884
chrY	6400885	6400964
chrY	6400965	6400998
chrY	6400999	6401002
chrY	6401003	6401007
chrY	6401008	6401024
chrY	6401025	6401026
chrY	6401027	6401030
chrY	6401031	6401032
chrY	6401033	6401400
chrY	6401546	6401551
chrY	6401627	6402311
chrY	6402312	6402337
chrY	6402338	6402345
chrY	6402346	6402390
chrY	6402391	6402538
chrY	6414618	6414933
chrY	6415006	6415090
chrY	6424952	6429548
chrY	6434695	6434961
chrY	6434962	6434965
chrY	6434966	6435043
chrY	6435053	6435094
chrY	6435122	6435139
chrY	6435207	6435217
chrY	6435230	6435668
chrY	6435669	6435677
chrY	6435678	6435753
chrY	6444818	6444836
chrY	6444837	6445010
chrY	6445011	6445017
chrY	6445018	6445021
chrY	6445023	6445029
chrY	6445030	6445033
chrY	6445035	6445037
chrY	6445038	6445039
chrY	6454109	6454445
chrY	6454449	6454455
chrY	6457885	6458241
chrY	6459692	6459710
chrY	6460999	6461512
chrY	6461514	6461588
chrY	6464900	6465402
chrY	6474880	6475324
chrY	6478665	6479103
chrY	6490787	6491270
chrY	6492103	6492493
chrY	6492494	6492495
chrY	6492496	6492552
chrY	6492554	6492584
chrY	6505378	6505550
chrY	6509487	6509888
chrY	6510246	6510265
chrY	6510308	6510473
chrY	6510493	6510517
chrY	6512191	6514073
chrY	6514112	6514145
chrY	6516361	6516607
chrY	6516710	6516875
chrY	6519626	6520072
chrY	6520124	6520125
chrY	6523211	6523670
chrY	6523671	6523685
chrY	6534674	6534753
chrY	6541043	6541264
chrY	6547281	6547333
chrY	6547365	6547765
chrY	6548789	6549539
chrY	6549545	6549578
chrY	6553157	6553588
chrY	6553589	6553613
chrY	6576741	6577093
chrY	6577095	6577099
chrY	6580168	6580399
chrY	6582477	6582489
chrY	6582499	6582516
chrY	6582571	6582736
chrY	6585067	6585303
chrY	6592492	6593263
chrY	6593641	6593642
chrY	6593643	6595996
chrY	6596040	6596044
chrY	6619574	6619684
chrY	6619685	6621495
chrY	6626927	6630635
chrY	6630641	6634174
chrY	6634282	6637213
chrY	6642798	6642859
chrY	6642881	6642962
chrY	6642972	6644738
chrY	6644833	6646018
chrY	6646965	6647979
chrY	6648678	6648710
chrY	6648711	6651260
chrY	6651644	6651667
chrY	6651697	6652478
chrY	6652479	6654061
chrY	6654094	6654102
chrY	6655045	6663318
chrY	6664068	6664086
chrY	6664098	6664427
chrY	6666398	6671131
chrY	6671685	6682057
chrY	6682237	6682346
chrY	6688574	6688617
chrY	6688672	6690160
chrY	6692931	6694179
chrY	6694188	6694201
chrY	6694869	6694907
chrY	6694908	6697089
chrY	6697136	6697175
chrY	6697176	6698831
chrY	6698832	6698886
chrY	6698887	6698893
chrY	6698894	6698897
chrY	6699128	6709096
chrY	6714687	6715124
chrY	6715125	6720393
chrY	6720395	6720417
chrY	6726813	6726944
chrY	6729547	6729563
chrY	6729564	6729571
chrY	6729572	6729588
chrY	6729589	6729698
chrY	6729705	6729712
chrY	6729737	6730260
chrY	6731393	6731399
chrY	6731400	6732490
chrY	6732515	6732568
chrY	6732628	6734701
chrY	6734703	6734708
chrY	6734812	6746005
chrY	6746009	6747083
chrY	6747913	6748753
chrY	6748754	6748763
chrY	6748764	6748765
chrY	6751448	6751452
chrY	6751462	6752043
chrY	6752569	6755903
chrY	6756908	6757066
chrY	6757116	6757162
chrY	6757192	6757820
chrY	6757821	6763851
chrY	6763888	6763897
chrY	6763928	6765594
chrY	6765981	6766033
chrY	6766034	6767604
chrY	6767607	6767743
chrY	6767754	6767818
chrY	6767914	6767918
chrY	6767947	6768881
chrY	6768882	6768884
chrY	6768886	6769770
chrY	6770808	6771441
chrY	6771452	6771491
chrY	6771500	6771617
chrY	6771638	6771665
chrY	6771671	6771707
chrY	6771727	6772168
chrY	6773314	6773746
chrY	6774245	6775900
chrY	6775903	6776027
chrY	6776365	6778812
chrY	6778958	6780617
chrY	6780790	6784437
chrY	6784638	6786560
chrY	6786578	6786858
chrY	6786859	6786872
chrY	6786873	6786889
chrY	6786890	6786892
chrY	6786893	6786906
chrY	6786907	6786909
chrY	6786915	6786928
chrY	6787077	6790170
chrY	6791181	6791719
chrY	6791827	6798779
chrY	6799213	6801031
chrY	6801032	6806754
chrY	6807334	6807716
chrY	6807719	6807862
chrY	6807863	6807873
chrY	6808176	6816510
chrY	6816783	6819081
chrY	6822516	6825472
chrY	6825593	6826859
chrY	6827012	6827165
chrY	6827890	6828384
chrY	6828920	6828958
chrY	6828959	6829427
chrY	6829428	6829479
chrY	6830793	6831934
chrY	6831968	6831974
chrY	6831975	6831978
chrY	6831979	6831980
chrY	6831981	6831989
chrY	6831990	6831991
chrY	6831992	6832010
chrY	6832011	6832033
chrY	6833431	6835499
chrY	6835560	6839661
chrY	6839673	6855380
chrY	6855407	6855411
chrY	6855412	6855427
chrY	6855428	6856667
chrY	6856771	6858617
chrY	6858621	6858626
chrY	6858627	6858630
chrY	6858631	6858633
chrY	6858749	6863818
chrY	6863823	6867680
chrY	6867682	6874482
chrY	6874517	6874682
chrY	6874767	6877952
chrY	6878053	6878055
chrY	6878056	6878057
chrY	6878059	6878064
chrY	6878065	6878071
chrY	6878072	6878073
chrY	6878074	6878795
chrY	6878796	6878803
chrY	6878834	6881119
chrY	6881125	6881144
chrY	6881441	6882035
chrY	6882672	6882674
chrY	6882683	6891890
chrY	6892658	6901023
chrY	6901043	6901206
chrY	6903753	6910456
chrY	6910524	6910535
chrY	6910537	6910542
chrY	6910543	6911217
chrY	6911299	6911324
chrY	6911412	6911423
chrY	6911424	6911450
chrY	6911505	6915904
chrY	6915913	6915921
chrY	6915928	6915986
chrY	6916000	6916046
chrY	6916048	6916078
chrY	6916240	6917003
chrY	6917625	6917686
chrY	6917687	6917692
chrY	6917739	6917787
chrY	6917829	6918271
chrY	6918535	6920654
chrY	6920655	6920681
chrY	6920814	6922579
chrY	6922580	6922591
chrY	6922691	6922730
chrY	6923159	6925601
chrY	6925602	6926234
chrY	6926235	6926280
chrY	6926281	6926283
chrY	6929466	6930593
chrY	6930853	6931478
chrY	6931482	6934554
chrY	6934873	6942692
chrY	6942693	6942718
chrY	6942728	6943986
chrY	6944063	6944079
chrY	6944080	6944802
chrY	6944931	6948123
chrY	6948124	6948126
chrY	6948127	6948134
chrY	6948543	6953202
chrY	6953206	6953355
chrY	6953417	6954802
chrY	6955250	6956532
chrY	6956538	6957572
chrY	6957645	6971580
chrY	6971581	6971622
chrY	6971664	6971698
chrY	6971820	6971829
chrY	6971830	6971886
chrY	6971887	6975898
chrY	6976559	6977087
chrY	6977625	6978071
chrY	6978209	6978221
chrY	6978222	6978261
chrY	6978262	6978285
chrY	6978294	6978386
chrY	6978387	6978430
chrY	6978468	6981106
chrY	6981283	6983648
chrY	6983649	6983666
chrY	6984730	6992491
chrY	6992492	6992504
chrY	6992600	6996553
chrY	6996773	6997004
chrY	6997007	6997988
chrY	7000232	7000468
chrY	7008346	7008755
chrY	7008790	7008791
chrY	7008792	7008806
chrY	7008809	7008837
chrY	7008838	7009175
chrY	7009215	7009221
chrY	7009222	7011505
chrY	7011520	7011527
chrY	7011528	7011556
chrY	7011589	7012238
chrY	7012263	7012269
chrY	7012810	7013337
chrY	7013612	7015156
chrY	7017280	7018052
chrY	7018054	7019029
chrY	7019030	7019033
chrY	7019038	7019097
chrY	7019179	7020560
chrY	7020581	7020640
chrY	7020656	7020745
chrY	7021762	7022248
chrY	7027913	7027978
chrY	7028006	7028573
chrY	7028574	7028577
chrY	7028578	7028580
chrY	7028581	7029582
chrY	7029938	7030052
chrY	7030053	7030638
chrY	7031063	7031123
chrY	7031124	7031144
chrY	7031145	7033226
chrY	7033537	7033538
chrY	7033539	7038365
chrY	7038427	7038431
chrY	7038432	7038440
chrY	7038553	7038558
chrY	7038686	7039132
chrY	7042793	7042896
chrY	7042897	7042950
chrY	7045730	7045736
chrY	7045839	7048093
chrY	7048632	7053776
chrY	7054322	7058215
chrY	7058216	7058220
chrY	7063938	7076181
chrY	7076614	7076639
chrY	7076640	7076641
chrY	7076657	7078283
chrY	7078469	7080203
chrY	7080204	7080614
chrY	7080615	7080619
chrY	7080620	7080713
chrY	7081044	7081273
chrY	7081882	7082770
chrY	7082963	7083842
chrY	7083843	7084416
chrY	7084433	7084465
chrY	7084497	7084534
chrY	7084535	7085209
chrY	7085242	7085257
chrY	7086878	7087896
chrY	7087910	7087921
chrY	7088011	7090591
chrY	7090621	7090682
chrY	7091275	7091304
chrY	7091305	7092487
chrY	7092531	7093219
chrY	7093220	7093225
chrY	7093677	7094228
chrY	7095257	7097285
chrY	7098087	7098100
chrY	7098101	7098171
chrY	7098172	7098469
chrY	7098822	7098835
chrY	7098836	7098902
chrY	7098907	7099084
chrY	7099347	7099786
chrY	7100728	7100986
chrY	7100995	7100998
chrY	7101033	7101986
chrY	7102545	7103327
chrY	7103477	7103520
chrY	7103540	7105033
chrY	7105096	7105155
chrY	7105186	7106249
chrY	7106335	7107012
chrY	7107013	7107023
chrY	7107525	7107616
chrY	7107617	7108145
chrY	7108146	7108218
chrY	7108471	7109315
chrY	7109588	7110383
chrY	7111035	7111519
chrY	7111828	7113244
chrY	7113247	7113697
chrY	7114658	7114735
chrY	7115426	7116202
chrY	7116207	7116371
chrY	7123530	7123642
chrY	7123654	7124388
chrY	7124391	7127347
chrY	7128329	7131200
chrY	7131391	7131396
chrY	7131397	7131854
chrY	7131964	7131965
chrY	7131966	7131970
chrY	7131972	7132129
chrY	7132900	7132930
chrY	7132931	7132945
chrY	7132963	7133985
chrY	7133986	7134082
chrY	7134183	7134670
chrY	7134674	7135142
chrY	7135453	7137043
chrY	7137156	7137200
chrY	7137201	7138181
chrY	7138186	7138198
chrY	7138371	7138377
chrY	7138378	7138388
chrY	7138390	7138935
chrY	7139189	7139815
chrY	7139816	7140413
chrY	7141027	7141834
chrY	7141982	7141984
chrY	7141985	7142180
chrY	7142508	7142676
chrY	7142677	7142792
chrY	7143582	7143923
chrY	7143943	7143944
chrY	7144050	7145167
chrY	7145170	7145683
chrY	7145684	7145739
chrY	7145743	7148141
chrY	7150806	7152699
chrY	7153016	7154570
chrY	7154902	7155400
chrY	7156835	7157096
chrY	7157130	7157134
chrY	7157136	7158982
chrY	7159339	7160424
chrY	7161000	7162147
chrY	7162466	7163061
chrY	7163182	7163312
chrY	7163315	7164116
chrY	7164514	7164579
chrY	7164584	7165258
chrY	7166611	7166639
chrY	7166640	7166747
chrY	7167169	7169841
chrY	7170899	7172434
chrY	7172588	7174267
chrY	7175994	7176931
chrY	7176932	7179803
chrY	7179805	7179959
chrY	7180121	7180137
chrY	7180138	7180150
chrY	7180151	7181819
chrY	7181865	7181937
chrY	7181938	7181947
chrY	7182231	7182235
chrY	7182236	7182897
chrY	7182901	7183079
chrY	7183145	7183603
chrY	7183604	7183652
chrY	7183915	7184907
chrY	7184940	7184948
chrY	7185507	7186208
chrY	7186763	7188201
chrY	7188445	7188452
chrY	7188453	7188518
chrY	7188539	7188711
chrY	7188715	7193671
chrY	7193688	7194282
chrY	7194283	7195217
chrY	7195218	7195219
chrY	7195221	7195305
chrY	7195306	7196205
chrY	7196286	7196323
chrY	7196335	7196347
chrY	7196349	7197314
chrY	7197575	7199337
chrY	7199472	7200040
chrY	7200141	7200269
chrY	7200274	7200513
chrY	7200514	7200523
chrY	7200524	7200549
chrY	7201605	7201606
chrY	7201607	7201610
chrY	7201611	7201971
chrY	7201972	7201996
chrY	7202234	7202243
chrY	7202254	7204801
chrY	7204985	7206787
chrY	7206791	7208131
chrY	7208312	7208326
chrY	7208355	7209166
chrY	7209426	7209846
chrY	7209847	7209879
chrY	7211418	7214312
chrY	7214491	7214513
chrY	7214515	7214516
chrY	7214517	7217314
chrY	7218384	7221268
chrY	7221755	7222036
chrY	7222037	7222048
chrY	7222051	7222128
chrY	7222301	7222950
chrY	7223520	7224023
chrY	7224043	7224079
chrY	7224197	7224208
chrY	7224209	7224216
chrY	7224238	7224242
chrY	7224341	7225377
chrY	7225703	7228326
chrY	7228341	7228349
chrY	7228363	7228382
chrY	7228430	7228432
chrY	7228433	7228998
chrY	7229074	7229089
chrY	7229109	7231047
chrY	7231517	7231637
chrY	7231638	7233010
chrY	7233128	7233297
chrY	7233303	7234935
chrY	7235375	7235811
chrY	7235873	7236391
chrY	7236392	7236416
chrY	7236417	7236424
chrY	7236639	7237150
chrY	7237188	7237208
chrY	7237209	7237220
chrY	7237221	7237916
chrY	7238339	7238924
chrY	7239714	7240225
chrY	7240520	7240784
chrY	7241099	7241156
chrY	7241182	7241822
chrY	7241999	7242539
chrY	7242540	7242574
chrY	7242657	7243224
chrY	7243758	7248035
chrY	7248629	7252313
chrY	7252315	7252361
chrY	7252414	7253686
chrY	7255010	7255175
chrY	7255420	7255857
chrY	7255879	7255888
chrY	7255890	7255902
chrY	7255903	7256111
chrY	7257825	7257831
chrY	7257832	7258597
chrY	7258598	7258627
chrY	7259163	7263783
chrY	7263786	7263800
chrY	7264862	7269632
chrY	7269962	7270300
chrY	7270424	7274986
chrY	7275023	7275040
chrY	7277585	7277654
chrY	7277657	7279556
chrY	7279584	7279594
chrY	7279595	7280942
chrY	7281091	7281787
chrY	7282386	7282770
chrY	7282771	7285118
chrY	7285285	7285523
chrY	7285583	7286747
chrY	7286764	7286840
chrY	7286989	7286992
chrY	7286998	7287003
chrY	7287004	7287794
chrY	7288119	7292095
chrY	7292120	7294506
chrY	7294818	7295861
chrY	7298823	7299075
chrY	7299105	7299130
chrY	7299131	7299133
chrY	7299488	7299619
chrY	7301702	7302388
chrY	7302389	7303179
chrY	7303770	7303807
chrY	7303861	7303883
chrY	7303884	7304447
chrY	7304734	7306414
chrY	7306758	7307657
chrY	7308413	7309259
chrY	7310041	7310414
chrY	7310683	7311136
chrY	7311181	7311453
chrY	7311454	7311458
chrY	7311459	7311472
chrY	7311495	7311497
chrY	7311498	7311521
chrY	7311522	7311551
chrY	7311552	7311715
chrY	7311724	7311731
chrY	7311879	7311888
chrY	7311916	7311931
chrY	7311932	7312618
chrY	7312654	7313124
chrY	7313125	7313176
chrY	7313696	7314343
chrY	7314677	7317131
chrY	7317150	7318490
chrY	7318504	7318575
chrY	7318662	7319050
chrY	7320468	7321443
chrY	7321447	7321456
chrY	7321457	7321478
chrY	7321479	7321946
chrY	7321983	7322037
chrY	7322038	7322641
chrY	7322974	7328048
chrY	7328049	7329373
chrY	7329415	7330310
chrY	7330367	7331132
chrY	7331151	7332753
chrY	7333048	7333253
chrY	7333257	7333851
chrY	7333852	7333945
chrY	7333946	7334024
chrY	7334060	7335531
chrY	7335764	7336239
chrY	7336305	7336874
chrY	7336875	7336881
chrY	7336882	7336915
chrY	7336929	7337050
chrY	7337074	7337094
chrY	7337101	7337112
chrY	7337178	7337237
chrY	7337342	7337343
chrY	7337430	7337765
chrY	7337841	7337847
chrY	7337848	7338006
chrY	7338493	7338638
chrY	7338668	7338815
chrY	7338816	7338849
chrY	7338904	7340292
chrY	7340440	7340998
chrY	7341619	7342109
chrY	7347734	7348384
chrY	7348422	7348456
chrY	7348556	7348587
chrY	7348599	7348633
chrY	7348634	7348721
chrY	7349198	7353107
chrY	7353228	7358068
chrY	7358192	7358239
chrY	7358256	7358270
chrY	7358272	7359266
chrY	7359267	7359318
chrY	7359319	7359708
chrY	7359802	7359970
chrY	7360036	7360084
chrY	7360085	7360491
chrY	7360794	7362120
chrY	7362632	7362688
chrY	7362689	7363148
chrY	7363157	7363160
chrY	7363270	7363279
chrY	7363280	7363786
chrY	7364029	7368906
chrY	7374386	7374412
chrY	7374413	7374881
chrY	7374889	7374909
chrY	7375020	7375428
chrY	7375429	7378530
chrY	7381868	7383611
chrY	7383656	7383684
chrY	7384676	7384682
chrY	7384768	7385337
chrY	7385967	7385976
chrY	7385977	7387418
chrY	7387420	7388349
chrY	7388350	7390033
chrY	7390701	7390749
chrY	7390788	7390803
chrY	7390804	7391805
chrY	7395189	7395195
chrY	7395196	7397509
chrY	7397510	7400109
chrY	7400121	7401175
chrY	7401182	7401943
chrY	7401944	7401948
chrY	7401960	7402131
chrY	7402137	7407250
chrY	7407304	7409493
chrY	7409765	7413982
chrY	7414277	7415624
chrY	7415625	7417521
chrY	7417595	7418362
chrY	7418712	7420581
chrY	7420691	7422211
chrY	7423938	7424327
chrY	7425143	7427913
chrY	7428389	7430571
chrY	7430668	7432269
chrY	7432417	7433505
chrY	7433506	7433536
chrY	7434089	7436190
chrY	7436191	7436410
chrY	7437398	7437479
chrY	7437497	7438274
chrY	7444148	7449841
chrY	7449846	7449847
chrY	7449910	7450822
chrY	7451349	7456721
chrY	7456768	7460308
chrY	7460309	7460667
chrY	7460879	7461350
chrY	7461385	7461398
chrY	7461399	7464004
chrY	7464080	7469888
chrY	7469892	7469901
chrY	7469925	7474116
chrY	7474117	7480718
chrY	7483081	7489479
chrY	7490057	7490211
chrY	7490649	7493584
chrY	7493703	7496347
chrY	7496924	7499786
chrY	7499788	7499799
chrY	7500526	7501231
chrY	7501232	7501238
chrY	7501239	7524712
chrY	7524715	7524722
chrY	7524776	7524787
chrY	7524788	7532302
chrY	7532314	7534425
chrY	7534426	7534427
chrY	7534428	7534429
chrY	7534432	7534435
chrY	7534436	7534439
chrY	7534675	7535910
chrY	7536550	7541102
chrY	7541138	7541193
chrY	7541556	7541585
chrY	7541586	7541591
chrY	7541592	7554786
chrY	7554796	7564219
chrY	7564362	7567940
chrY	7567941	7567943
chrY	7567944	7572742
chrY	7579095	7579584
chrY	7580110	7582106
chrY	7582110	7582923
chrY	7582926	7588540
chrY	7588541	7590506
chrY	7590813	7603243
chrY	7603245	7608390
chrY	7608391	7608435
chrY	7608470	7608472
chrY	7608483	7608509
chrY	7608510	7608513
chrY	7608514	7610338
chrY	7610339	7613823
chrY	7613833	7613904
chrY	7613905	7615231
chrY	7615351	7621125
chrY	7621940	7626179
chrY	7626204	7626232
chrY	7626233	7629785
chrY	7629786	7629812
chrY	7633175	7635815
chrY	7635822	7635834
chrY	7635896	7640895
chrY	7640952	7643038
chrY	7643196	7645152
chrY	7645471	7646549
chrY	7646625	7650309
chrY	7650697	7656821
chrY	7656988	7660016
chrY	7660019	7664265
chrY	7664804	7664807
chrY	7664808	7666211
chrY	7666215	7670848
chrY	7670879	7681924
chrY	7681927	7689995
chrY	7690087	7695694
chrY	7695695	7695715
chrY	7695769	7695780
chrY	7695781	7695790
chrY	7695791	7704601
chrY	7704602	7704740
chrY	7704984	7705594
chrY	7705609	7705650
chrY	7705651	7706294
chrY	7706298	7706349
chrY	7706350	7709366
chrY	7713351	7713352
chrY	7713353	7717631
chrY	7717632	7717634
chrY	7717635	7717732
chrY	7717733	7717736
chrY	7717737	7717803
chrY	7717804	7721259
chrY	7721430	7723570
chrY	7723764	7723934
chrY	7724313	7724375
chrY	7724376	7724417
chrY	7724572	7753028
chrY	7755234	7756247
chrY	7756248	7756929
chrY	7756930	7756940
chrY	7757190	7758286
chrY	7759194	7774112
chrY	7775016	7782990
chrY	7783180	7803116
chrY	7803117	7820926
chrY	7821195	7821222
chrY	7821223	7824719
chrY	7824958	7825686
chrY	7825711	7828953
chrY	7829747	7832136
chrY	7832153	7853249
chrY	7853255	7860068
chrY	7861233	7861398
chrY	7861405	7861554
chrY	7861559	7861570
chrY	7862207	7864131
chrY	7864324	7866003
chrY	7866004	7866018
chrY	7866137	7866147
chrY	7866197	7866204
chrY	7866205	7866705
chrY	7866712	7866815
chrY	7866816	7873815
chrY	7874126	7885434
chrY	7886425	7886510
chrY	7886511	7894680
chrY	7896684	7896884
chrY	7897128	7897534
chrY	7898792	7917004
chrY	7918498	7923672
chrY	7925163	7935596
chrY	7935719	7935757
chrY	7935758	7938161
chrY	7938164	7939274
chrY	7939275	7939281
chrY	7939516	7964585
chrY	7970284	7984424
chrY	7986001	7986058
chrY	7986149	7986155
chrY	7986249	7986267
chrY	7986268	7990231
chrY	7991062	7991236
chrY	7991368	7991374
chrY	7991375	7994094
chrY	7994289	7996041
chrY	7996381	7996767
chrY	7996768	7996816
chrY	7996938	8002453
chrY	8008177	8008197
chrY	8008198	8008858
chrY	8008860	8016936
chrY	8017072	8020527
chrY	8020530	8025068
chrY	8025082	8025098
chrY	8025105	8025110
chrY	8025111	8027810
chrY	8027811	8027858
chrY	8027859	8030027
chrY	8030028	8030030
chrY	8030034	8036014
chrY	8036015	8043201
chrY	8043202	8043252
chrY	8044659	8044687
chrY	8044688	8051842
chrY	8051846	8051847
chrY	8051852	8051853
chrY	8051872	8052499
chrY	8052535	8052558
chrY	8052583	8056124
chrY	8058576	8061823
chrY	8067477	8069958
chrY	8069959	8072301
chrY	8072306	8072339
chrY	8073476	8073881
chrY	8075304	8075709
chrY	8075751	8075763
chrY	8076245	8076694
chrY	8078590	8078712
chrY	8079610	8080117
chrY	8080131	8080160
chrY	8080552	8085276
chrY	8085277	8085352
chrY	8085646	8090787
chrY	8092215	8094630
chrY	8094631	8094664
chrY	8094843	8095432
chrY	8095616	8095626
chrY	8095644	8100593
chrY	8100674	8109944
chrY	8109945	8109997
chrY	8109999	8110004
chrY	8110022	8110493
chrY	8112570	8119215
chrY	8119289	8119295
chrY	8119296	8119370
chrY	8119371	8124899
chrY	8124900	8124905
chrY	8124906	8124909
chrY	8124910	8124912
chrY	8124913	8124915
chrY	8124916	8124920
chrY	8124921	8124935
chrY	8124942	8125009
chrY	8125015	8125048
chrY	8125049	8125052
chrY	8125053	8125061
chrY	8125062	8130423
chrY	8130597	8135493
chrY	8135494	8135539
chrY	8135545	8135553
chrY	8135560	8135648
chrY	8138175	8140315
chrY	8140334	8140396
chrY	8140506	8142770
chrY	8142822	8153548
chrY	8154103	8154144
chrY	8154171	8154808
chrY	8154811	8158936
chrY	8159651	8160177
chrY	8160223	8160242
chrY	8160243	8166579
chrY	8167998	8170430
chrY	8170431	8170460
chrY	8170461	8172687
chrY	8172688	8172726
chrY	8172727	8172734
chrY	8172805	8172875
chrY	8172876	8173812
chrY	8178875	8181213
chrY	8181368	8184324
chrY	8184344	8184641
chrY	8184648	8184657
chrY	8184698	8213995
chrY	8214231	8214883
chrY	8214884	8216397
chrY	8216398	8216404
chrY	8216594	8216611
chrY	8216612	8218013
chrY	8218019	8218109
chrY	8218218	8218221
chrY	8218225	8218230
chrY	8218231	8221228
chrY	8221231	8230295
chrY	8230484	8230585
chrY	8230586	8235513
chrY	8235539	8235579
chrY	8235589	8235656
chrY	8237472	8253659
chrY	8253683	8253686
chrY	8253691	8253706
chrY	8253707	8269614
chrY	8269788	8269796
chrY	8270021	8276184
chrY	8279926	8281779
chrY	8281782	8287131
chrY	8287134	8288712
chrY	8288901	8290725
chrY	8290731	8290896
chrY	8291046	8293088
chrY	8293788	8295435
chrY	8296881	8296902
chrY	8296903	8314106
chrY	8314289	8321631
chrY	8325537	8325549
chrY	8325569	8325624
chrY	8325625	8326034
chrY	8326442	8333625
chrY	8333643	8342933
chrY	8343021	8343031
chrY	8343174	8343919
chrY	8343920	8343926
chrY	8343994	8344218
chrY	8345855	8354178
[truncated: 12,734 more rows]
