# Supplementary material for: Deep Phylogenetic Analysis of Haplogroup G1 Provides Estimates of SNP and STR Mutation Rates on the Human Y-Chromosome and Reveals Migrations of Iranic Speakers
Source: PLoS One. 2015 Apr 7;10(4):e0122968. doi: 10.1371/journal.pone.0122968 (PMC4388827; doi:10.1371/journal.pone.0122968)
Supplement: S1 Data — (ZIP) [file pone.0122968.s001.zip › Mongol1_confidence_regions.bed]

chrY	2649862	2651063
chrY	2651312	2651813
chrY	2652062	2654963
chrY	2655000	2662229
chrY	2662230	2665452
chrY	2665902	2665920
chrY	2665921	2665933
chrY	2665951	2666594
chrY	2666595	2666611
chrY	2666612	2666632
chrY	2666644	2668915
chrY	2668939	2668940
chrY	2668952	2668953
chrY	2669048	2669837
chrY	2669844	2669845
chrY	2681186	2682755
chrY	2683461	2683997
chrY	2684666	2685589
chrY	2685756	2688071
chrY	2688072	2688564
chrY	2688908	2688913
chrY	2688914	2688930
chrY	2689390	2689503
chrY	2689504	2689590
chrY	2689591	2689598
chrY	2689660	2689661
chrY	2689680	2690709
chrY	2690748	2690778
chrY	2690779	2693267
chrY	2693331	2693347
chrY	2693348	2695494
chrY	2695562	2695570
chrY	2695593	2696434
chrY	2696522	2696556
chrY	2696557	2697337
chrY	2699743	2701018
chrY	2701334	2701335
chrY	2701409	2702975
chrY	2702976	2704213
chrY	2704214	2704243
chrY	2704244	2708051
chrY	2708718	2717033
chrY	2717212	2717229
chrY	2717248	2717302
chrY	2717303	2717443
chrY	2717448	2718930
chrY	2719075	2721894
chrY	2721962	2724709
chrY	2724710	2724720
chrY	2724759	2728192
chrY	2728193	2729570
chrY	2729979	2730108
chrY	2730141	2730144
chrY	2730145	2738713
chrY	2738908	2740286
chrY	2740431	2740432
chrY	2740455	2740460
chrY	2740461	2740685
chrY	2740688	2740731
chrY	2740732	2741101
chrY	2741105	2741161
chrY	2741289	2744705
chrY	2746093	2746564
chrY	2746567	2746733
chrY	2746738	2746747
chrY	2746788	2747786
chrY	2747787	2747849
chrY	2747850	2750710
chrY	2750783	2750792
chrY	2750804	2750839
chrY	2750843	2750855
chrY	2750856	2750858
chrY	2750859	2752553
chrY	2752578	2752579
chrY	2752648	2752649
chrY	2752671	2753733
chrY	2753762	2755407
chrY	2755447	2758173
chrY	2758848	2758863
chrY	2758864	2759426
chrY	2760049	2762075
chrY	2762076	2762089
chrY	2762121	2762691
chrY	2762692	2763680
chrY	2763738	2763901
chrY	2763904	2767753
chrY	2774186	2774693
chrY	2774694	2774710
chrY	2775475	2778408
chrY	2778587	2783573
chrY	2783585	2783598
chrY	2783599	2783633
chrY	2783634	2783657
chrY	2783658	2784243
chrY	2784532	2785302
chrY	2785428	2785995
chrY	2787368	2788349
chrY	2793105	2794953
chrY	2795062	2795567
chrY	2795614	2798710
chrY	2798712	2798911
chrY	2798912	2799424
chrY	2799458	2803342
chrY	2803368	2803392
chrY	2803424	2803527
chrY	2803907	2804157
chrY	2804162	2804166
chrY	2804169	2806030
chrY	2806034	2806077
chrY	2806078	2806143
chrY	2806144	2806149
chrY	2806163	2806230
chrY	2806241	2809625
chrY	2809666	2810432
chrY	2810433	2810434
chrY	2810435	2811394
chrY	2811414	2812773
chrY	2812778	2812809
chrY	2812810	2812811
chrY	2812813	2812814
chrY	2812815	2812816
chrY	2812821	2812823
chrY	2812824	2812825
chrY	2812826	2812828
chrY	2812829	2812837
chrY	2812838	2812839
chrY	2812923	2813649
chrY	2813771	2814801
chrY	2814950	2817032
chrY	2817239	2818146
chrY	2818166	2822740
chrY	2822741	2824447
chrY	2824539	2824725
chrY	2824726	2824736
chrY	2824737	2825287
chrY	2825288	2827909
chrY	2827912	2832742
chrY	2832779	2832780
chrY	2832818	2833255
chrY	2833256	2833262
chrY	2833263	2834869
chrY	2834874	2835616
chrY	2835654	2835669
chrY	2835670	2836436
chrY	2836546	2839858
chrY	2840072	2841104
chrY	2841106	2842960
chrY	2843098	2843847
chrY	2843913	2844247
chrY	2844419	2845144
chrY	2845253	2845762
chrY	2845787	2845791
chrY	2845822	2846627
chrY	2846629	2847210
chrY	2847329	2852500
chrY	2852772	2852788
chrY	2852789	2853361
chrY	2853405	2853428
chrY	2853542	2853547
chrY	2853548	2853559
chrY	2853658	2853662
chrY	2853664	2853669
chrY	2853677	2853707
chrY	2853709	2854730
chrY	2854732	2854733
chrY	2854844	2855407
chrY	2855590	2856368
chrY	2859141	2860003
chrY	2860213	2861402
chrY	2861494	2862892
chrY	2862895	2865593
chrY	2866830	2873786
chrY	2873787	2873822
chrY	2873863	2873870
chrY	2873904	2873905
chrY	2873931	2876828
chrY	2876836	2876842
chrY	2876892	2877997
chrY	2878023	2881332
chrY	2881366	2881367
chrY	2881376	2881377
chrY	2881441	2881442
chrY	2881496	2881497
chrY	2881542	2884117
chrY	2884135	2884201
chrY	2884247	2884797
chrY	2884811	2885071
chrY	2885072	2885436
chrY	2885747	2888730
chrY	2888733	2888736
chrY	2888738	2888739
chrY	2888740	2888741
chrY	2888855	2888856
chrY	2888857	2888858
chrY	2888859	2888861
chrY	2888863	2888868
chrY	2888869	2892625
chrY	2892739	2895010
chrY	2900871	2901473
chrY	2901553	2903228
chrY	2903280	2903288
chrY	2903289	2905827
chrY	2905967	2906563
chrY	2907169	2908991
chrY	2909268	2909552
chrY	2909553	2909589
chrY	2909609	2914850
chrY	2914899	2914900
chrY	2925929	2926230
chrY	2970909	2971031
chrY	2971032	2971110
chrY	2974489	2974933
chrY	2974936	2975390
chrY	2980434	2980656
chrY	2980773	2981056
chrY	3011755	3012006
chrY	3012205	3012206
chrY	3012255	3012356
chrY	3015959	3016210
chrY	3060399	3060950
chrY	3073889	3074590
chrY	3078579	3079280
chrY	3092109	3092410
chrY	3148169	3148370
chrY	3159032	3164400
chrY	3164749	3164759
chrY	3164764	3164850
chrY	3178359	3178660
chrY	3250799	3251250
chrY	3251349	3251700
chrY	3274947	3275198
chrY	3284304	3284505
chrY	3284654	3284655
chrY	3284656	3284670
chrY	3284676	3284677
chrY	3284695	3284905
chrY	3343383	3343630
chrY	3366719	3366920
chrY	3388709	3388960
chrY	3405569	3405603
chrY	3405604	3405681
chrY	3405682	3405739
chrY	3405740	3405760
chrY	3405762	3405810
chrY	3405811	3406060
chrY	3406061	3406137
chrY	3406138	3406215
chrY	3406216	3406276
chrY	3406277	3406291
chrY	3406292	3406348
chrY	3406349	3406364
chrY	3406365	3406620
chrY	3406621	3406709
chrY	3406710	3406833
chrY	3406834	3406852
chrY	3406853	3407111
chrY	3407112	3407218
chrY	3407219	3407264
chrY	3407265	3407515
chrY	3407517	3407526
chrY	3407527	3407627
chrY	3407628	3407670
chrY	3409199	3409450
chrY	3436559	3436860
chrY	3544687	3544888
chrY	3544937	3545438
chrY	3546092	3546388
chrY	3592799	3593050
chrY	3593249	3593250
chrY	3593299	3593950
chrY	3621455	3622056
chrY	3680463	3680764
chrY	3680813	3680814
chrY	3680863	3680864
chrY	3680913	3681214
chrY	3704709	3705010
chrY	3712339	3714890
chrY	3714939	3716090
chrY	3716189	3720140
chrY	3720189	3721190
chrY	3849584	3849592
chrY	3849593	3849810
chrY	3851869	3852120
chrY	3876142	3876470
chrY	3876519	3876870
chrY	3987239	3987540
chrY	4002499	4002697
chrY	4002698	4002800
chrY	4049229	4049380
chrY	4070306	4070490
chrY	4077820	4078371
chrY	4093569	4093820
chrY	4113160	4114451
chrY	4114457	4114580
chrY	4201179	4201480
chrY	4229569	4229870
chrY	4242999	4243550
chrY	4257049	4257300
chrY	4261929	4262230
chrY	4271969	4272220
chrY	4282159	4282410
chrY	4293089	4293390
chrY	4351629	4352630
chrY	4352829	4352830
chrY	4352879	4353630
chrY	4371179	4371730
chrY	4388772	4389373
chrY	4438059	4438360
chrY	4472560	4472720
chrY	4472721	4472747
chrY	4472748	4472761
chrY	4509579	4509830
chrY	4553987	4554327
chrY	4554328	4554380
chrY	4567219	4567670
chrY	4567872	4568120
chrY	4580709	4582160
chrY	4703169	4703420
chrY	4740482	4740683
chrY	4769596	4770384
chrY	4780076	4780927
chrY	4862019	4862270
chrY	4862919	4863070
chrY	4872045	4872296
chrY	4872822	4873546
chrY	4874336	4874583
chrY	4874613	4874614
chrY	4874628	4874629
chrY	4874976	4875127
chrY	4888702	4889200
chrY	4889449	4889750
chrY	4899247	4899498
chrY	4899747	4899998
chrY	4919619	4919920
chrY	4925446	4925879
chrY	4928948	4928963
chrY	4928964	4929170
chrY	4929469	4929720
chrY	4929869	4930170
chrY	4931545	4931846
chrY	4957178	4957479
chrY	4969339	4969840
chrY	5059701	5059950
chrY	5060249	5060850
chrY	5185614	5185778
chrY	5185877	5185878
chrY	5185927	5186178
chrY	5204699	5205000
chrY	5246825	5247126
chrY	5263762	5264052
chrY	5275008	5275259
chrY	5317111	5317362
chrY	5317411	5317412
chrY	5317561	5318112
chrY	5446559	5446810
chrY	5459360	5459610
chrY	5494759	5495060
chrY	5601199	5601430
chrY	5612809	5613260
chrY	5674804	5675234
chrY	5690259	5690460
chrY	5690559	5690810
chrY	5708589	5708840
chrY	5727529	5727830
chrY	5816989	5817290
chrY	5851469	5851770
chrY	5852669	5853370
chrY	5858589	5858890
chrY	5864089	5864454
chrY	5864492	5864590
chrY	5873819	5874020
chrY	5910472	5910645
chrY	5910744	5910752
chrY	5910795	5911045
chrY	5999638	5999939
chrY	6000088	6000589
chrY	6000788	6001239
chrY	6063559	6063960
chrY	6092466	6092690
chrY	6102469	6105699
chrY	6105700	6105820
chrY	6106119	6106133
chrY	6106134	6106345
chrY	6106347	6106628
chrY	6106629	6106895
chrY	6106896	6107137
chrY	6107138	6107470
chrY	6107869	6107946
chrY	6107998	6113501
chrY	6113518	6113970
chrY	6114219	6114270
chrY	6115316	6115520
chrY	6116969	6117020
chrY	6117272	6117273
chrY	6117277	6117420
chrY	6118921	6118937
chrY	6119341	6119670
chrY	6119719	6119820
chrY	6120177	6120620
chrY	6120973	6121470
chrY	6123419	6123447
chrY	6124069	6124570
chrY	6124967	6125020
chrY	6125069	6125117
chrY	6125536	6125568
chrY	6125569	6125758
chrY	6125867	6125870
chrY	6125919	6126092
chrY	6126093	6126203
chrY	6126204	6126320
chrY	6126369	6126520
chrY	6126569	6126570
chrY	6127723	6127761
chrY	6128349	6128437
chrY	6128669	6128882
chrY	6129020	6129472
chrY	6129686	6129869
chrY	6129870	6130015
chrY	6130016	6130170
chrY	6130319	6130470
chrY	6131410	6131470
chrY	6134839	6138990
chrY	6139039	6141513
chrY	6141514	6141540
chrY	6141639	6144440
chrY	6144889	6147440
chrY	6147639	6148540
chrY	6148739	6148744
chrY	6148745	6148748
chrY	6148749	6149285
chrY	6149298	6149303
chrY	6149304	6149305
chrY	6149375	6149380
chrY	6149383	6149590
chrY	6150072	6150073
chrY	6150074	6154835
chrY	6154836	6155140
chrY	6155389	6156740
chrY	6162919	6163570
chrY	6165509	6165662
chrY	6165665	6168310
chrY	6168549	6173233
chrY	6173234	6173700
chrY	6173752	6173757
chrY	6173803	6173804
chrY	6173822	6173824
chrY	6173857	6173900
chrY	6176709	6177460
chrY	6177659	6179395
chrY	6179396	6179397
chrY	6179425	6179560
chrY	6179918	6182926
chrY	6182927	6183210
chrY	6183259	6185360
chrY	6185549	6192200
chrY	6193650	6193900
chrY	6194799	6195000
chrY	6195175	6196500
chrY	6201089	6202040
chrY	6205733	6213410
chrY	6213459	6213460
chrY	6213659	6215060
chrY	6216426	6217140
chrY	6217273	6217278
chrY	6217318	6217440
chrY	6220119	6220420
chrY	6221069	6223020
chrY	6223119	6224420
chrY	6224549	6226000
chrY	6226049	6226200
chrY	6226299	6231250
chrY	6231299	6231900
chrY	6233093	6234920
chrY	6235549	6237000
chrY	6238059	6239360
chrY	6240059	6240991
chrY	6240992	6242800
chrY	6242830	6246750
chrY	6247579	6249030
chrY	6249279	6249380
chrY	6249619	6250707
chrY	6250708	6251370
chrY	6252111	6252501
chrY	6252520	6253390
chrY	6253949	6255350
chrY	6255649	6255900
chrY	6259009	6260400
chrY	6260549	6260950
chrY	6261959	6264460
chrY	6264509	6266060
chrY	6266549	6266650
chrY	6266699	6266709
chrY	6266710	6267700
chrY	6267749	6268750
chrY	6268799	6270400
chrY	6270619	6272823
chrY	6272848	6274420
chrY	6274969	6275420
chrY	6275569	6277720
chrY	6277769	6282799
chrY	6282841	6285420
chrY	6285829	6287030
chrY	6287081	6287090
chrY	6287098	6287380
chrY	6288569	6288720
chrY	6288869	6290420
chrY	6290579	6292030
chrY	6292609	6293310
chrY	6293359	6295815
chrY	6295891	6295892
chrY	6295893	6295894
chrY	6295901	6296960
chrY	6297849	6298650
chrY	6301878	6304230
chrY	6304703	6304850
chrY	6304899	6306400
chrY	6307699	6310850
chrY	6310899	6311250
chrY	6311899	6319750
chrY	6319849	6322400
chrY	6323869	6327020
chrY	6327219	6327220
chrY	6327269	6327370
chrY	6327549	6328500
chrY	6329358	6330100
chrY	6330149	6330227
chrY	6330228	6334050
chrY	6334589	6336640
chrY	6336689	6336690
chrY	6336739	6338090
chrY	6338239	6338440
chrY	6338559	6338821
chrY	6338822	6340060
chrY	6340309	6340410
chrY	6340549	6340833
chrY	6340862	6342250
chrY	6342299	6342300
chrY	6342922	6344170
chrY	6344219	6346020
chrY	6346314	6347420
chrY	6347519	6347686
chrY	6347691	6347720
chrY	6347769	6347770
chrY	6347819	6350620
chrY	6350769	6351870
chrY	6352069	6352070
chrY	6352119	6352420
chrY	6359176	6359570
chrY	6359669	6363520
chrY	6363669	6364970
chrY	6366639	6367340
chrY	6370269	6373970
chrY	6375759	6381760
chrY	6381809	6381810
chrY	6381866	6384160
chrY	6384812	6384817
chrY	6384820	6388342
chrY	6388343	6388513
chrY	6388514	6392560
chrY	6395139	6398590
chrY	6398689	6400840
chrY	6401789	6401949
chrY	6401950	6401977
chrY	6401978	6401990
chrY	6425039	6426840
chrY	6426989	6428540
chrY	6428589	6429440
chrY	6435314	6435590
chrY	6461069	6461370
chrY	6464979	6465230
chrY	6478699	6479000
chrY	6512359	6513310
chrY	6513359	6513360
chrY	6513409	6513410
chrY	6513459	6514010
chrY	6548791	6549430
chrY	6592539	6592615
chrY	6592616	6593140
chrY	6593689	6595240
chrY	6595289	6595890
chrY	6619505	6619527
chrY	6619576	6619631
chrY	6619632	6619670
chrY	6619700	6619720
chrY	6619721	6621324
chrY	6621407	6621423
chrY	6626907	6630571
chrY	6630622	6630624
chrY	6630626	6633079
chrY	6633093	6633161
chrY	6633162	6634154
chrY	6634309	6637122
chrY	6643021	6644597
chrY	6644598	6644728
chrY	6644947	6645436
chrY	6645459	6645650
chrY	6646751	6646912
chrY	6646950	6648016
chrY	6648657	6651358
chrY	6651570	6651623
chrY	6651647	6651654
chrY	6651656	6651664
chrY	6651665	6652548
chrY	6652596	6654237
chrY	6655079	6663101
chrY	6663161	6663196
chrY	6663300	6663301
chrY	6666429	6667306
chrY	6667307	6667318
chrY	6667639	6671093
chrY	6671790	6674536
chrY	6674575	6674613
chrY	6674678	6674917
chrY	6674918	6682044
chrY	6688751	6688781
chrY	6688782	6689695
chrY	6689697	6689708
chrY	6689711	6689712
chrY	6689713	6690090
chrY	6694662	6694795
chrY	6694796	6694827
chrY	6694863	6694880
chrY	6694895	6697106
chrY	6697113	6698851
chrY	6698974	6698999
chrY	6699000	6699042
chrY	6699134	6700729
chrY	6700735	6700747
chrY	6700748	6709019
chrY	6709020	6709036
chrY	6714900	6715152
chrY	6715156	6720386
chrY	6731279	6732413
chrY	6732642	6734701
chrY	6734888	6736346
chrY	6736356	6736358
chrY	6736360	6736361
chrY	6736373	6744555
chrY	6744645	6746005
chrY	6746009	6747082
chrY	6747946	6748793
chrY	6752556	6755745
chrY	6755748	6755753
chrY	6756940	6757107
chrY	6757108	6757127
chrY	6757128	6757131
chrY	6757144	6757765
chrY	6757926	6762790
chrY	6762825	6762856
chrY	6762857	6763721
chrY	6764016	6765564
chrY	6766050	6767604
chrY	6767605	6767633
chrY	6767634	6767766
chrY	6767910	6768884
chrY	6768885	6768949
chrY	6769019	6769773
chrY	6774362	6775213
chrY	6775375	6775858
chrY	6775859	6775860
chrY	6775906	6775953
chrY	6776411	6778634
chrY	6778702	6778703
chrY	6778705	6778707
chrY	6778709	6778710
chrY	6778711	6778751
chrY	6779073	6780566
chrY	6780804	6784332
chrY	6784662	6784671
chrY	6784677	6786567
chrY	6787134	6789217
chrY	6789253	6789280
chrY	6789306	6789336
chrY	6789337	6790072
chrY	6791590	6791685
chrY	6791847	6792539
chrY	6792558	6793442
chrY	6793522	6795179
chrY	6795184	6795257
chrY	6795377	6798666
chrY	6799290	6799293
chrY	6799294	6803792
chrY	6803870	6806656
chrY	6807368	6807702
chrY	6807703	6807869
chrY	6808169	6809294
chrY	6809431	6814486
chrY	6814487	6814498
chrY	6814699	6816533
chrY	6816664	6816713
chrY	6816715	6816732
chrY	6816775	6818871
chrY	6818900	6818901
chrY	6818902	6818910
chrY	6822659	6825290
chrY	6825940	6826662
chrY	6826710	6826711
chrY	6830650	6831193
chrY	6831339	6831340
chrY	6831371	6831930
chrY	6831943	6831979
chrY	6832019	6832080
chrY	6833385	6835435
chrY	6835452	6835453
chrY	6835544	6835545
chrY	6835621	6835622
chrY	6835653	6839609
chrY	6839737	6844006
chrY	6844054	6847119
chrY	6847120	6847857
chrY	6848030	6855322
chrY	6855550	6856631
chrY	6856639	6856640
chrY	6856641	6856692
chrY	6856751	6858577
chrY	6858724	6861230
chrY	6861235	6862037
chrY	6862176	6863818
chrY	6863821	6867680
chrY	6867683	6868853
chrY	6868918	6868919
chrY	6868921	6868922
chrY	6868961	6873197
chrY	6873295	6873298
chrY	6873300	6874678
chrY	6874748	6874751
chrY	6874776	6877955
chrY	6878047	6878048
chrY	6878049	6878789
chrY	6878791	6878793
chrY	6878800	6878807
chrY	6878828	6878864
chrY	6878895	6881009
chrY	6881010	6881011
chrY	6882631	6882644
chrY	6882646	6882648
chrY	6882649	6884244
chrY	6884353	6886697
chrY	6886820	6886821
chrY	6886841	6886842
chrY	6886847	6886848
chrY	6886850	6886851
chrY	6886865	6891785
chrY	6891791	6891825
chrY	6892658	6895044
chrY	6895047	6898805
chrY	6898808	6898856
chrY	6898857	6900972
chrY	6903825	6903856
chrY	6903857	6910452
chrY	6910453	6910465
chrY	6910583	6910584
chrY	6910624	6910625
chrY	6910633	6911106
chrY	6911635	6913333
chrY	6913334	6915848
chrY	6917739	6918299
chrY	6918326	6918401
chrY	6918525	6918526
chrY	6918531	6918532
chrY	6918536	6920647
chrY	6920821	6922376
chrY	6923152	6925082
chrY	6925205	6925573
chrY	6925605	6925627
chrY	6925670	6925738
chrY	6925788	6925824
chrY	6925826	6925890
chrY	6930942	6931186
chrY	6931187	6931191
chrY	6931192	6931198
chrY	6931380	6931474
chrY	6931475	6931544
chrY	6931554	6931555
chrY	6931561	6931562
chrY	6931565	6931566
chrY	6931572	6934562
chrY	6934936	6935279
chrY	6935321	6935379
chrY	6935428	6940022
chrY	6940027	6940028
chrY	6940033	6940046
chrY	6940047	6942626
chrY	6942666	6942732
chrY	6942867	6943906
chrY	6944028	6944867
chrY	6944908	6944917
chrY	6944947	6944970
chrY	6944973	6948126
chrY	6948127	6948135
chrY	6948137	6948139
chrY	6948141	6948142
chrY	6948432	6948537
chrY	6948550	6948554
chrY	6948555	6948556
chrY	6948557	6953252
chrY	6953366	6954831
chrY	6955256	6956434
chrY	6956579	6957086
chrY	6957101	6957102
chrY	6957109	6957564
chrY	6957820	6957838
chrY	6957839	6959792
chrY	6959859	6967718
chrY	6967754	6967755
chrY	6967806	6971580
chrY	6971820	6975298
chrY	6975364	6975943
chrY	6977723	6978027
chrY	6978607	6979843
chrY	6979846	6981066
chrY	6981365	6981366
chrY	6981394	6983623
chrY	6984732	6992229
chrY	6992232	6992484
chrY	6992610	6995127
chrY	6995130	6996497
chrY	6996922	6997954
chrY	7008550	7008648
chrY	7008831	7009175
chrY	7009215	7011421
chrY	7011588	7012236
chrY	7012768	7013251
chrY	7013643	7014216
chrY	7014217	7015125
chrY	7017279	7017830
chrY	7017879	7017880
chrY	7018079	7018880
chrY	7019379	7020130
chrY	7020279	7020430
chrY	7030049	7030050
chrY	7030099	7030300
chrY	7031199	7032300
chrY	7032399	7033150
chrY	7033649	7035203
chrY	7035225	7035246
chrY	7035247	7035251
chrY	7035282	7035338
chrY	7035339	7035376
chrY	7035377	7035725
chrY	7035811	7038366
chrY	7038715	7039117
chrY	7045706	7045756
chrY	7045757	7045760
chrY	7045764	7045785
chrY	7045786	7048036
chrY	7048725	7050135
chrY	7050295	7050296
chrY	7050299	7053358
chrY	7053359	7053654
chrY	7053676	7053691
chrY	7053700	7053771
chrY	7053772	7053841
chrY	7054312	7058189
chrY	7063915	7070268
chrY	7070270	7074938
chrY	7074951	7075871
chrY	7076657	7078207
chrY	7078444	7080693
chrY	7081898	7082649
chrY	7082650	7082666
chrY	7083043	7083717
chrY	7083728	7083729
chrY	7083740	7083749
chrY	7083750	7083753
chrY	7084006	7084306
chrY	7084460	7085145
chrY	7085149	7085303
chrY	7086967	7087856
chrY	7088029	7088090
chrY	7088270	7088461
chrY	7088623	7090571
chrY	7091220	7091268
chrY	7091269	7092435
chrY	7092556	7092574
chrY	7092575	7093076
chrY	7093646	7093710
chrY	7093711	7094332
chrY	7095248	7097257
chrY	7099090	7099101
chrY	7099102	7099170
chrY	7099266	7099762
chrY	7099763	7099786
chrY	7102593	7102607
chrY	7102608	7102609
chrY	7102610	7103306
chrY	7103580	7104841
chrY	7104842	7104844
chrY	7105189	7106195
chrY	7106531	7106653
chrY	7106654	7107012
chrY	7107581	7108291
chrY	7109300	7109323
chrY	7109625	7110401
chrY	7110402	7110470
chrY	7111924	7111977
chrY	7111984	7112478
chrY	7112551	7113244
chrY	7113247	7113757
chrY	7115599	7115900
chrY	7116149	7116250
chrY	7123809	7124360
chrY	7124409	7124560
chrY	7124609	7124910
chrY	7125109	7125160
chrY	7125209	7125210
chrY	7125259	7125860
chrY	7126009	7126510
chrY	7126659	7126960
chrY	7127000	7127206
chrY	7128339	7129863
chrY	7129900	7131176
chrY	7131221	7131396
chrY	7131397	7131789
chrY	7132910	7134046
chrY	7134048	7134064
chrY	7134066	7134073
chrY	7134183	7134270
chrY	7135474	7136555
chrY	7136556	7136884
chrY	7136885	7136888
chrY	7137140	7137214
chrY	7137215	7137305
chrY	7137308	7137309
chrY	7137322	7137341
chrY	7137389	7138132
chrY	7138930	7138940
chrY	7139317	7139360
chrY	7139378	7139608
chrY	7139610	7139761
chrY	7139794	7140200
chrY	7141119	7141720
chrY	7143599	7143850
chrY	7144110	7146301
chrY	7146304	7146764
chrY	7146835	7146836
chrY	7146851	7148065
chrY	7150832	7152370
chrY	7152373	7152510
chrY	7153077	7153865
chrY	7153884	7153887
chrY	7153908	7153924
chrY	7153930	7154489
chrY	7154687	7154688
chrY	7157203	7157346
chrY	7157347	7158033
chrY	7158034	7158035
chrY	7158063	7158074
chrY	7158075	7158089
chrY	7158093	7158104
chrY	7158107	7158953
chrY	7159119	7159133
chrY	7159134	7159187
chrY	7159188	7159202
chrY	7159360	7160170
chrY	7160172	7160320
chrY	7161013	7161513
chrY	7161514	7161647
chrY	7161650	7161660
chrY	7161664	7161674
chrY	7161675	7162208
chrY	7162860	7162952
chrY	7163211	7164043
chrY	7164567	7164577
chrY	7164579	7165275
chrY	7167490	7167739
chrY	7167756	7167767
chrY	7167768	7169802
chrY	7170872	7171915
chrY	7171948	7171949
chrY	7171956	7171957
chrY	7171977	7171979
chrY	7172026	7172320
chrY	7172633	7174320
chrY	7176080	7176945
chrY	7176960	7179885
chrY	7180270	7181856
chrY	7182285	7182294
chrY	7182295	7182886
chrY	7183070	7183634
chrY	7183679	7183680
chrY	7185616	7185629
chrY	7185675	7186076
chrY	7186813	7187697
chrY	7187712	7188222
chrY	7188508	7188602
chrY	7188603	7190596
chrY	7190634	7192019
chrY	7192148	7193629
chrY	7193632	7193641
chrY	7193664	7193666
chrY	7193667	7195243
chrY	7195278	7196121
chrY	7196554	7197202
chrY	7197203	7197206
chrY	7197207	7197214
chrY	7197651	7199325
chrY	7199493	7199580
chrY	7202103	7202106
chrY	7202145	7203389
chrY	7203402	7203403
chrY	7203404	7203409
chrY	7203414	7203594
chrY	7203861	7204785
chrY	7205028	7206749
chrY	7206895	7207988
chrY	7207991	7208028
chrY	7208029	7208045
chrY	7208496	7208556
chrY	7208557	7209158
chrY	7209413	7209814
chrY	7209815	7209952
chrY	7209953	7209958
chrY	7211379	7213451
chrY	7213452	7214256
chrY	7214525	7215142
chrY	7215197	7217244
chrY	7218397	7220796
chrY	7220889	7220890
chrY	7220893	7220894
chrY	7220940	7221235
chrY	7223587	7224048
chrY	7224075	7224104
chrY	7224346	7225324
chrY	7225775	7226945
chrY	7226958	7226963
chrY	7226964	7228188
chrY	7228477	7228583
chrY	7229146	7231058
chrY	7231613	7231648
chrY	7231649	7232995
chrY	7232996	7233008
chrY	7233155	7233156
chrY	7233214	7233220
chrY	7233221	7233297
chrY	7233300	7233590
chrY	7233593	7234221
chrY	7234388	7234898
chrY	7235360	7235363
chrY	7235367	7235368
chrY	7235370	7235816
chrY	7235924	7236429
chrY	7236607	7236630
chrY	7238401	7238881
chrY	7243853	7243856
chrY	7243857	7248035
chrY	7248669	7248687
chrY	7248720	7248722
chrY	7248723	7252183
chrY	7252412	7253702
chrY	7259125	7261215
chrY	7261241	7261285
chrY	7261286	7263737
chrY	7264864	7264865
chrY	7264913	7269413
chrY	7269414	7269424
chrY	7269426	7269427
chrY	7269432	7269632
chrY	7269634	7269639
chrY	7269641	7269643
chrY	7269644	7269645
chrY	7269647	7269652
chrY	7269653	7269655
chrY	7269974	7270316
chrY	7270317	7270319
chrY	7270320	7270322
chrY	7270323	7270326
chrY	7270327	7270331
chrY	7270332	7270333
chrY	7270491	7272949
chrY	7273053	7274816
chrY	7274821	7275049
chrY	7277688	7280947
chrY	7281012	7281781
chrY	7281782	7281792
chrY	7281793	7281795
chrY	7282391	7282406
chrY	7282445	7285062
chrY	7285534	7286713
chrY	7287031	7287032
chrY	7287055	7287804
chrY	7288253	7294417
chrY	7294799	7295818
chrY	7301676	7303105
chrY	7304600	7305646
chrY	7305647	7306320
chrY	7306824	7307637
chrY	7307650	7307651
chrY	7307675	7307676
chrY	7308371	7309167
chrY	7309209	7309210
chrY	7309969	7310271
chrY	7310273	7310405
chrY	7310683	7310760
chrY	7310800	7311118
chrY	7311181	7311761
chrY	7311762	7311782
chrY	7312041	7312580
chrY	7312635	7312646
chrY	7312647	7313031
chrY	7313704	7313705
chrY	7313706	7314280
chrY	7314603	7316557
chrY	7316678	7317056
chrY	7317065	7317066
chrY	7317213	7318675
chrY	7318676	7318726
chrY	7318727	7318820
chrY	7320602	7321465
chrY	7321468	7321847
chrY	7321855	7322539
chrY	7323017	7325627
chrY	7325628	7328027
chrY	7328028	7329242
chrY	7329280	7330187
chrY	7330356	7331115
chrY	7331116	7331181
chrY	7331215	7331216
chrY	7331270	7332736
chrY	7333216	7333875
chrY	7334259	7335557
chrY	7335558	7335589
chrY	7335674	7335728
chrY	7335729	7335730
chrY	7335732	7336146
chrY	7336354	7336683
chrY	7336688	7336885
chrY	7336891	7336892
chrY	7338898	7339970
chrY	7340175	7340235
chrY	7340242	7340243
chrY	7340388	7340389
chrY	7340419	7341062
chrY	7347840	7348445
chrY	7349210	7349233
chrY	7349234	7353021
chrY	7353056	7353094
chrY	7353200	7353236
chrY	7353400	7353603
chrY	7353669	7354611
chrY	7354763	7358069
chrY	7358070	7358073
chrY	7358074	7358094
chrY	7358100	7358109
chrY	7358189	7358206
chrY	7358223	7358309
chrY	7358310	7358313
chrY	7358314	7359272
chrY	7359273	7359689
chrY	7359690	7359698
chrY	7359807	7359972
chrY	7360177	7360457
chrY	7360458	7360470
chrY	7360852	7361964
chrY	7361965	7362151
chrY	7362164	7362167
chrY	7364046	7368826
chrY	7374758	7374899
chrY	7374979	7375428
chrY	7375429	7377437
chrY	7377641	7378362
chrY	7381743	7381744
chrY	7381781	7381792
chrY	7381793	7382461
chrY	7382466	7382472
chrY	7382473	7382509
chrY	7382516	7383611
chrY	7386022	7387420
chrY	7387421	7387688
chrY	7387713	7387743
chrY	7387798	7388679
chrY	7389199	7389958
chrY	7390663	7391876
chrY	7395239	7396356
chrY	7396386	7397605
chrY	7397642	7399476
chrY	7399582	7400147
chrY	7400241	7401175
chrY	7401177	7401179
chrY	7401180	7402025
chrY	7402122	7405011
chrY	7405016	7407173
chrY	7407314	7409377
chrY	7409842	7411385
chrY	7411405	7411431
chrY	7411468	7412473
chrY	7412506	7413021
chrY	7413064	7413464
chrY	7413494	7413864
chrY	7413865	7413869
chrY	7413910	7413947
chrY	7413948	7413971
chrY	7414271	7414273
chrY	7414276	7415542
chrY	7415580	7415624
chrY	7415625	7416453
chrY	7416776	7416780
chrY	7416794	7417133
chrY	7417158	7417477
chrY	7417480	7417561
chrY	7417564	7417972
chrY	7417986	7418335
chrY	7418389	7418404
chrY	7418702	7420447
chrY	7420771	7422272
chrY	7425318	7426220
chrY	7426287	7427870
chrY	7428400	7430429
chrY	7430753	7431550
chrY	7431749	7432150
chrY	7432549	7433300
chrY	7434169	7434171
chrY	7434172	7434770
chrY	7434969	7435470
chrY	7435519	7435920
chrY	7437599	7438100
chrY	7444219	7445070
chrY	7445219	7446270
chrY	7446369	7449807
chrY	7449971	7450670
chrY	7451539	7451761
chrY	7451794	7453540
chrY	7453589	7456640
chrY	7456801	7460190
chrY	7461423	7461424
chrY	7461430	7461431
chrY	7461433	7461434
chrY	7461440	7461441
chrY	7461448	7461740
chrY	7461789	7462540
chrY	7462689	7463790
chrY	7464089	7464181
chrY	7464184	7467940
chrY	7468091	7468100
chrY	7468102	7469290
chrY	7469500	7469690
chrY	7470039	7470640
chrY	7470739	7471240
chrY	7471489	7474090
chrY	7474139	7474293
chrY	7474294	7474340
chrY	7474439	7474990
chrY	7475289	7476986
chrY	7476987	7477024
chrY	7477025	7479297
chrY	7479299	7479300
chrY	7479460	7479590
chrY	7479627	7479628
chrY	7479631	7479647
chrY	7479657	7480540
chrY	7483239	7483540
chrY	7483689	7485190
chrY	7485289	7485887
chrY	7485888	7485890
chrY	7485892	7485894
chrY	7485895	7485902
chrY	7485904	7485905
chrY	7485949	7485950
chrY	7485951	7486440
chrY	7486549	7489300
chrY	7490829	7492730
chrY	7494549	7495193
chrY	7495194	7496150
chrY	7505289	7508340
chrY	7508389	7511010
chrY	7511013	7518490
chrY	7518539	7518890
chrY	7519000	7519014
chrY	7519119	7524653
chrY	7524680	7524684
chrY	7524794	7532290
chrY	7532312	7534431
chrY	7534432	7534447
chrY	7534448	7534450
chrY	7534675	7534812
chrY	7534815	7535910
chrY	7536550	7536568
chrY	7536569	7541102
chrY	7541549	7558039
chrY	7558042	7562177
chrY	7562183	7564111
chrY	7564122	7564145
chrY	7564352	7564405
chrY	7564406	7567969
chrY	7568022	7572725
chrY	7579090	7579091
chrY	7579105	7579549
chrY	7580172	7581901
chrY	7581974	7582106
chrY	7582109	7588540
chrY	7588541	7588790
chrY	7588791	7590448
chrY	7590449	7590463
chrY	7590906	7608340
chrY	7608461	7608464
chrY	7608467	7608469
chrY	7608470	7608471
chrY	7608472	7608557
chrY	7608558	7613823
chrY	7613900	7613903
chrY	7613957	7615169
chrY	7615427	7615531
chrY	7615534	7617568
chrY	7617569	7617615
chrY	7617683	7617747
chrY	7617775	7618090
chrY	7618094	7621115
chrY	7622015	7623524
chrY	7623675	7626187
chrY	7626189	7626233
chrY	7626305	7629712
chrY	7633194	7633771
chrY	7633812	7635824
chrY	7635926	7638720
chrY	7638735	7638760
chrY	7638761	7640718
chrY	7640719	7640729
chrY	7640730	7640741
chrY	7640742	7640838
chrY	7641042	7642886
chrY	7643175	7643204
chrY	7643225	7643540
chrY	7643541	7643564
chrY	7643565	7645077
chrY	7645388	7645389
chrY	7645393	7646578
chrY	7646795	7647094
chrY	7647097	7647372
chrY	7647373	7649029
chrY	7649211	7650141
chrY	7650677	7652265
chrY	7652292	7652303
chrY	7652313	7656671
chrY	7656692	7656723
chrY	7656995	7662667
chrY	7662773	7663182
chrY	7663183	7664197
chrY	7664718	7664766
chrY	7664782	7670346
chrY	7670347	7670618
chrY	7670938	7681899
chrY	7681900	7683376
chrY	7683380	7689921
chrY	7690166	7695692
chrY	7695697	7695698
chrY	7695724	7695733
chrY	7695774	7697301
chrY	7697306	7701754
chrY	7701958	7703162
chrY	7703242	7703243
chrY	7703258	7703284
chrY	7703285	7704548
chrY	7704549	7704566
chrY	7705405	7705608
chrY	7705609	7705624
chrY	7705786	7706307
chrY	7706441	7707611
chrY	7707633	7707644
chrY	7707713	7708930
chrY	7708960	7709085
chrY	7713382	7717299
chrY	7717416	7717447
chrY	7717448	7717728
chrY	7717729	7717732
chrY	7717733	7717736
chrY	7717737	7717931
chrY	7717932	7719493
chrY	7719543	7719548
chrY	7719549	7721167
chrY	7721238	7721333
chrY	7721418	7723537
chrY	7723733	7723805
chrY	7724543	7724547
chrY	7724553	7730470
chrY	7730471	7733494
chrY	7733582	7750698
chrY	7750699	7750715
chrY	7750716	7750718
chrY	7750719	7752993
chrY	7753077	7753099
chrY	7755290	7756268
chrY	7756269	7756284
chrY	7756331	7756332
chrY	7756367	7756425
chrY	7757398	7757406
chrY	7757407	7758093
chrY	7759350	7760256
chrY	7760257	7760258
chrY	7760276	7761231
chrY	7761232	7761241
chrY	7761243	7761246
chrY	7761257	7764405
chrY	7764406	7764415
chrY	7764468	7766678
chrY	7766680	7767824
chrY	7767827	7774083
chrY	7775095	7776512
chrY	7776558	7776607
chrY	7776608	7776619
chrY	7776683	7777075
chrY	7777076	7780741
chrY	7780744	7782916
chrY	7783136	7820975
chrY	7821331	7824673
chrY	7824829	7825624
chrY	7825677	7828999
chrY	7829737	7832071
chrY	7832072	7850290
chrY	7850291	7860135
chrY	7862221	7864088
chrY	7864364	7865975
chrY	7866390	7866657
chrY	7866902	7869666
chrY	7869669	7871373
chrY	7871425	7873730
chrY	7874114	7874732
chrY	7874733	7874764
chrY	7874800	7874801
chrY	7874922	7885353
chrY	7885398	7885402
chrY	7886580	7894566
chrY	7898698	7915757
chrY	7915762	7915804
chrY	7915814	7916902
chrY	7918624	7923672
chrY	7925240	7928074
chrY	7928179	7933619
chrY	7933706	7933708
chrY	7933709	7935574
chrY	7935838	7935855
chrY	7935856	7939276
chrY	7939519	7942537
chrY	7942602	7945469
chrY	7945530	7947074
chrY	7947159	7957039
chrY	7957041	7958406
chrY	7958561	7964533
chrY	7970452	7970922
chrY	7970924	7974559
chrY	7974759	7984447
chrY	7986460	7986533
chrY	7986708	7989204
chrY	7989205	7989282
chrY	7989321	7990083
chrY	7991230	7991295
chrY	7991335	7994142
chrY	7994350	7995924
chrY	7997040	8001933
chrY	8002027	8002413
chrY	8008228	8008841
chrY	8008853	8014972
chrY	8015001	8016963
chrY	8017042	8019847
chrY	8019849	8025007
chrY	8025008	8025016
chrY	8025105	8025108
chrY	8025109	8026919
chrY	8026922	8027789
chrY	8027811	8027913
chrY	8027914	8036020
chrY	8036098	8036136
chrY	8036137	8043109
chrY	8044691	8045337
chrY	8045347	8046357
chrY	8046361	8046363
chrY	8046364	8048556
chrY	8048560	8051814
chrY	8051836	8051838
chrY	8051839	8051841
chrY	8052089	8052155
chrY	8052377	8052378
chrY	8052501	8052510
chrY	8052599	8056027
chrY	8058734	8061431
chrY	8061434	8061652
chrY	8067482	8072280
chrY	8076203	8076206
chrY	8076207	8076273
chrY	8076274	8076664
chrY	8079604	8080087
chrY	8080645	8080659
chrY	8080696	8085202
chrY	8085708	8090747
chrY	8092250	8092664
chrY	8092804	8093316
chrY	8093317	8093326
chrY	8093381	8094373
chrY	8094850	8095211
chrY	8095651	8096698
chrY	8096717	8100468
chrY	8100637	8109742
chrY	8109750	8109882
chrY	8110013	8110580
chrY	8112653	8119053
chrY	8119056	8119197
chrY	8119374	8119489
chrY	8119492	8125061
chrY	8125062	8130428
chrY	8130611	8135553
chrY	8138192	8140320
chrY	8140400	8140401
chrY	8140425	8140443
chrY	8140492	8142715
chrY	8142728	8143515
chrY	8143516	8143535
chrY	8143536	8149248
chrY	8149263	8152096
chrY	8152099	8153571
chrY	8154202	8158680
chrY	8159585	8160172
chrY	8160194	8160196
chrY	8160256	8162073
chrY	8162115	8164962
chrY	8165002	8166632
chrY	8167970	8167971
chrY	8167973	8170389
chrY	8170432	8170466
chrY	8170467	8171770
chrY	8171875	8171898
chrY	8171920	8172658
chrY	8172688	8172725
chrY	8172726	8172735
chrY	8172897	8173694
chrY	8173695	8173761
chrY	8173762	8173772
chrY	8179017	8179018
chrY	8179034	8179049
chrY	8179050	8181213
chrY	8181451	8184324
chrY	8184343	8184542
chrY	8184755	8206394
chrY	8206509	8213944
chrY	8214402	8214403
chrY	8214404	8214883
chrY	8214884	8214900
chrY	8214901	8214911
chrY	8214993	8215055
chrY	8215056	8216397
chrY	8216398	8216405
chrY	8216406	8216439
chrY	8216659	8218276
chrY	8218277	8221244
chrY	8221247	8221255
chrY	8221256	8221261
chrY	8221281	8221295
chrY	8221296	8230330
chrY	8230630	8230835
chrY	8230895	8235490
chrY	8237521	8238316
chrY	8238329	8244061
chrY	8244062	8244082
chrY	8244096	8253566
chrY	8253795	8255883
chrY	8255935	8264486
chrY	8264487	8264517
chrY	8264613	8269616
chrY	8269617	8269670
chrY	8269671	8269675
chrY	8270021	8270723
chrY	8270724	8270753
chrY	8270757	8270762
chrY	8270783	8274102
chrY	8274108	8274133
chrY	8274134	8274143
chrY	8274165	8276191
chrY	8279926	8280287
chrY	8280290	8281779
chrY	8281784	8284556
chrY	8284557	8288587
chrY	8288802	8288803
chrY	8288804	8288807
chrY	8288809	8288810
chrY	8288811	8288814
chrY	8288815	8288838
chrY	8288873	8290740
chrY	8291100	8293061
chrY	8293920	8295421
chrY	8296988	8308659
chrY	8308660	8314121
chrY	8314353	8321435
chrY	8321439	8321525
chrY	8326150	8326170
chrY	8326448	8329784
chrY	8329831	8333580
chrY	8333581	8333626
chrY	8333640	8341667
chrY	8341672	8341673
chrY	8341683	8341687
chrY	8341788	8341796
chrY	8341797	8341813
chrY	8341814	8341817
chrY	8341818	8341823
chrY	8341824	8342881
chrY	8342882	8342891
chrY	8343251	8343782
chrY	8343893	8343894
chrY	8344094	8344122
chrY	8345883	8349212
chrY	8349356	8353047
chrY	8353344	8353654
chrY	8353655	8367619
chrY	8367620	8369548
chrY	8369550	8369553
chrY	8371869	8379581
chrY	8379725	8382134
chrY	8382255	8383925
chrY	8385459	8385520
chrY	8385586	8385755
chrY	8385794	8386103
chrY	8386175	8389594
chrY	8389597	8389600
chrY	8389601	8389602
chrY	8389603	8389604
chrY	8389605	8389607
chrY	8389608	8389610
chrY	8389723	8397842
chrY	8397849	8398537
chrY	8398540	8398840
chrY	8398842	8398857
chrY	8398878	8398927
chrY	8398930	8398931
chrY	8399051	8399059
chrY	8399065	8403260
chrY	8403272	8407366
chrY	8407367	8407383
chrY	8407388	8408397
chrY	8409361	8409442
chrY	8409444	8413070
chrY	8413071	8414957
chrY	8414961	8422512
chrY	8422513	8426377
chrY	8426378	8431486
chrY	8431494	8431512
chrY	8431566	8431575
chrY	8431588	8441096
chrY	8441106	8442571
chrY	8442574	8445025
chrY	8445028	8462055
chrY	8462056	8466149
chrY	8466150	8479435
chrY	8479436	8479437
chrY	8479438	8479512
chrY	8479534	8479535
chrY	8479536	8481058
chrY	8481457	8481782
chrY	8482059	8498109
chrY	8498113	8501160
chrY	8501161	8501689
chrY	8501694	8525320
chrY	8525358	8536154
chrY	8536183	8540611
chrY	8540626	8540724
chrY	8540725	8555544
chrY	8555545	8556059
chrY	8556336	8556337
chrY	8556338	8558530
chrY	8558533	8561384
chrY	8561391	8562865
chrY	8562868	8566769
chrY	8566824	8566844
chrY	8566853	8566935
chrY	8566936	8575984
chrY	8575996	8576005
chrY	8576008	8576009
chrY	8576013	8587709
chrY	8587727	8600008
chrY	8600009	8611886
chrY	8611889	8631409
chrY	8631436	8631437
chrY	8631440	8635918
chrY	8636095	8636096
chrY	8636097	8636905
chrY	8636906	8637492
chrY	8637493	8637498
chrY	8637499	8637510
chrY	8637565	8644301
chrY	8644302	8649397
chrY	8649460	8649485
chrY	8649490	8649811
chrY	8649812	8654073
chrY	8654074	8654081
chrY	8654167	8658945
chrY	8659020	8660358
chrY	8661580	8661729
chrY	8661885	8663709
chrY	8663712	8668214
chrY	8669764	8669808
chrY	8669809	8671185
chrY	8672108	8672922
chrY	8674263	8676987
chrY	8677029	8677964
chrY	8679480	8679486
chrY	8679487	8679496
chrY	8679497	8679553
chrY	8679556	8679558
chrY	8679572	8689467
chrY	8689476	8690252
chrY	8690520	8691922
chrY	8694241	8695921
chrY	8695940	8696094
chrY	8696097	8697279
chrY	8697956	8698623
chrY	8699830	8703040
chrY	8703051	8703052
chrY	8703115	8703125
chrY	8703126	8704183
chrY	8704210	8705800
chrY	8705979	8705980
chrY	8706006	8709838
chrY	8709851	8709873
chrY	8710112	8710148
chrY	8710149	8712017
chrY	8713153	8714926
chrY	8715201	8720097
chrY	8720652	8723628
chrY	8725110	8725275
chrY	8725413	8728159
chrY	8728228	8730917
chrY	8734365	8734891
chrY	8736951	8737801
chrY	8737935	8738900
chrY	8741766	8746341
chrY	8746544	8746989
chrY	8746990	8747696
chrY	8747697	8748340
chrY	8748421	8748645
chrY	8748915	8748977
chrY	8748978	8749039
chrY	8749206	8760494
chrY	8760505	8760506
chrY	8760508	8760510
chrY	8760511	8760513
chrY	8760514	8760516
chrY	8760517	8760538
chrY	8760542	8760543
chrY	8760544	8760546
chrY	8760548	8760549
chrY	8760550	8760552
chrY	8760556	8760559
chrY	8760561	8761312
chrY	8761313	8761358
chrY	8761359	8761366
chrY	8761395	8761559
chrY	8762057	8762192
chrY	8762193	8762198
chrY	8762199	8766314
chrY	8766409	8768417
chrY	8768499	8768518
chrY	8768519	8768552
chrY	8768564	8768571
chrY	8768572	8768612
chrY	8768618	8771298
chrY	8771299	8773234
chrY	8773314	8773858
chrY	8773861	8774538
chrY	8774696	8776581
chrY	8776582	8776587
chrY	8776693	8785674
chrY	8786834	8787713
chrY	8787722	8787741
chrY	8787755	8790138
chrY	8790140	8790143
chrY	8790147	8790168
chrY	8790181	8790210
chrY	8790211	8792935
chrY	8793074	8798920
chrY	8799018	8799039
chrY	8799040	8799211
chrY	8799303	8799508
chrY	8799791	8806242
chrY	8806331	8806465
chrY	8806602	8806604
chrY	8806605	8806796
chrY	8806797	8806811
chrY	8807667	8807686
chrY	8807687	8810505
chrY	8817089	8822297
chrY	8822504	8824231
chrY	8827321	8840484
chrY	8840671	8842334
chrY	8842441	8843628
chrY	8843731	8848103
chrY	8848509	8849652
chrY	8852231	8852586
chrY	8852630	8853018
chrY	8853034	8853039
chrY	8853040	8853075
chrY	8853083	8854093
chrY	8854094	8854109
chrY	8854430	8855185
chrY	8857078	8860274
chrY	8860293	8865708
chrY	8866029	8878792
chrY	8879024	8879506
chrY	8879507	8879547
chrY	8879552	8879570
chrY	8879607	8897194
chrY	8897227	8901016
chrY	8901362	8901378
chrY	8901382	8901981
chrY	8901985	8901990
chrY	8901991	8902009
chrY	8902010	8902018
chrY	8902019	8906800
chrY	8906999	8907400
chrY	8908149	8911168
chrY	8911169	8911350
chrY	8965059	8971260
chrY	8972849	8974200
chrY	8974432	8974700
chrY	8974749	8976996
chrY	8977069	8977072
chrY	8977119	8982994
chrY	8983000	8983003
chrY	8983090	8983091
chrY	8983222	8983290
chrY	8988709	9013011
chrY	9013030	9013031
chrY	9013241	9013243
chrY	9013244	9013246
chrY	9013247	9013257
chrY	9013260	9014305
chrY	9014394	9015170
chrY	9015983	9016029
chrY	9016030	9025077
chrY	9025601	9025607
chrY	9025625	9025941
chrY	9026098	9029736
chrY	9029737	9029828
chrY	9029857	9030096
chrY	9030097	9030101
chrY	9030102	9030103
chrY	9030371	9030391
chrY	9030392	9030397
chrY	9030398	9030427
chrY	9030428	9032061
chrY	9034605	9040094
chrY	9040351	9040470
chrY	9040480	9040723
chrY	9040946	9046811
chrY	9046812	9046817
chrY	9046818	9046819
chrY	9047830	9047960
chrY	9048154	9048563
chrY	9048573	9048575
chrY	9048579	9063221
chrY	9063222	9063249
chrY	9063901	9069008
chrY	9069019	9069027
chrY	9069098	9070124
chrY	9070125	9072999
chrY	9073012	9074097
chrY	9074129	9075177
chrY	9075371	9075802
chrY	9075803	9075819
chrY	9082398	9082402
chrY	9082403	9088794
chrY	9089042	9089049
chrY	9089050	9093304
chrY	9093305	9093342
chrY	9093343	9094276
chrY	9094722	9111595
chrY	9111665	9111676
chrY	9111677	9112011
chrY	9112014	9116677
chrY	9117236	9129992
chrY	9130016	9130018
chrY	9130045	9131165
chrY	9131166	9131176
chrY	9131177	9134259
chrY	9134260	9139901
chrY	9140279	9157900
chrY	9157949	9158700
chrY	9158749	9160300
chrY	9160349	9166250
chrY	9166421	9171150
chrY	9171599	9172350
chrY	9172399	9172400
chrY	9172449	9172750
chrY	9172849	9173000
chrY	9173249	9173500
chrY	9174149	9174150
chrY	9177099	9177300
chrY	9177894	9177900
chrY	9177949	9178089
chrY	9178442	9178603
chrY	9178772	9179097
chrY	9179098	9179132
chrY	9179133	9179134
chrY	9179212	9179215
chrY	9179217	9179274
chrY	9179275	9179276
chrY	9179281	9179284
chrY	9179286	9179292
chrY	9179431	9179530
chrY	9179531	9179567
chrY	9179568	9179603
chrY	9179661	9179799
chrY	9179922	9180186
chrY	9180753	9180913
chrY	9181045	9181099
chrY	9181102	9181103
chrY	9181104	9181189
chrY	9181472	9181676
chrY	9182599	9182650
chrY	9182699	9182700
chrY	9184199	9184835
chrY	9185507	9185773
chrY	9186064	9186252
chrY	9186253	9186293
chrY	9186749	9187217
chrY	9187399	9187400
chrY	9188482	9188500
chrY	9199849	9199948
chrY	9200182	9200303
chrY	9200637	9201100
chrY	9201149	9201239
chrY	9201427	9201500
chrY	9202349	9202421
chrY	9203499	9203575
chrY	9203849	9203850
chrY	9204543	9204650
chrY	9204749	9204900
chrY	9204949	9205235
chrY	9205689	9205707
chrY	9205712	9205714
chrY	9205733	9205750
chrY	9205799	9206146
chrY	9206200	9206201
chrY	9206202	9206537
chrY	9206802	9206981
chrY	9206982	9207225
chrY	9207226	9207494
chrY	9209879	9209988
chrY	9209989	9209990
chrY	9211399	9211431
chrY	9211432	9211550
chrY	9218389	9218490
chrY	9218539	9218540
chrY	9218589	9218690
chrY	9218739	9218955
chrY	9219075	9219249
chrY	9220089	9220132
chrY	9220133	9220141
chrY	9220142	9220155
chrY	9220156	9220160
chrY	9220161	9220399
chrY	9220400	9220690
chrY	9221539	9221640
chrY	9221989	9222187
chrY	9222189	9222190
chrY	9222939	9223290
chrY	9226649	9226750
chrY	9226849	9227000
chrY	9227599	9227800
chrY	9227801	9227822
chrY	9227823	9227928
chrY	9228999	9229000
chrY	9229049	9229050
chrY	9229099	9229350
chrY	9229399	9229650
chrY	9229699	9230000
chrY	9231049	9231062
chrY	9231063	9231550
chrY	9231749	9231838
chrY	9231839	9231863
chrY	9231864	9231986
chrY	9231987	9232050
chrY	9234449	9234650
chrY	9237649	9237650
chrY	9239299	9239349
chrY	9239350	9239400
chrY	9240149	9240258
chrY	9240376	9240740
chrY	9240760	9241300
chrY	9295649	9296500
chrY	9297549	9297950
chrY	9300009	9300160
chrY	9303049	9303150
chrY	9306549	9306700
chrY	9307199	9307400
chrY	9307449	9307634
chrY	9307635	9308000
chrY	9309599	9309900
chrY	9310399	9310550
chrY	9311099	9311382
chrY	9311383	9311500
chrY	9311599	9311750
chrY	9311849	9312091
chrY	9312159	9312194
chrY	9316199	9316400
chrY	9316449	9316850
chrY	9318049	9318400
chrY	9318999	9319350
chrY	9319699	9319700
chrY	9319749	9320496
chrY	9320499	9320500
chrY	9321649	9321850
chrY	9327759	9328060
chrY	9329582	9330100
[truncated: 9,600 more rows]
