# Supplementary material for: Deep Phylogenetic Analysis of Haplogroup G1 Provides Estimates of SNP and STR Mutation Rates on the Human Y-Chromosome and Reveals Migrations of Iranic Speakers
Source: PLoS One. 2015 Apr 7;10(4):e0122968. doi: 10.1371/journal.pone.0122968 (PMC4388827; doi:10.1371/journal.pone.0122968)
Supplement: S2 Table — (XLS) [file pone.0122968.s007.xls]

## Sheet: S2_Table Error estimates
S2_ Table. Upper limit estimates of the sequencing errors.
FALSE NEGATIVE
Haplogroups	Number of shared ISOGG/BigY SNPs	Number of genotypes	Number of missed SNPs	Number of missed genotypes	SNP positions	false negatives rate (per genotype)
A0-T, A1, A1b, BT, CT, CF, F, G, G1	502	9517	5	80	2710154, 8087059, 13861285, 17716223, 22834341	0,0084*
FALSE POSITIVE
Haplogroups	Number of shared ISOGG/BigY SNPs	Number of genotypes	Number of unexpected SNPs**	Number of unexpected genotypes	SNP positions	false positives rate (per genotype)
All haplogroups except for A0-T, A1, A1b, BT, CT, CF, F, G, and G1 subclades	2781	53592	16	277	2872583, 6739738, 6739899, 6753306, 7770928, 8327892, 8620377, 9395381, 9754337, 14001289, 15446045, 21412501, 21700810, 21763965, 22318641, 24464597	0,0052***
Footnotes:
Haplogroups - ISOGG haplogroups, which specific SNPs for phylogenetic reasons must be present (for false negatives counting) or absent (for false positives) in our hg G samples.
Number of shared ISOGG/BigY SNPs - SNPs which are both present in ISOGG SNP Index and called in the BigY output data.
Number of genotypes - number of SNPs multiplied by 20 samples minus absent calls.
Number of missed/unexpected SNPs - counts SNPs missed (for false negatives counting) or unexpectedly present (for false positives counting) in at least one of the genotyped samples.
Number of missed/unexpected genotypes - counts genotypes with the missed/unexpected SNPs.
SNP positions - Y-chromosomal position of the missed/unexpected SNPs.
* in all expect one case our sequencing results were consistent across all 20 samples and hence are unlikely erroneous; thus we suppose that non-overestimated false negatives rate is 0,0001.
** 17 SNPs in which both ancestral and mutated allele in ISOGG database differ from the reference allele (multistate SNPs) were excluded from the calculation following (Rootsi et al., 2013). We also ingored 10 SNPs for which ancestral allele indicated in ISOGG differs from ancestral allele reconstructed by comparing with chimpanzee and A00 genomes (Karmin, pers. comm.).
*** in all except two cases our sequencing results were consistent across all 20 samples and hence are unlikely erroneous; thus we suppose that non-overestimated false positives rate is 0,00004.
