# Supplementary material for: Deep Phylogenetic Analysis of Haplogroup G1 Provides Estimates of SNP and STR Mutation Rates on the Human Y-Chromosome and Reveals Migrations of Iranic Speakers
Source: PLoS One. 2015 Apr 7;10(4):e0122968. doi: 10.1371/journal.pone.0122968 (PMC4388827; doi:10.1371/journal.pone.0122968)
Supplement: S3 Table — (XLS) [file pone.0122968.s008.xls]

## Sheet: S3 Table AMOVA
S3_Table. AMOVA results: in search for haplogroups differentiating present-day populations of ancient area of Iranic speakers from other Eurasian populations.
Haplogroup	Source of Variation (%)
	Among populations within groups	Among groups
C2-M38	41.52	0
C3-M217	44.11	9.79
D-M174	29.73	0
E-L117	14.93	0
G1-M285	27.31	9.9
G2a- P15	35.99	1.78
H-M370	21.13	0.56
I1-L118	8.92	0
I2a-P37.2	14.13	5.52
J1-L255	43.62	0.6
J2-L228	22.6	1.3
L-M11	8.36	0
N1b-P43	41.6	0
N1c-M46	35.05	0
O1-MSY2.2	39.13	0
O2-P31	44.31	4.42
O3-M122	32.77	1.79
Q-M242	9.98	1.74
R1a1-L120	20.75	7.1
R1b-L10	31.98	0.29
R2a-L266	12.41	0
T-L206	1.47	0
average across all haplogroups	26.45	2.04
Footnotes:
Analyzed populations were attributed to two groups. Group 1 included present-day populations from ancient area of Iranic speakers (the area shown at Figure 1 and also including North Black Sea and North Caspian steppes and Altay). Group 2 included all other Eurasian populations.
Haplogroups with significant variation among groups (p-value <0.05) are bold.
Haplogroup G1 exhibits highest differentiation between "Iranic area" and "non-Iranic area" populations.
