# Supplementary material for: Deep Phylogenetic Analysis of Haplogroup G1 Provides Estimates of SNP and STR Mutation Rates on the Human Y-Chromosome and Reveals Migrations of Iranic Speakers
Source: PLoS One. 2015 Apr 7;10(4):e0122968. doi: 10.1371/journal.pone.0122968 (PMC4388827; doi:10.1371/journal.pone.0122968)
Supplement: S5 Table — (XLS) [file pone.0122968.s010.xls]

## Sheet: S5 Table  ages
S5_Table. Ages of the branches identified within haplogroup G1.
Statistics	Rho*	Sigma**	BEAST mean	BEAST 95% HPD lower	BEAST 95% HPD upper	BEAST ESS
Mean mutation rate, mut/SNP/year***	1.2×10-5	-	2.01×10-5	9.87×10-6	3.19×10-5	618
Relaxed clock mean mutation rate, mut/SNP/year****	-	-	1.88×10-5	1.07×10-5	2.82×10-5	1144
Relaxed clock stdev*****	-	-	0.32	0.03	0.61	1528
Haplogroup G root age, years	-	-	27170	10881	44677	1557
Non-Indian branch of G1, years	10447	717	8290	4057	12978	1385
Kazakh-Mongolian branch of G1, years	3360	520	2942	1324	4698	2010
Kazakh branch of G1, years	627	110	623	527	721	16857
Bashkir-Armenian branch of G1, years	7864	706	7127	3265	11594	1439
Bashkir branch of G1, years	556	166	469	137	866	3426
Armenian branch of G1, years	1133	192	960	444	1593	2041
Footnotes:
* Average number of mutations (Forster et al., 1996).
** Standard error for Rho (Saillard et al., 2000).
*** The mutation rate was calculated for the set of 636 SNP.
**** BEAST ucld.mean value.
***** BEAST ucld.stdev value.
